# Supplementary material for: Pupillary responses to affective words in bilinguals’ first versus second language
Source: PLoS One. 2019 Apr 23;14(4):e0210450. doi: 10.1371/journal.pone.0210450 (PMC6478288; doi:10.1371/journal.pone.0210450)
Supplement: S1 Data — In ZIP-format (contains “README.txt” for further information). (ZIP) [file pone.0210450.s004.zip]

Archive with 10 entries (10 files):
- README.txt
- Area_Data.csv
- Area_LMMs_SPSS.txt
- Button_Data.csv
- Eng_Eng_Pupil.csv
- Fig3_LMMs_SPSS.txt
- Fin_Eng_Pupil.csv
- Fin_Fin_Pupil.csv
- Ger_Eng_Pupil.csv
- Ger_Ger_Pupil.csv
