# Supplementary material for: Pupillary responses to affective words in bilinguals’ first versus second language
Source: PLoS One. 2019 Apr 23;14(4):e0210450. doi: 10.1371/journal.pone.0210450 (PMC6478288; doi:10.1371/journal.pone.0210450)
Supplement: S1 Data — In ZIP-format (contains “README.txt” for further information). (ZIP) [file pone.0210450.s004.zip › README.txt]

W. Toivo & C. Scheepers (2019) "Pupillary responses to affective words in bilinguals� first versus second language"

Supplementary Data

File:

"Area_Data.csv" contains trial-level pupil size data used for the main analyses (Area-Under-Curve modelling) 

  File structure:
    column 1: Participant-ID
    column 2: L1 of participant (E, F, or G) 
    column 3: Target Language (E, F, or G)
    column 4: Whether Target Language was L1 or L2
    column 5: Whether participant was bilingual (1) or not (0)
    column 6: Item-ID (English: 1-60, Finnish: 61-120, German: 121-180)
    column 7: Word Type (HA = High Arousal, LA = Low Arousal; fillers not included)
    column 8: Pupil Data (area under curve from 600 ms onwards - see paper)
    columns 9-11: PC factor scores for the item-related control predictors (PC1:LenFreq, PC2:Valence, PC3:Abstractness)
    (NB: some trials were removed - see paper)

File:

"Area_LMMs_SPSS.txt" contains SPSS syntax code for mixed model analysis of area-under-curve pupil data.

File:

"Button_data.csv" contains trial-level button response data (word recognition).

  File structure:
    column 1: Participant-ID
    column 2: L1 of participant (E, F, or G) 
    column 3: Target Language (E, F, or G)
    column 4: Whether Target Language was L1 or L2
    column 5: Whether participant was bilingual (1) or not (0)
    column 6: Item-ID (English: 1-60, Finnish: 61-120, German: 121-180)
    column 7: Word Type (HA = High Arousal, LA = Low Arousal; fillers not included)
    column 8: Word recognised (1) or not (0)

Files:

"Eng_Eng_Pupil.csv" contains data for Fig 3 (English monolinguals tested in English)
"Fin_Eng_Pupil.csv" contains data for Fig 3 (Finnish bilinguals tested in English)
"Ger_Eng_Pupil.csv" contains data for Fig 3 (German bilinguals tested in English)
"Fin_Fin_Pupil.csv" contains data for Fig 3 (Finnish bilinguals tested in Finnish)
"Ger_Ger_Pupil.csv" contains data for Fig 3 (German bilinguals tested in German)

  Common file structure:
    column 1: Participant-ID
    column 2: Item-ID (English: 1-60, Finnish: 61-120, German: 121-180)
    column 3: time period (from -100 [baseline] to +1800)
    column 4: Word Type (HA = High Arousal, LA = Low Arousal; fillers not included)
    column 5: Residual pupil size in proportion to baseline
    columns 6-8: PC factor scores for the item-related control predictors (PC1:LenFreq, PC2:Valence, PC3:Abstractness)
    (NB: some trials were removed - see paper)

File:

"Fig3_LMMs_SPSS.txt" contains SPSS syntax code for mixed model analyses underlying Fig 3 (see paper)
