# Supplementary material for: Pupillary responses to affective words in bilinguals’ first versus second language
Source: PLoS One. 2019 Apr 23;14(4):e0210450. doi: 10.1371/journal.pone.0210450 (PMC6478288; doi:10.1371/journal.pone.0210450)
Supplement: S1 Data — In ZIP-format (contains “README.txt” for further information). (ZIP) [file pone.0210450.s004.zip › Area_Data.csv]

Subj	L1	TL	Testlang	biling	item	WT	Area	PC1	PC2	PC3
e01	E	E	L1	0	1	HA	1260.556312	-2.128	-1.628	0.705
e01	E	E	L1	0	2	HA	1211.710935	1.29	-1.371	0.945
e01	E	E	L1	0	3	HA	1363.125145	-0.709	-0.922	0.545
e01	E	E	L1	0	4	HA	1094.380846	-0.239	-0.541	-1.356
e01	E	E	L1	0	5	HA	1372.580724	0.914	0.626	1.119
e01	E	E	L1	0	6	HA	1414.617551	2.033	0.409	-0.313
e01	E	E	L1	0	7	HA	1213.33785	0.933	0.337	-0.857
e01	E	E	L1	0	8	HA	1422.341925	0.048	-1.38	-0.209
e01	E	E	L1	0	9	HA	1360.00558	1.86	-1.812	-1.075
e01	E	E	L1	0	10	HA	1519.993652	1.68	-0.826	-1.171
e01	E	E	L1	0	11	HA	1479.13246	-0.799	-1.238	-0.799
e01	E	E	L1	0	12	HA	1062.447519	-0.083	-1.393	0.058
e01	E	E	L1	0	13	HA	1078.545615	-0.612	-0.765	-0.828
e01	E	E	L1	0	14	HA	1180.751927	-1.764	0.468	2.172
e01	E	E	L1	0	15	HA	1433.270645	1.196	2.331	1.958
e01	E	E	L1	0	16	HA	1360.910251	-0.477	-0.533	0.049
e01	E	E	L1	0	17	HA	1316.101798	-0.791	-1.236	0.445
e01	E	E	L1	0	18	HA	1308.75834	-0.554	-0.949	0.846
e01	E	E	L1	0	19	HA	1198.793141	1.493	-1.144	-0.089
e01	E	E	L1	0	20	HA	1330.723029	2.067	1.024	1.865
e01	E	E	L1	0	21	HA	1104.739996	-1.078	-1.438	1.734
e01	E	E	L1	0	22	HA	1353.249191	1.788	-0.67	-0.198
e01	E	E	L1	0	23	HA	979.7139494	1.631	1.568	-1.173
e01	E	E	L1	0	24	HA	1100.490682	-1.771	1.127	-0.194
e01	E	E	L1	0	25	HA	1058.76332	-0.282	1.457	1.46
e01	E	E	L1	0	26	HA	1181.080837	0.346	1.954	1.342
e01	E	E	L1	0	27	HA	1320.425673	0.749	-1.709	0.146
e01	E	E	L1	0	28	HA	949.322587	2.049	1.02	0.955
e01	E	E	L1	0	29	HA	1622.752792	-1.858	-1.271	0.536
e01	E	E	L1	0	30	HA	1272.941177	1.606	1.877	1.226
e01	E	E	L1	0	31	LA	1260.152561	0.154	0.557	-1.245
e01	E	E	L1	0	32	LA	1245.497569	0.604	0.861	-0.464
e01	E	E	L1	0	33	LA	1145.052	-0.916	1.269	1.487
e01	E	E	L1	0	34	LA	1173.186369	-0.203	0.77	-1.108
e01	E	E	L1	0	35	LA	1398.259917	-0.155	-0.286	-1.256
e01	E	E	L1	0	36	LA	1481.18263	-0.694	-0.837	-1.736
e01	E	E	L1	0	37	LA	1391.784496	-0.848	1.786	-0.368
e01	E	E	L1	0	38	LA	1399.910508	-0.395	0.492	-0.379
e01	E	E	L1	0	39	LA	1384.861898	-0.991	-0.222	-1.924
e01	E	E	L1	0	40	LA	1210.160416	0.07	0.011	-1.169
e01	E	E	L1	0	41	LA	1120.757718	-1.095	0.289	-1.441
e01	E	E	L1	0	42	LA	993.6001874	-1.818	0.74	-0.487
e01	E	E	L1	0	43	LA	1452.73886	0.71	-0.024	0.164
e01	E	E	L1	0	44	LA	1213.058572	-0.021	0.204	-1.428
e01	E	E	L1	0	45	LA	1164.053893	-1.247	-0.117	-1.211
e01	E	E	L1	0	46	LA	1103.146586	-1.115	0.507	-1.056
e01	E	E	L1	0	47	LA	1126.854375	0.917	-0.033	-1.161
e01	E	E	L1	0	48	LA	1227.884802	-0.822	1.046	-0.413
e01	E	E	L1	0	49	LA	1175.379068	-1.487	-0.948	1.031
e01	E	E	L1	0	50	LA	959.9746262	-1.769	1.03	-0.72
e01	E	E	L1	0	51	LA	1314.365129	-1.899	0.798	-0.879
e01	E	E	L1	0	52	LA	1110.774313	-0.371	0.634	-0.144
e01	E	E	L1	0	53	LA	1298.927034	-0.029	1.094	0.085
e01	E	E	L1	0	54	LA	1335.109566	0.716	0.992	-0.351
e01	E	E	L1	0	55	LA	1264.957469	0.024	1.497	1.378
e01	E	E	L1	0	56	LA	1341.967346	-0.18	0.345	-0.522
e01	E	E	L1	0	57	LA	1252.009802	-0.029	0.827	-0.749
e01	E	E	L1	0	58	LA	1504.001856	-1.363	1.031	-1.037
e01	E	E	L1	0	59	LA	1358.029076	1.914	0.146	-1.065
e01	E	E	L1	0	60	LA	1147.113114	0.052	-1.21	-1.315
e02	E	E	L1	0	1	HA	1266.635708	-2.128	-1.628	0.705
e02	E	E	L1	0	2	HA	1339.608247	1.29	-1.371	0.945
e02	E	E	L1	0	3	HA	1430.661303	-0.709	-0.922	0.545
e02	E	E	L1	0	4	HA	1431.422853	-0.239	-0.541	-1.356
e02	E	E	L1	0	5	HA	1345.53043	0.914	0.626	1.119
e02	E	E	L1	0	6	HA	1348.268659	2.033	0.409	-0.313
e02	E	E	L1	0	7	HA	1395.886389	0.933	0.337	-0.857
e02	E	E	L1	0	8	HA	1492.101043	0.048	-1.38	-0.209
e02	E	E	L1	0	9	HA	1337.440421	1.86	-1.812	-1.075
e02	E	E	L1	0	10	HA	1287.384092	1.68	-0.826	-1.171
e02	E	E	L1	0	11	HA	1388.390982	-0.799	-1.238	-0.799
e02	E	E	L1	0	12	HA	1373.401021	-0.083	-1.393	0.058
e02	E	E	L1	0	13	HA	1668.339118	-0.612	-0.765	-0.828
e02	E	E	L1	0	14	HA	1487.708704	-1.764	0.468	2.172
e02	E	E	L1	0	15	HA	1352.382521	1.196	2.331	1.958
e02	E	E	L1	0	16	HA	1299.017015	-0.477	-0.533	0.049
e02	E	E	L1	0	17	HA	1553.116276	-0.791	-1.236	0.445
e02	E	E	L1	0	18	HA	1135.836981	-0.554	-0.949	0.846
e02	E	E	L1	0	19	HA	1325.908433	1.493	-1.144	-0.089
e02	E	E	L1	0	20	HA	1381.15698	2.067	1.024	1.865
e02	E	E	L1	0	21	HA	1216.220611	-1.078	-1.438	1.734
e02	E	E	L1	0	22	HA	1354.932031	1.788	-0.67	-0.198
e02	E	E	L1	0	23	HA	1421.640984	1.631	1.568	-1.173
e02	E	E	L1	0	24	HA	1311.210315	-1.771	1.127	-0.194
e02	E	E	L1	0	25	HA	1344.166148	-0.282	1.457	1.46
e02	E	E	L1	0	26	HA	1357.231815	0.346	1.954	1.342
e02	E	E	L1	0	27	HA	1416.737829	0.749	-1.709	0.146
e02	E	E	L1	0	28	HA	1474.80824	2.049	1.02	0.955
e02	E	E	L1	0	29	HA	1230.223312	-1.858	-1.271	0.536
e02	E	E	L1	0	30	HA	1553.24595	1.606	1.877	1.226
e02	E	E	L1	0	31	LA	1236.880008	0.154	0.557	-1.245
e02	E	E	L1	0	32	LA	1437.935839	0.604	0.861	-0.464
e02	E	E	L1	0	33	LA	1151.510737	-0.916	1.269	1.487
e02	E	E	L1	0	34	LA	1475.394867	-0.203	0.77	-1.108
e02	E	E	L1	0	35	LA	1466.314883	-0.155	-0.286	-1.256
e02	E	E	L1	0	36	LA	1385.128119	-0.694	-0.837	-1.736
e02	E	E	L1	0	37	LA	1170.550397	-0.848	1.786	-0.368
e02	E	E	L1	0	38	LA	1207.166988	-0.395	0.492	-0.379
e02	E	E	L1	0	39	LA	1190.573929	-0.991	-0.222	-1.924
e02	E	E	L1	0	40	LA	1200.043305	0.07	0.011	-1.169
e02	E	E	L1	0	41	LA	1287.144226	-1.095	0.289	-1.441
e02	E	E	L1	0	42	LA	1295.731159	-1.818	0.74	-0.487
e02	E	E	L1	0	43	LA	1225.836142	0.71	-0.024	0.164
e02	E	E	L1	0	44	LA	1277.753997	-0.021	0.204	-1.428
e02	E	E	L1	0	45	LA	1207.919617	-1.247	-0.117	-1.211
e02	E	E	L1	0	46	LA	1188.947749	-1.115	0.507	-1.056
e02	E	E	L1	0	47	LA	1325.256121	0.917	-0.033	-1.161
e02	E	E	L1	0	48	LA	1506.009185	-0.822	1.046	-0.413
e02	E	E	L1	0	49	LA	1328.560298	-1.487	-0.948	1.031
e02	E	E	L1	0	50	LA	1190.90184	-1.769	1.03	-0.72
e02	E	E	L1	0	51	LA	1288.718475	-1.899	0.798	-0.879
e02	E	E	L1	0	52	LA	1389.401185	-0.371	0.634	-0.144
e02	E	E	L1	0	53	LA	1381.815575	-0.029	1.094	0.085
e02	E	E	L1	0	54	LA	1297.410127	0.716	0.992	-0.351
e02	E	E	L1	0	55	LA	1363.134885	0.024	1.497	1.378
e02	E	E	L1	0	56	LA	1722.959368	-0.18	0.345	-0.522
e02	E	E	L1	0	57	LA	1211.761997	-0.029	0.827	-0.749
e02	E	E	L1	0	58	LA	1398.970794	-1.363	1.031	-1.037
e02	E	E	L1	0	59	LA	1608.569526	1.914	0.146	-1.065
e02	E	E	L1	0	60	LA	1282.789044	0.052	-1.21	-1.315
e03	E	E	L1	0	1	HA	1191.894002	-2.128	-1.628	0.705
e03	E	E	L1	0	2	HA	1456.721114	1.29	-1.371	0.945
e03	E	E	L1	0	3	HA	1355.586528	-0.709	-0.922	0.545
e03	E	E	L1	0	4	HA	1243.558163	-0.239	-0.541	-1.356
e03	E	E	L1	0	5	HA	1339.363182	0.914	0.626	1.119
e03	E	E	L1	0	6	HA	1414.345787	2.033	0.409	-0.313
e03	E	E	L1	0	7	HA	1379.098283	0.933	0.337	-0.857
e03	E	E	L1	0	8	HA	1506.704569	0.048	-1.38	-0.209
e03	E	E	L1	0	9	HA	1474.373595	1.86	-1.812	-1.075
e03	E	E	L1	0	10	HA	1197.275712	1.68	-0.826	-1.171
e03	E	E	L1	0	11	HA	1356.876353	-0.799	-1.238	-0.799
e03	E	E	L1	0	12	HA	1288.903882	-0.083	-1.393	0.058
e03	E	E	L1	0	13	HA	1333.144327	-0.612	-0.765	-0.828
e03	E	E	L1	0	14	HA	1346.265219	-1.764	0.468	2.172
e03	E	E	L1	0	15	HA	1443.167279	1.196	2.331	1.958
e03	E	E	L1	0	16	HA	1362.719938	-0.477	-0.533	0.049
e03	E	E	L1	0	17	HA	1315.151046	-0.791	-1.236	0.445
e03	E	E	L1	0	18	HA	1407.278413	-0.554	-0.949	0.846
e03	E	E	L1	0	19	HA	1455.576887	1.493	-1.144	-0.089
e03	E	E	L1	0	20	HA	1417.291301	2.067	1.024	1.865
e03	E	E	L1	0	21	HA	1390.823452	-1.078	-1.438	1.734
e03	E	E	L1	0	22	HA	1336.650218	1.788	-0.67	-0.198
e03	E	E	L1	0	23	HA	1245.476307	1.631	1.568	-1.173
e03	E	E	L1	0	24	HA	1485.028183	-1.771	1.127	-0.194
e03	E	E	L1	0	25	HA	1423.517632	-0.282	1.457	1.46
e03	E	E	L1	0	26	HA	1340.267769	0.346	1.954	1.342
e03	E	E	L1	0	27	HA	1514.728917	0.749	-1.709	0.146
e03	E	E	L1	0	28	HA	1590.446356	2.049	1.02	0.955
e03	E	E	L1	0	29	HA	1231.430345	-1.858	-1.271	0.536
e03	E	E	L1	0	30	HA	1308.862413	1.606	1.877	1.226
e03	E	E	L1	0	31	LA	1427.041309	0.154	0.557	-1.245
e03	E	E	L1	0	32	LA	1593.175632	0.604	0.861	-0.464
e03	E	E	L1	0	33	LA	1284.241072	-0.916	1.269	1.487
e03	E	E	L1	0	34	LA	1421.719318	-0.203	0.77	-1.108
e03	E	E	L1	0	35	LA	1316.138167	-0.155	-0.286	-1.256
e03	E	E	L1	0	36	LA	1289.689322	-0.694	-0.837	-1.736
e03	E	E	L1	0	37	LA	1140.230217	-0.848	1.786	-0.368
e03	E	E	L1	0	38	LA	1275.644919	-0.395	0.492	-0.379
e03	E	E	L1	0	39	LA	1538.737927	-0.991	-0.222	-1.924
e03	E	E	L1	0	40	LA	1428.453973	0.07	0.011	-1.169
e03	E	E	L1	0	41	LA	1277.872491	-1.095	0.289	-1.441
e03	E	E	L1	0	42	LA	1430.095407	-1.818	0.74	-0.487
e03	E	E	L1	0	43	LA	1532.39761	0.71	-0.024	0.164
e03	E	E	L1	0	44	LA	1393.184006	-0.021	0.204	-1.428
e03	E	E	L1	0	45	LA	1339.256025	-1.247	-0.117	-1.211
e03	E	E	L1	0	46	LA	1183.873718	-1.115	0.507	-1.056
e03	E	E	L1	0	47	LA	1442.007817	0.917	-0.033	-1.161
e03	E	E	L1	0	48	LA	1277.873662	-0.822	1.046	-0.413
e03	E	E	L1	0	49	LA	1332.182606	-1.487	-0.948	1.031
e03	E	E	L1	0	50	LA	1206.825669	-1.769	1.03	-0.72
e03	E	E	L1	0	51	LA	1385.202339	-1.899	0.798	-0.879
e03	E	E	L1	0	52	LA	1297.473305	-0.371	0.634	-0.144
e03	E	E	L1	0	53	LA	1339.485652	-0.029	1.094	0.085
e03	E	E	L1	0	54	LA	1322.920527	0.716	0.992	-0.351
e03	E	E	L1	0	55	LA	1463.377125	0.024	1.497	1.378
e03	E	E	L1	0	56	LA	1272.277357	-0.18	0.345	-0.522
e03	E	E	L1	0	57	LA	1444.671002	-0.029	0.827	-0.749
e03	E	E	L1	0	58	LA	1297.698741	-1.363	1.031	-1.037
e03	E	E	L1	0	59	LA	1352.634441	1.914	0.146	-1.065
e03	E	E	L1	0	60	LA	1555.270954	0.052	-1.21	-1.315
e04	E	E	L1	0	1	HA	1247.985346	-2.128	-1.628	0.705
e04	E	E	L1	0	2	HA	1312.467094	1.29	-1.371	0.945
e04	E	E	L1	0	3	HA	1250.128864	-0.709	-0.922	0.545
e04	E	E	L1	0	4	HA	1010.32064	-0.239	-0.541	-1.356
e04	E	E	L1	0	5	HA	1074.565652	0.914	0.626	1.119
e04	E	E	L1	0	6	HA	1018.218039	2.033	0.409	-0.313
e04	E	E	L1	0	7	HA	1251.406999	0.933	0.337	-0.857
e04	E	E	L1	0	8	HA	1121.536896	0.048	-1.38	-0.209
e04	E	E	L1	0	9	HA	1126.295115	1.86	-1.812	-1.075
e04	E	E	L1	0	10	HA	1539.354585	1.68	-0.826	-1.171
e04	E	E	L1	0	11	HA	1413.883806	-0.799	-1.238	-0.799
e04	E	E	L1	0	12	HA	1477.427817	-0.083	-1.393	0.058
e04	E	E	L1	0	13	HA	1357.893088	-0.612	-0.765	-0.828
e04	E	E	L1	0	14	HA	1173.782673	-1.764	0.468	2.172
e04	E	E	L1	0	15	HA	1187.066502	1.196	2.331	1.958
e04	E	E	L1	0	16	HA	1280.074324	-0.477	-0.533	0.049
e04	E	E	L1	0	17	HA	1231.82873	-0.791	-1.236	0.445
e04	E	E	L1	0	18	HA	1243.623645	-0.554	-0.949	0.846
e04	E	E	L1	0	19	HA	1388.333952	1.493	-1.144	-0.089
e04	E	E	L1	0	20	HA	1099.976623	2.067	1.024	1.865
e04	E	E	L1	0	21	HA	1558.806252	-1.078	-1.438	1.734
e04	E	E	L1	0	22	HA	1282.516425	1.788	-0.67	-0.198
e04	E	E	L1	0	23	HA	1326.312759	1.631	1.568	-1.173
e04	E	E	L1	0	24	HA	1342.912426	-1.771	1.127	-0.194
e04	E	E	L1	0	25	HA	1377.325478	-0.282	1.457	1.46
e04	E	E	L1	0	26	HA	1618.37506	0.346	1.954	1.342
e04	E	E	L1	0	27	HA	1296.720958	0.749	-1.709	0.146
e04	E	E	L1	0	28	HA	1454.663202	2.049	1.02	0.955
e04	E	E	L1	0	29	HA	1519.615977	-1.858	-1.271	0.536
e04	E	E	L1	0	30	HA	1328.046301	1.606	1.877	1.226
e04	E	E	L1	0	31	LA	1485.933064	0.154	0.557	-1.245
e04	E	E	L1	0	32	LA	1221.232541	0.604	0.861	-0.464
e04	E	E	L1	0	33	LA	1183.882661	-0.916	1.269	1.487
e04	E	E	L1	0	34	LA	1212.793833	-0.203	0.77	-1.108
e04	E	E	L1	0	35	LA	1052.262823	-0.155	-0.286	-1.256
e04	E	E	L1	0	36	LA	1200.232379	-0.694	-0.837	-1.736
e04	E	E	L1	0	37	LA	1273.996866	-0.848	1.786	-0.368
e04	E	E	L1	0	38	LA	1453.273371	-0.395	0.492	-0.379
e04	E	E	L1	0	39	LA	1253.014426	-0.991	-0.222	-1.924
e04	E	E	L1	0	40	LA	1270.279392	0.07	0.011	-1.169
e04	E	E	L1	0	41	LA	1239.612145	-1.095	0.289	-1.441
e04	E	E	L1	0	42	LA	1203.643987	-1.818	0.74	-0.487
e04	E	E	L1	0	43	LA	1305.614868	0.71	-0.024	0.164
e04	E	E	L1	0	44	LA	1242.323342	-0.021	0.204	-1.428
e04	E	E	L1	0	45	LA	1254.883274	-1.247	-0.117	-1.211
e04	E	E	L1	0	46	LA	1611.973141	-1.115	0.507	-1.056
e04	E	E	L1	0	47	LA	1285.497805	0.917	-0.033	-1.161
e04	E	E	L1	0	48	LA	1070.017254	-0.822	1.046	-0.413
e04	E	E	L1	0	49	LA	1286.020109	-1.487	-0.948	1.031
e04	E	E	L1	0	50	LA	1327.199693	-1.769	1.03	-0.72
e04	E	E	L1	0	51	LA	1459.824402	-1.899	0.798	-0.879
e04	E	E	L1	0	52	LA	1032.234595	-0.371	0.634	-0.144
e04	E	E	L1	0	53	LA	1106.166711	-0.029	1.094	0.085
e04	E	E	L1	0	54	LA	1316.63131	0.716	0.992	-0.351
e04	E	E	L1	0	55	LA	1246.29979	0.024	1.497	1.378
e04	E	E	L1	0	56	LA	1603.42706	-0.18	0.345	-0.522
e04	E	E	L1	0	57	LA	1109.757399	-0.029	0.827	-0.749
e04	E	E	L1	0	58	LA	1112.677763	-1.363	1.031	-1.037
e04	E	E	L1	0	59	LA	1054.607053	1.914	0.146	-1.065
e04	E	E	L1	0	60	LA	1291.330115	0.052	-1.21	-1.315
e05	E	E	L1	0	1	HA	1483.080319	-2.128	-1.628	0.705
e05	E	E	L1	0	2	HA	1347.310921	1.29	-1.371	0.945
e05	E	E	L1	0	3	HA	1264.140401	-0.709	-0.922	0.545
e05	E	E	L1	0	4	HA	1282.896098	-0.239	-0.541	-1.356
e05	E	E	L1	0	5	HA	1488.457494	0.914	0.626	1.119
e05	E	E	L1	0	6	HA	1522.410222	2.033	0.409	-0.313
e05	E	E	L1	0	7	HA	1323.30853	0.933	0.337	-0.857
e05	E	E	L1	0	8	HA	1226.93271	0.048	-1.38	-0.209
e05	E	E	L1	0	9	HA	1655.569126	1.86	-1.812	-1.075
e05	E	E	L1	0	10	HA	1277.238775	1.68	-0.826	-1.171
e05	E	E	L1	0	11	HA	1369.535784	-0.799	-1.238	-0.799
e05	E	E	L1	0	12	HA	1385.457206	-0.083	-1.393	0.058
e05	E	E	L1	0	13	HA	1402.212992	-0.612	-0.765	-0.828
e05	E	E	L1	0	14	HA	1287.989836	-1.764	0.468	2.172
e05	E	E	L1	0	15	HA	1405.76914	1.196	2.331	1.958
e05	E	E	L1	0	16	HA	1609.555056	-0.477	-0.533	0.049
e05	E	E	L1	0	17	HA	1142.145345	-0.791	-1.236	0.445
e05	E	E	L1	0	18	HA	1271.917488	-0.554	-0.949	0.846
e05	E	E	L1	0	19	HA	1307.097881	1.493	-1.144	-0.089
e05	E	E	L1	0	20	HA	1437.069781	2.067	1.024	1.865
e05	E	E	L1	0	21	HA	1412.878356	-1.078	-1.438	1.734
e05	E	E	L1	0	22	HA	1155.256831	1.788	-0.67	-0.198
e05	E	E	L1	0	23	HA	1277.632361	1.631	1.568	-1.173
e05	E	E	L1	0	24	HA	1385.665315	-1.771	1.127	-0.194
e05	E	E	L1	0	25	HA	1439.216265	-0.282	1.457	1.46
e05	E	E	L1	0	26	HA	1280.290706	0.346	1.954	1.342
e05	E	E	L1	0	27	HA	1545.789505	0.749	-1.709	0.146
e05	E	E	L1	0	28	HA	1339.160886	2.049	1.02	0.955
e05	E	E	L1	0	29	HA	1370.711549	-1.858	-1.271	0.536
e05	E	E	L1	0	30	HA	1313.272842	1.606	1.877	1.226
e05	E	E	L1	0	31	LA	1423.481258	0.154	0.557	-1.245
e05	E	E	L1	0	32	LA	1397.693507	0.604	0.861	-0.464
e05	E	E	L1	0	33	LA	1240.659974	-0.916	1.269	1.487
e05	E	E	L1	0	34	LA	1388.719984	-0.203	0.77	-1.108
e05	E	E	L1	0	35	LA	1299.166953	-0.155	-0.286	-1.256
e05	E	E	L1	0	36	LA	1217.872301	-0.694	-0.837	-1.736
e05	E	E	L1	0	37	LA	1330.93288	-0.848	1.786	-0.368
e05	E	E	L1	0	38	LA	1178.043686	-0.395	0.492	-0.379
e05	E	E	L1	0	39	LA	1532.739213	-0.991	-0.222	-1.924
e05	E	E	L1	0	40	LA	1233.56328	0.07	0.011	-1.169
e05	E	E	L1	0	41	LA	1516.478769	-1.095	0.289	-1.441
e05	E	E	L1	0	42	LA	1410.077105	-1.818	0.74	-0.487
e05	E	E	L1	0	43	LA	1197.139152	0.71	-0.024	0.164
e05	E	E	L1	0	44	LA	1230.57591	-0.021	0.204	-1.428
e05	E	E	L1	0	45	LA	1390.72942	-1.247	-0.117	-1.211
e05	E	E	L1	0	46	LA	1558.937777	-1.115	0.507	-1.056
e05	E	E	L1	0	47	LA	1293.229953	0.917	-0.033	-1.161
e05	E	E	L1	0	48	LA	1291.539012	-0.822	1.046	-0.413
e05	E	E	L1	0	49	LA	1317.856672	-1.487	-0.948	1.031
e05	E	E	L1	0	50	LA	1329.341354	-1.769	1.03	-0.72
e05	E	E	L1	0	51	LA	1252.559689	-1.899	0.798	-0.879
e05	E	E	L1	0	52	LA	1245.903887	-0.371	0.634	-0.144
e05	E	E	L1	0	53	LA	1431.034637	-0.029	1.094	0.085
e05	E	E	L1	0	54	LA	1270.125286	0.716	0.992	-0.351
e05	E	E	L1	0	55	LA	1330.890922	0.024	1.497	1.378
e05	E	E	L1	0	56	LA	1171.132393	-0.18	0.345	-0.522
e05	E	E	L1	0	57	LA	1351.474486	-0.029	0.827	-0.749
e05	E	E	L1	0	58	LA	1225.190445	-1.363	1.031	-1.037
e05	E	E	L1	0	59	LA	1240.4122	1.914	0.146	-1.065
e05	E	E	L1	0	60	LA	1234.650646	0.052	-1.21	-1.315
e06	E	E	L1	0	1	HA	1203.086933	-2.128	-1.628	0.705
e06	E	E	L1	0	2	HA	1466.197364	1.29	-1.371	0.945
e06	E	E	L1	0	3	HA	1244.06555	-0.709	-0.922	0.545
e06	E	E	L1	0	4	HA	1274.364606	-0.239	-0.541	-1.356
e06	E	E	L1	0	5	HA	1358.536552	0.914	0.626	1.119
e06	E	E	L1	0	6	HA	1262.118136	2.033	0.409	-0.313
e06	E	E	L1	0	7	HA	1274.747541	0.933	0.337	-0.857
e06	E	E	L1	0	8	HA	1148.425464	0.048	-1.38	-0.209
e06	E	E	L1	0	9	HA	1358.709512	1.86	-1.812	-1.075
e06	E	E	L1	0	10	HA	1205.056896	1.68	-0.826	-1.171
e06	E	E	L1	0	11	HA	1103.017248	-0.799	-1.238	-0.799
e06	E	E	L1	0	12	HA	1160.942478	-0.083	-1.393	0.058
e06	E	E	L1	0	13	HA	1360.104832	-0.612	-0.765	-0.828
e06	E	E	L1	0	14	HA	1146.948844	-1.764	0.468	2.172
e06	E	E	L1	0	15	HA	1274.657335	1.196	2.331	1.958
e06	E	E	L1	0	16	HA	1130.964715	-0.477	-0.533	0.049
e06	E	E	L1	0	17	HA	1093.776278	-0.791	-1.236	0.445
e06	E	E	L1	0	18	HA	1209.039646	-0.554	-0.949	0.846
e06	E	E	L1	0	19	HA	1451.830517	1.493	-1.144	-0.089
e06	E	E	L1	0	20	HA	1320.928088	2.067	1.024	1.865
e06	E	E	L1	0	21	HA	1166.624428	-1.078	-1.438	1.734
e06	E	E	L1	0	22	HA	1362.982843	1.788	-0.67	-0.198
e06	E	E	L1	0	23	HA	1160.683245	1.631	1.568	-1.173
e06	E	E	L1	0	24	HA	1267.365269	-1.771	1.127	-0.194
e06	E	E	L1	0	25	HA	1283.327795	-0.282	1.457	1.46
e06	E	E	L1	0	26	HA	1320.577996	0.346	1.954	1.342
e06	E	E	L1	0	27	HA	1386.835838	0.749	-1.709	0.146
e06	E	E	L1	0	28	HA	1210.98331	2.049	1.02	0.955
e06	E	E	L1	0	29	HA	1124.905222	-1.858	-1.271	0.536
e06	E	E	L1	0	30	HA	1298.420645	1.606	1.877	1.226
e06	E	E	L1	0	31	LA	1225.391666	0.154	0.557	-1.245
e06	E	E	L1	0	32	LA	1258.376098	0.604	0.861	-0.464
e06	E	E	L1	0	33	LA	1285.792934	-0.916	1.269	1.487
e06	E	E	L1	0	34	LA	1400.579823	-0.203	0.77	-1.108
e06	E	E	L1	0	35	LA	1253.495543	-0.155	-0.286	-1.256
e06	E	E	L1	0	36	LA	1341.570438	-0.694	-0.837	-1.736
e06	E	E	L1	0	37	LA	1334.734285	-0.848	1.786	-0.368
e06	E	E	L1	0	38	LA	1220.459934	-0.395	0.492	-0.379
e06	E	E	L1	0	39	LA	1201.504908	-0.991	-0.222	-1.924
e06	E	E	L1	0	40	LA	1214.61954	0.07	0.011	-1.169
e06	E	E	L1	0	41	LA	1105.382889	-1.095	0.289	-1.441
e06	E	E	L1	0	42	LA	1395.531465	-1.818	0.74	-0.487
e06	E	E	L1	0	43	LA	1315.405856	0.71	-0.024	0.164
e06	E	E	L1	0	44	LA	1277.484959	-0.021	0.204	-1.428
e06	E	E	L1	0	45	LA	1221.620098	-1.247	-0.117	-1.211
e06	E	E	L1	0	46	LA	956.3596141	-1.115	0.507	-1.056
e06	E	E	L1	0	47	LA	1379.467215	0.917	-0.033	-1.161
e06	E	E	L1	0	48	LA	1185.310548	-0.822	1.046	-0.413
e06	E	E	L1	0	49	LA	1182.407048	-1.487	-0.948	1.031
e06	E	E	L1	0	50	LA	1149.427083	-1.769	1.03	-0.72
e06	E	E	L1	0	51	LA	1064.138322	-1.899	0.798	-0.879
e06	E	E	L1	0	52	LA	1151.25911	-0.371	0.634	-0.144
e06	E	E	L1	0	53	LA	1099.34829	-0.029	1.094	0.085
e06	E	E	L1	0	54	LA	1214.441889	0.716	0.992	-0.351
e06	E	E	L1	0	55	LA	1254.141281	0.024	1.497	1.378
e06	E	E	L1	0	56	LA	1269.662639	-0.18	0.345	-0.522
e06	E	E	L1	0	57	LA	1139.386764	-0.029	0.827	-0.749
e06	E	E	L1	0	58	LA	1458.927821	-1.363	1.031	-1.037
e06	E	E	L1	0	59	LA	1271.267082	1.914	0.146	-1.065
e06	E	E	L1	0	60	LA	1303.536411	0.052	-1.21	-1.315
e07	E	E	L1	0	1	HA	1185.476924	-2.128	-1.628	0.705
e07	E	E	L1	0	2	HA	1370.281322	1.29	-1.371	0.945
e07	E	E	L1	0	3	HA	1181.160994	-0.709	-0.922	0.545
e07	E	E	L1	0	4	HA	1267.231696	-0.239	-0.541	-1.356
e07	E	E	L1	0	5	HA	1562.821604	0.914	0.626	1.119
e07	E	E	L1	0	6	HA	1396.762656	2.033	0.409	-0.313
e07	E	E	L1	0	7	HA	1544.236607	0.933	0.337	-0.857
e07	E	E	L1	0	8	HA	1281.657972	0.048	-1.38	-0.209
e07	E	E	L1	0	9	HA	1206.521125	1.86	-1.812	-1.075
e07	E	E	L1	0	10	HA	1249.42553	1.68	-0.826	-1.171
e07	E	E	L1	0	11	HA	1289.61093	-0.799	-1.238	-0.799
e07	E	E	L1	0	12	HA	1049.147714	-0.083	-1.393	0.058
e07	E	E	L1	0	13	HA	1298.225249	-0.612	-0.765	-0.828
e07	E	E	L1	0	14	HA	1153.627994	-1.764	0.468	2.172
e07	E	E	L1	0	15	HA	1770.416413	1.196	2.331	1.958
e07	E	E	L1	0	16	HA	1533.083923	-0.477	-0.533	0.049
e07	E	E	L1	0	17	HA	1369.582084	-0.791	-1.236	0.445
e07	E	E	L1	0	18	HA	1267.795483	-0.554	-0.949	0.846
e07	E	E	L1	0	19	HA	1059.68163	1.493	-1.144	-0.089
e07	E	E	L1	0	20	HA	1409.764968	2.067	1.024	1.865
e07	E	E	L1	0	21	HA	1468.156603	-1.078	-1.438	1.734
e07	E	E	L1	0	22	HA	1046.816256	1.788	-0.67	-0.198
e07	E	E	L1	0	23	HA	1766.240297	1.631	1.568	-1.173
e07	E	E	L1	0	24	HA	1616.55665	-1.771	1.127	-0.194
e07	E	E	L1	0	25	HA	1324.79233	-0.282	1.457	1.46
e07	E	E	L1	0	26	HA	1691.696235	0.346	1.954	1.342
e07	E	E	L1	0	27	HA	1470.000444	0.749	-1.709	0.146
e07	E	E	L1	0	28	HA	1045.549876	2.049	1.02	0.955
e07	E	E	L1	0	29	HA	1238.990217	-1.858	-1.271	0.536
e07	E	E	L1	0	30	HA	1329.121017	1.606	1.877	1.226
e07	E	E	L1	0	31	LA	1422.023564	0.154	0.557	-1.245
e07	E	E	L1	0	32	LA	1163.592086	0.604	0.861	-0.464
e07	E	E	L1	0	33	LA	1613.17758	-0.916	1.269	1.487
e07	E	E	L1	0	34	LA	1466.6196	-0.203	0.77	-1.108
e07	E	E	L1	0	35	LA	1115.916509	-0.155	-0.286	-1.256
e07	E	E	L1	0	36	LA	1407.306576	-0.694	-0.837	-1.736
e07	E	E	L1	0	37	LA	1288.846184	-0.848	1.786	-0.368
e07	E	E	L1	0	38	LA	1163.617016	-0.395	0.492	-0.379
e07	E	E	L1	0	39	LA	1593.42547	-0.991	-0.222	-1.924
e07	E	E	L1	0	40	LA	1375.384	0.07	0.011	-1.169
e07	E	E	L1	0	41	LA	1202.71501	-1.095	0.289	-1.441
e07	E	E	L1	0	42	LA	1420.775812	-1.818	0.74	-0.487
e07	E	E	L1	0	43	LA	1388.068838	0.71	-0.024	0.164
e07	E	E	L1	0	44	LA	1232.14018	-0.021	0.204	-1.428
e07	E	E	L1	0	45	LA	1197.604706	-1.247	-0.117	-1.211
e07	E	E	L1	0	46	LA	1303.118129	-1.115	0.507	-1.056
e07	E	E	L1	0	47	LA	1418.437041	0.917	-0.033	-1.161
e07	E	E	L1	0	48	LA	1237.74453	-0.822	1.046	-0.413
e07	E	E	L1	0	49	LA	1103.184375	-1.487	-0.948	1.031
e07	E	E	L1	0	50	LA	1526.223059	-1.769	1.03	-0.72
e07	E	E	L1	0	51	LA	1273.489663	-1.899	0.798	-0.879
e07	E	E	L1	0	52	LA	1187.372949	-0.371	0.634	-0.144
e07	E	E	L1	0	53	LA	1184.926337	-0.029	1.094	0.085
e07	E	E	L1	0	54	LA	1692.918883	0.716	0.992	-0.351
e07	E	E	L1	0	55	LA	1126.636484	0.024	1.497	1.378
e07	E	E	L1	0	56	LA	1411.256715	-0.18	0.345	-0.522
e07	E	E	L1	0	57	LA	1267.888101	-0.029	0.827	-0.749
e07	E	E	L1	0	58	LA	1295.245558	-1.363	1.031	-1.037
e07	E	E	L1	0	59	LA	1171.7588	1.914	0.146	-1.065
e07	E	E	L1	0	60	LA	1469.907494	0.052	-1.21	-1.315
e08	E	E	L1	0	1	HA	1268.582165	-2.128	-1.628	0.705
e08	E	E	L1	0	2	HA	1156.072521	1.29	-1.371	0.945
e08	E	E	L1	0	3	HA	1254.425069	-0.709	-0.922	0.545
e08	E	E	L1	0	4	HA	1167.17609	-0.239	-0.541	-1.356
e08	E	E	L1	0	5	HA	1240.179027	0.914	0.626	1.119
e08	E	E	L1	0	6	HA	1254.640216	2.033	0.409	-0.313
e08	E	E	L1	0	7	HA	1211.241787	0.933	0.337	-0.857
e08	E	E	L1	0	8	HA	1127.901846	0.048	-1.38	-0.209
e08	E	E	L1	0	9	HA	1167.79929	1.86	-1.812	-1.075
e08	E	E	L1	0	10	HA	1234.774776	1.68	-0.826	-1.171
e08	E	E	L1	0	11	HA	1172.14843	-0.799	-1.238	-0.799
e08	E	E	L1	0	12	HA	1296.072947	-0.083	-1.393	0.058
e08	E	E	L1	0	13	HA	1286.962167	-0.612	-0.765	-0.828
e08	E	E	L1	0	14	HA	1229.062701	-1.764	0.468	2.172
e08	E	E	L1	0	15	HA	1278.220534	1.196	2.331	1.958
e08	E	E	L1	0	16	HA	1262.943419	-0.477	-0.533	0.049
e08	E	E	L1	0	17	HA	1308.953284	-0.791	-1.236	0.445
e08	E	E	L1	0	18	HA	1305.726666	-0.554	-0.949	0.846
e08	E	E	L1	0	19	HA	1230.006624	1.493	-1.144	-0.089
e08	E	E	L1	0	20	HA	1215.345152	2.067	1.024	1.865
e08	E	E	L1	0	21	HA	1261.318045	-1.078	-1.438	1.734
e08	E	E	L1	0	22	HA	1221.724594	1.788	-0.67	-0.198
e08	E	E	L1	0	23	HA	1310.944432	1.631	1.568	-1.173
e08	E	E	L1	0	24	HA	1273.162921	-1.771	1.127	-0.194
e08	E	E	L1	0	25	HA	1250.77686	-0.282	1.457	1.46
e08	E	E	L1	0	26	HA	1195.292058	0.346	1.954	1.342
e08	E	E	L1	0	27	HA	1493.828861	0.749	-1.709	0.146
e08	E	E	L1	0	28	HA	1127.787585	2.049	1.02	0.955
e08	E	E	L1	0	29	HA	1220.914929	-1.858	-1.271	0.536
e08	E	E	L1	0	30	HA	1448.538072	1.606	1.877	1.226
e08	E	E	L1	0	31	LA	1355.471258	0.154	0.557	-1.245
e08	E	E	L1	0	32	LA	1321.487808	0.604	0.861	-0.464
e08	E	E	L1	0	33	LA	1279.446728	-0.916	1.269	1.487
e08	E	E	L1	0	34	LA	1210.909203	-0.203	0.77	-1.108
e08	E	E	L1	0	35	LA	1245.608883	-0.155	-0.286	-1.256
e08	E	E	L1	0	36	LA	1227.89785	-0.694	-0.837	-1.736
e08	E	E	L1	0	37	LA	1153.535096	-0.848	1.786	-0.368
e08	E	E	L1	0	38	LA	1187.827902	-0.395	0.492	-0.379
e08	E	E	L1	0	39	LA	1328.432384	-0.991	-0.222	-1.924
e08	E	E	L1	0	40	LA	1317.526278	0.07	0.011	-1.169
e08	E	E	L1	0	41	LA	1378.834947	-1.095	0.289	-1.441
e08	E	E	L1	0	42	LA	1176.683043	-1.818	0.74	-0.487
e08	E	E	L1	0	43	LA	1287.529353	0.71	-0.024	0.164
e08	E	E	L1	0	44	LA	1239.659909	-0.021	0.204	-1.428
e08	E	E	L1	0	45	LA	1169.709606	-1.247	-0.117	-1.211
e08	E	E	L1	0	46	LA	1261.637384	-1.115	0.507	-1.056
e08	E	E	L1	0	47	LA	1320.887809	0.917	-0.033	-1.161
e08	E	E	L1	0	48	LA	1262.294372	-0.822	1.046	-0.413
e08	E	E	L1	0	49	LA	1339.654544	-1.487	-0.948	1.031
e08	E	E	L1	0	50	LA	1270.233596	-1.769	1.03	-0.72
e08	E	E	L1	0	51	LA	1211.791299	-1.899	0.798	-0.879
e08	E	E	L1	0	52	LA	1271.180184	-0.371	0.634	-0.144
e08	E	E	L1	0	53	LA	1255.600415	-0.029	1.094	0.085
e08	E	E	L1	0	54	LA	1300.107467	0.716	0.992	-0.351
e08	E	E	L1	0	55	LA	1326.695698	0.024	1.497	1.378
e08	E	E	L1	0	56	LA	1269.986075	-0.18	0.345	-0.522
e08	E	E	L1	0	57	LA	1373.410916	-0.029	0.827	-0.749
e08	E	E	L1	0	58	LA	1255.198928	-1.363	1.031	-1.037
e08	E	E	L1	0	59	LA	1277.395637	1.914	0.146	-1.065
e08	E	E	L1	0	60	LA	1346.542596	0.052	-1.21	-1.315
e09	E	E	L1	0	1	HA	1382.761877	-2.128	-1.628	0.705
e09	E	E	L1	0	2	HA	1400.363389	1.29	-1.371	0.945
e09	E	E	L1	0	3	HA	1159.762417	-0.709	-0.922	0.545
e09	E	E	L1	0	4	HA	1241.217458	-0.239	-0.541	-1.356
e09	E	E	L1	0	5	HA	1584.655672	0.914	0.626	1.119
e09	E	E	L1	0	6	HA	1348.756633	2.033	0.409	-0.313
e09	E	E	L1	0	7	HA	1384.656208	0.933	0.337	-0.857
e09	E	E	L1	0	8	HA	1410.73214	0.048	-1.38	-0.209
e09	E	E	L1	0	9	HA	1230.084513	1.86	-1.812	-1.075
e09	E	E	L1	0	10	HA	1283.068737	1.68	-0.826	-1.171
e09	E	E	L1	0	11	HA	1263.636053	-0.799	-1.238	-0.799
e09	E	E	L1	0	12	HA	1269.952078	-0.083	-1.393	0.058
e09	E	E	L1	0	13	HA	1339.594322	-0.612	-0.765	-0.828
e09	E	E	L1	0	14	HA	1548.990942	-1.764	0.468	2.172
e09	E	E	L1	0	15	HA	1287.907184	1.196	2.331	1.958
e09	E	E	L1	0	16	HA	1329.257884	-0.477	-0.533	0.049
e09	E	E	L1	0	17	HA	1137.622454	-0.791	-1.236	0.445
e09	E	E	L1	0	18	HA	1234.143063	-0.554	-0.949	0.846
e09	E	E	L1	0	19	HA	1156.481758	1.493	-1.144	-0.089
e09	E	E	L1	0	20	HA	1178.845651	2.067	1.024	1.865
e09	E	E	L1	0	21	HA	1372.555862	-1.078	-1.438	1.734
e09	E	E	L1	0	22	HA	1327.869034	1.788	-0.67	-0.198
e09	E	E	L1	0	23	HA	1166.738414	1.631	1.568	-1.173
e09	E	E	L1	0	24	HA	1373.310489	-1.771	1.127	-0.194
e09	E	E	L1	0	25	HA	1439.494408	-0.282	1.457	1.46
e09	E	E	L1	0	26	HA	1298.133348	0.346	1.954	1.342
e09	E	E	L1	0	27	HA	1180.384969	0.749	-1.709	0.146
e09	E	E	L1	0	28	HA	1330.490307	2.049	1.02	0.955
e09	E	E	L1	0	29	HA	1206.706556	-1.858	-1.271	0.536
e09	E	E	L1	0	30	HA	1349.332106	1.606	1.877	1.226
e09	E	E	L1	0	31	LA	1366.282959	0.154	0.557	-1.245
e09	E	E	L1	0	32	LA	1110.082697	0.604	0.861	-0.464
e09	E	E	L1	0	33	LA	1316.145101	-0.916	1.269	1.487
e09	E	E	L1	0	34	LA	1292.848572	-0.203	0.77	-1.108
e09	E	E	L1	0	35	LA	1392.180251	-0.155	-0.286	-1.256
e09	E	E	L1	0	36	LA	1258.744693	-0.694	-0.837	-1.736
e09	E	E	L1	0	37	LA	1365.162851	-0.848	1.786	-0.368
e09	E	E	L1	0	38	LA	1309.583045	-0.395	0.492	-0.379
e09	E	E	L1	0	39	LA	1322.408718	-0.991	-0.222	-1.924
e09	E	E	L1	0	40	LA	1372.723203	0.07	0.011	-1.169
e09	E	E	L1	0	41	LA	1108.283879	-1.095	0.289	-1.441
e09	E	E	L1	0	42	LA	1330.943143	-1.818	0.74	-0.487
e09	E	E	L1	0	43	LA	1269.075744	0.71	-0.024	0.164
e09	E	E	L1	0	44	LA	1114.347106	-0.021	0.204	-1.428
e09	E	E	L1	0	45	LA	1193.338563	-1.247	-0.117	-1.211
e09	E	E	L1	0	46	LA	1323.376411	-1.115	0.507	-1.056
e09	E	E	L1	0	47	LA	1485.716417	0.917	-0.033	-1.161
e09	E	E	L1	0	48	LA	1251.046106	-0.822	1.046	-0.413
e09	E	E	L1	0	49	LA	1423.500456	-1.487	-0.948	1.031
e09	E	E	L1	0	50	LA	1301.738711	-1.769	1.03	-0.72
e09	E	E	L1	0	51	LA	1545.453328	-1.899	0.798	-0.879
e09	E	E	L1	0	52	LA	1179.210271	-0.371	0.634	-0.144
e09	E	E	L1	0	53	LA	1172.488185	-0.029	1.094	0.085
e09	E	E	L1	0	54	LA	1274.713866	0.716	0.992	-0.351
e09	E	E	L1	0	55	LA	1524.130054	0.024	1.497	1.378
e09	E	E	L1	0	56	LA	1334.827286	-0.18	0.345	-0.522
e09	E	E	L1	0	57	LA	1220.907797	-0.029	0.827	-0.749
e09	E	E	L1	0	58	LA	1316.767268	-1.363	1.031	-1.037
e09	E	E	L1	0	59	LA	1333.377801	1.914	0.146	-1.065
e09	E	E	L1	0	60	LA	1271.437827	0.052	-1.21	-1.315
e10	E	E	L1	0	1	HA	1551.567251	-2.128	-1.628	0.705
e10	E	E	L1	0	2	HA	1250.665148	1.29	-1.371	0.945
e10	E	E	L1	0	3	HA	1322.998894	-0.709	-0.922	0.545
e10	E	E	L1	0	4	HA	1260.17906	-0.239	-0.541	-1.356
e10	E	E	L1	0	5	HA	1308.164137	0.914	0.626	1.119
e10	E	E	L1	0	6	HA	1464.518243	2.033	0.409	-0.313
e10	E	E	L1	0	7	HA	1367.142074	0.933	0.337	-0.857
e10	E	E	L1	0	8	HA	1341.710993	0.048	-1.38	-0.209
e10	E	E	L1	0	9	HA	1313.521846	1.86	-1.812	-1.075
e10	E	E	L1	0	10	HA	1379.888078	1.68	-0.826	-1.171
e10	E	E	L1	0	11	HA	1211.562992	-0.799	-1.238	-0.799
e10	E	E	L1	0	12	HA	1153.158395	-0.083	-1.393	0.058
e10	E	E	L1	0	13	HA	1411.121179	-0.612	-0.765	-0.828
e10	E	E	L1	0	14	HA	1352.829262	-1.764	0.468	2.172
e10	E	E	L1	0	15	HA	1561.931716	1.196	2.331	1.958
e10	E	E	L1	0	16	HA	1263.608693	-0.477	-0.533	0.049
e10	E	E	L1	0	17	HA	1323.588514	-0.791	-1.236	0.445
e10	E	E	L1	0	18	HA	1419.838793	-0.554	-0.949	0.846
e10	E	E	L1	0	19	HA	1282.100932	1.493	-1.144	-0.089
e10	E	E	L1	0	20	HA	1410.247876	2.067	1.024	1.865
e10	E	E	L1	0	21	HA	1363.833658	-1.078	-1.438	1.734
e10	E	E	L1	0	22	HA	1276.781756	1.788	-0.67	-0.198
e10	E	E	L1	0	23	HA	1172.481374	1.631	1.568	-1.173
e10	E	E	L1	0	24	HA	1621.976339	-1.771	1.127	-0.194
e10	E	E	L1	0	25	HA	1458.023447	-0.282	1.457	1.46
e10	E	E	L1	0	26	HA	1284.585439	0.346	1.954	1.342
e10	E	E	L1	0	27	HA	1384.662399	0.749	-1.709	0.146
e10	E	E	L1	0	28	HA	1159.260772	2.049	1.02	0.955
e10	E	E	L1	0	29	HA	1529.045152	-1.858	-1.271	0.536
e10	E	E	L1	0	30	HA	1329.294782	1.606	1.877	1.226
e10	E	E	L1	0	31	LA	1261.637419	0.154	0.557	-1.245
e10	E	E	L1	0	32	LA	1364.45737	0.604	0.861	-0.464
e10	E	E	L1	0	33	LA	1428.536448	-0.916	1.269	1.487
e10	E	E	L1	0	34	LA	1444.64663	-0.203	0.77	-1.108
e10	E	E	L1	0	35	LA	1438.454631	-0.155	-0.286	-1.256
e10	E	E	L1	0	36	LA	1208.05163	-0.694	-0.837	-1.736
e10	E	E	L1	0	37	LA	1452.211358	-0.848	1.786	-0.368
e10	E	E	L1	0	38	LA	1264.157944	-0.395	0.492	-0.379
e10	E	E	L1	0	39	LA	1340.822842	-0.991	-0.222	-1.924
e10	E	E	L1	0	40	LA	1249.568837	0.07	0.011	-1.169
e10	E	E	L1	0	41	LA	1394.014273	-1.095	0.289	-1.441
e10	E	E	L1	0	42	LA	1414.901319	-1.818	0.74	-0.487
e10	E	E	L1	0	43	LA	1433.33596	0.71	-0.024	0.164
e10	E	E	L1	0	44	LA	1808.113609	-0.021	0.204	-1.428
e10	E	E	L1	0	45	LA	1220.833405	-1.247	-0.117	-1.211
e10	E	E	L1	0	46	LA	1435.843296	-1.115	0.507	-1.056
e10	E	E	L1	0	47	LA	1498.69906	0.917	-0.033	-1.161
e10	E	E	L1	0	48	LA	1319.6585	-0.822	1.046	-0.413
e10	E	E	L1	0	49	LA	1366.544698	-1.487	-0.948	1.031
e10	E	E	L1	0	50	LA	1341.872694	-1.769	1.03	-0.72
e10	E	E	L1	0	51	LA	1292.422631	-1.899	0.798	-0.879
e10	E	E	L1	0	52	LA	1333.542561	-0.371	0.634	-0.144
e10	E	E	L1	0	53	LA	1343.498656	-0.029	1.094	0.085
e10	E	E	L1	0	54	LA	1298.367797	0.716	0.992	-0.351
e10	E	E	L1	0	55	LA	1299.913336	0.024	1.497	1.378
e10	E	E	L1	0	56	LA	1338.916122	-0.18	0.345	-0.522
e10	E	E	L1	0	57	LA	1364.73957	-0.029	0.827	-0.749
e10	E	E	L1	0	58	LA	1281.359171	-1.363	1.031	-1.037
e10	E	E	L1	0	59	LA	1344.766519	1.914	0.146	-1.065
e10	E	E	L1	0	60	LA	1108.537544	0.052	-1.21	-1.315
e11	E	E	L1	0	1	HA	1362.809699	-2.128	-1.628	0.705
e11	E	E	L1	0	2	HA	1287.991119	1.29	-1.371	0.945
e11	E	E	L1	0	3	HA	1011.457075	-0.709	-0.922	0.545
e11	E	E	L1	0	4	HA	1292.979626	-0.239	-0.541	-1.356
e11	E	E	L1	0	5	HA	1276.083764	0.914	0.626	1.119
e11	E	E	L1	0	6	HA	1267.713477	2.033	0.409	-0.313
e11	E	E	L1	0	7	HA	1396.603772	0.933	0.337	-0.857
e11	E	E	L1	0	8	HA	1252.658158	0.048	-1.38	-0.209
e11	E	E	L1	0	9	HA	1324.489058	1.86	-1.812	-1.075
e11	E	E	L1	0	10	HA	1432.428258	1.68	-0.826	-1.171
e11	E	E	L1	0	11	HA	1107.002891	-0.799	-1.238	-0.799
e11	E	E	L1	0	12	HA	1311.121942	-0.083	-1.393	0.058
e11	E	E	L1	0	13	HA	1316.48382	-0.612	-0.765	-0.828
e11	E	E	L1	0	14	HA	1183.428799	-1.764	0.468	2.172
e11	E	E	L1	0	15	HA	1293.36924	1.196	2.331	1.958
e11	E	E	L1	0	16	HA	1335.921823	-0.477	-0.533	0.049
e11	E	E	L1	0	17	HA	1249.6779	-0.791	-1.236	0.445
e11	E	E	L1	0	18	HA	1428.159699	-0.554	-0.949	0.846
e11	E	E	L1	0	19	HA	1209.754794	1.493	-1.144	-0.089
e11	E	E	L1	0	20	HA	1443.892885	2.067	1.024	1.865
e11	E	E	L1	0	21	HA	1199.328197	-1.078	-1.438	1.734
e11	E	E	L1	0	22	HA	1342.140232	1.788	-0.67	-0.198
e11	E	E	L1	0	23	HA	1318.789831	1.631	1.568	-1.173
e11	E	E	L1	0	24	HA	1363.69016	-1.771	1.127	-0.194
e11	E	E	L1	0	25	HA	1674.384895	-0.282	1.457	1.46
e11	E	E	L1	0	26	HA	1180.704204	0.346	1.954	1.342
e11	E	E	L1	0	27	HA	1533.036944	0.749	-1.709	0.146
e11	E	E	L1	0	28	HA	1265.871423	2.049	1.02	0.955
e11	E	E	L1	0	29	HA	1151.185204	-1.858	-1.271	0.536
e11	E	E	L1	0	30	HA	1295.540408	1.606	1.877	1.226
e11	E	E	L1	0	31	LA	1221.545738	0.154	0.557	-1.245
e11	E	E	L1	0	32	LA	1331.324622	0.604	0.861	-0.464
e11	E	E	L1	0	33	LA	1303.193501	-0.916	1.269	1.487
e11	E	E	L1	0	34	LA	1199.089036	-0.203	0.77	-1.108
e11	E	E	L1	0	35	LA	1255.31388	-0.155	-0.286	-1.256
e11	E	E	L1	0	36	LA	1237.174958	-0.694	-0.837	-1.736
e11	E	E	L1	0	37	LA	1351.687016	-0.848	1.786	-0.368
e11	E	E	L1	0	38	LA	1328.417643	-0.395	0.492	-0.379
e11	E	E	L1	0	39	LA	1363.627148	-0.991	-0.222	-1.924
e11	E	E	L1	0	40	LA	1263.565246	0.07	0.011	-1.169
e11	E	E	L1	0	41	LA	1131.827336	-1.095	0.289	-1.441
e11	E	E	L1	0	42	LA	1150.535253	-1.818	0.74	-0.487
e11	E	E	L1	0	43	LA	1209.93302	0.71	-0.024	0.164
e11	E	E	L1	0	44	LA	1167.602021	-0.021	0.204	-1.428
e11	E	E	L1	0	45	LA	1382.370948	-1.247	-0.117	-1.211
e11	E	E	L1	0	46	LA	1230.289543	-1.115	0.507	-1.056
e11	E	E	L1	0	47	LA	1204.420381	0.917	-0.033	-1.161
e11	E	E	L1	0	48	LA	1295.025547	-0.822	1.046	-0.413
e11	E	E	L1	0	49	LA	1306.315736	-1.487	-0.948	1.031
e11	E	E	L1	0	50	LA	1143.079795	-1.769	1.03	-0.72
e11	E	E	L1	0	51	LA	1041.145598	-1.899	0.798	-0.879
e11	E	E	L1	0	52	LA	1285.352309	-0.371	0.634	-0.144
e11	E	E	L1	0	53	LA	1298.737466	-0.029	1.094	0.085
e11	E	E	L1	0	54	LA	1190.588066	0.716	0.992	-0.351
e11	E	E	L1	0	55	LA	1104.952975	0.024	1.497	1.378
e11	E	E	L1	0	56	LA	1185.245031	-0.18	0.345	-0.522
e11	E	E	L1	0	57	LA	1342.401365	-0.029	0.827	-0.749
e11	E	E	L1	0	58	LA	1272.62265	-1.363	1.031	-1.037
e11	E	E	L1	0	59	LA	1370.566769	1.914	0.146	-1.065
e11	E	E	L1	0	60	LA	1311.778531	0.052	-1.21	-1.315
e12	E	E	L1	0	1	HA	1123.966521	-2.128	-1.628	0.705
e12	E	E	L1	0	2	HA	1359.307627	1.29	-1.371	0.945
e12	E	E	L1	0	3	HA	1283.838479	-0.709	-0.922	0.545
e12	E	E	L1	0	4	HA	1496.896299	-0.239	-0.541	-1.356
e12	E	E	L1	0	5	HA	1398.309835	0.914	0.626	1.119
e12	E	E	L1	0	6	HA	1668.908733	2.033	0.409	-0.313
e12	E	E	L1	0	7	HA	1621.619547	0.933	0.337	-0.857
e12	E	E	L1	0	8	HA	1379.554964	0.048	-1.38	-0.209
e12	E	E	L1	0	9	HA	1150.687339	1.86	-1.812	-1.075
e12	E	E	L1	0	10	HA	1593.513836	1.68	-0.826	-1.171
e12	E	E	L1	0	11	HA	1394.655709	-0.799	-1.238	-0.799
e12	E	E	L1	0	12	HA	1233.167412	-0.083	-1.393	0.058
e12	E	E	L1	0	13	HA	1266.4239	-0.612	-0.765	-0.828
e12	E	E	L1	0	14	HA	1194.982809	-1.764	0.468	2.172
e12	E	E	L1	0	15	HA	1219.495509	1.196	2.331	1.958
e12	E	E	L1	0	16	HA	1418.85391	-0.477	-0.533	0.049
e12	E	E	L1	0	17	HA	1148.739	-0.791	-1.236	0.445
e12	E	E	L1	0	18	HA	1492.24775	-0.554	-0.949	0.846
e12	E	E	L1	0	19	HA	1336.865253	1.493	-1.144	-0.089
e12	E	E	L1	0	20	HA	1230.978117	2.067	1.024	1.865
e12	E	E	L1	0	21	HA	1343.943158	-1.078	-1.438	1.734
e12	E	E	L1	0	22	HA	1542.050028	1.788	-0.67	-0.198
e12	E	E	L1	0	23	HA	1114.152471	1.631	1.568	-1.173
e12	E	E	L1	0	24	HA	1387.48144	-1.771	1.127	-0.194
e12	E	E	L1	0	25	HA	1363.29961	-0.282	1.457	1.46
e12	E	E	L1	0	26	HA	1254.5677	0.346	1.954	1.342
e12	E	E	L1	0	27	HA	1712.424734	0.749	-1.709	0.146
e12	E	E	L1	0	28	HA	1371.386569	2.049	1.02	0.955
e12	E	E	L1	0	29	HA	1402.395	-1.858	-1.271	0.536
e12	E	E	L1	0	30	HA	1776.682786	1.606	1.877	1.226
e12	E	E	L1	0	31	LA	1315.393775	0.154	0.557	-1.245
e12	E	E	L1	0	32	LA	1260.310794	0.604	0.861	-0.464
e12	E	E	L1	0	33	LA	1159.200382	-0.916	1.269	1.487
e12	E	E	L1	0	34	LA	1939.748028	-0.203	0.77	-1.108
e12	E	E	L1	0	35	LA	1471.771791	-0.155	-0.286	-1.256
e12	E	E	L1	0	36	LA	1065.385637	-0.694	-0.837	-1.736
e12	E	E	L1	0	37	LA	1573.859757	-0.848	1.786	-0.368
e12	E	E	L1	0	38	LA	982.9678782	-0.395	0.492	-0.379
e12	E	E	L1	0	39	LA	1465.407025	-0.991	-0.222	-1.924
e12	E	E	L1	0	40	LA	1154.045872	0.07	0.011	-1.169
e12	E	E	L1	0	41	LA	1174.979952	-1.095	0.289	-1.441
e12	E	E	L1	0	42	LA	1028.031003	-1.818	0.74	-0.487
e12	E	E	L1	0	43	LA	1434.027656	0.71	-0.024	0.164
e12	E	E	L1	0	44	LA	1018.463782	-0.021	0.204	-1.428
e12	E	E	L1	0	45	LA	1213.478717	-1.247	-0.117	-1.211
e12	E	E	L1	0	46	LA	1720.626766	-1.115	0.507	-1.056
e12	E	E	L1	0	47	LA	1259.553237	0.917	-0.033	-1.161
e12	E	E	L1	0	48	LA	1200.940316	-0.822	1.046	-0.413
e12	E	E	L1	0	49	LA	1067.166569	-1.487	-0.948	1.031
e12	E	E	L1	0	50	LA	1404.95496	-1.769	1.03	-0.72
e12	E	E	L1	0	51	LA	1392.092103	-1.899	0.798	-0.879
e12	E	E	L1	0	52	LA	1319.321389	-0.371	0.634	-0.144
e12	E	E	L1	0	53	LA	1163.956028	-0.029	1.094	0.085
e12	E	E	L1	0	54	LA	1208.517307	0.716	0.992	-0.351
e12	E	E	L1	0	55	LA	1359.702584	0.024	1.497	1.378
e12	E	E	L1	0	56	LA	1331.851877	-0.18	0.345	-0.522
e12	E	E	L1	0	57	LA	1488.897709	-0.029	0.827	-0.749
e12	E	E	L1	0	58	LA	1245.677815	-1.363	1.031	-1.037
e12	E	E	L1	0	59	LA	1270.471437	1.914	0.146	-1.065
e12	E	E	L1	0	60	LA	1293.156291	0.052	-1.21	-1.315
e13	E	E	L1	0	1	HA	1325.08909	-2.128	-1.628	0.705
e13	E	E	L1	0	2	HA	1229.409806	1.29	-1.371	0.945
e13	E	E	L1	0	3	HA	1193.854235	-0.709	-0.922	0.545
e13	E	E	L1	0	4	HA	1186.018474	-0.239	-0.541	-1.356
e13	E	E	L1	0	5	HA	1441.712631	0.914	0.626	1.119
e13	E	E	L1	0	6	HA	1429.563994	2.033	0.409	-0.313
e13	E	E	L1	0	7	HA	1261.924583	0.933	0.337	-0.857
e13	E	E	L1	0	8	HA	1357.2023	0.048	-1.38	-0.209
e13	E	E	L1	0	9	HA	1191.253397	1.86	-1.812	-1.075
e13	E	E	L1	0	10	HA	1136.867523	1.68	-0.826	-1.171
e13	E	E	L1	0	11	HA	1231.024423	-0.799	-1.238	-0.799
e13	E	E	L1	0	12	HA	1226.727453	-0.083	-1.393	0.058
e13	E	E	L1	0	13	HA	1326.848964	-0.612	-0.765	-0.828
e13	E	E	L1	0	14	HA	1270.412821	-1.764	0.468	2.172
e13	E	E	L1	0	15	HA	1365.556553	1.196	2.331	1.958
e13	E	E	L1	0	16	HA	1403.227216	-0.477	-0.533	0.049
e13	E	E	L1	0	17	HA	1270.021774	-0.791	-1.236	0.445
e13	E	E	L1	0	18	HA	1191.401887	-0.554	-0.949	0.846
e13	E	E	L1	0	19	HA	1278.947771	1.493	-1.144	-0.089
e13	E	E	L1	0	20	HA	1151.57022	2.067	1.024	1.865
e13	E	E	L1	0	21	HA	1299.219814	-1.078	-1.438	1.734
e13	E	E	L1	0	22	HA	1186.041116	1.788	-0.67	-0.198
e13	E	E	L1	0	23	HA	1258.35303	1.631	1.568	-1.173
e13	E	E	L1	0	24	HA	1443.0905	-1.771	1.127	-0.194
e13	E	E	L1	0	25	HA	1322.84829	-0.282	1.457	1.46
e13	E	E	L1	0	26	HA	1353.145961	0.346	1.954	1.342
e13	E	E	L1	0	27	HA	1322.728482	0.749	-1.709	0.146
e13	E	E	L1	0	28	HA	1359.815708	2.049	1.02	0.955
e13	E	E	L1	0	29	HA	1202.024555	-1.858	-1.271	0.536
e13	E	E	L1	0	30	HA	1250.182621	1.606	1.877	1.226
e13	E	E	L1	0	31	LA	1153.348916	0.154	0.557	-1.245
e13	E	E	L1	0	32	LA	1279.392471	0.604	0.861	-0.464
e13	E	E	L1	0	33	LA	1210.947833	-0.916	1.269	1.487
e13	E	E	L1	0	34	LA	1363.387344	-0.203	0.77	-1.108
e13	E	E	L1	0	35	LA	1338.877341	-0.155	-0.286	-1.256
e13	E	E	L1	0	36	LA	1236.902815	-0.694	-0.837	-1.736
e13	E	E	L1	0	37	LA	1298.249085	-0.848	1.786	-0.368
e13	E	E	L1	0	38	LA	1139.560397	-0.395	0.492	-0.379
e13	E	E	L1	0	39	LA	1247.225693	-0.991	-0.222	-1.924
e13	E	E	L1	0	40	LA	1247.528092	0.07	0.011	-1.169
e13	E	E	L1	0	41	LA	1305.050933	-1.095	0.289	-1.441
e13	E	E	L1	0	42	LA	1185.645565	-1.818	0.74	-0.487
e13	E	E	L1	0	43	LA	1181.476207	0.71	-0.024	0.164
e13	E	E	L1	0	44	LA	1139.081944	-0.021	0.204	-1.428
e13	E	E	L1	0	45	LA	1301.172273	-1.247	-0.117	-1.211
e13	E	E	L1	0	46	LA	1322.137297	-1.115	0.507	-1.056
e13	E	E	L1	0	47	LA	1217.623016	0.917	-0.033	-1.161
e13	E	E	L1	0	48	LA	1294.40727	-0.822	1.046	-0.413
e13	E	E	L1	0	49	LA	1215.069743	-1.487	-0.948	1.031
e13	E	E	L1	0	50	LA	1194.638366	-1.769	1.03	-0.72
e13	E	E	L1	0	51	LA	1288.603517	-1.899	0.798	-0.879
e13	E	E	L1	0	52	LA	1166.115644	-0.371	0.634	-0.144
e13	E	E	L1	0	53	LA	1149.064	-0.029	1.094	0.085
e13	E	E	L1	0	54	LA	1236.022103	0.716	0.992	-0.351
e13	E	E	L1	0	55	LA	1246.943101	0.024	1.497	1.378
e13	E	E	L1	0	56	LA	1257.389907	-0.18	0.345	-0.522
e13	E	E	L1	0	57	LA	1281.05067	-0.029	0.827	-0.749
e13	E	E	L1	0	58	LA	1179.160399	-1.363	1.031	-1.037
e13	E	E	L1	0	59	LA	1275.478057	1.914	0.146	-1.065
e13	E	E	L1	0	60	LA	1186.169224	0.052	-1.21	-1.315
e14	E	E	L1	0	1	HA	1499.847957	-2.128	-1.628	0.705
e14	E	E	L1	0	2	HA	1450.78937	1.29	-1.371	0.945
e14	E	E	L1	0	3	HA	1384.061945	-0.709	-0.922	0.545
e14	E	E	L1	0	4	HA	1581.790378	-0.239	-0.541	-1.356
e14	E	E	L1	0	5	HA	1067.950224	0.914	0.626	1.119
e14	E	E	L1	0	6	HA	1412.196564	2.033	0.409	-0.313
e14	E	E	L1	0	7	HA	1106.453511	0.933	0.337	-0.857
e14	E	E	L1	0	8	HA	1853.197724	0.048	-1.38	-0.209
e14	E	E	L1	0	9	HA	1565.399376	1.86	-1.812	-1.075
e14	E	E	L1	0	10	HA	1343.252826	1.68	-0.826	-1.171
e14	E	E	L1	0	11	HA	1471.294708	-0.799	-1.238	-0.799
e14	E	E	L1	0	12	HA	1417.365316	-0.083	-1.393	0.058
e14	E	E	L1	0	13	HA	1177.281417	-0.612	-0.765	-0.828
e14	E	E	L1	0	14	HA	1484.882278	-1.764	0.468	2.172
e14	E	E	L1	0	15	HA	1328.317703	1.196	2.331	1.958
e14	E	E	L1	0	16	HA	1401.438966	-0.477	-0.533	0.049
e14	E	E	L1	0	17	HA	1294.613363	-0.791	-1.236	0.445
e14	E	E	L1	0	18	HA	1116.16535	-0.554	-0.949	0.846
e14	E	E	L1	0	19	HA	1279.006274	1.493	-1.144	-0.089
e14	E	E	L1	0	20	HA	1588.245194	2.067	1.024	1.865
e14	E	E	L1	0	21	HA	1272.065989	-1.078	-1.438	1.734
e14	E	E	L1	0	22	HA	1120.186511	1.788	-0.67	-0.198
e14	E	E	L1	0	23	HA	1236.482222	1.631	1.568	-1.173
e14	E	E	L1	0	24	HA	1238.061811	-1.771	1.127	-0.194
e14	E	E	L1	0	25	HA	1350.332427	-0.282	1.457	1.46
e14	E	E	L1	0	26	HA	1080.348192	0.346	1.954	1.342
e14	E	E	L1	0	27	HA	1388.6687	0.749	-1.709	0.146
e14	E	E	L1	0	28	HA	1237.357701	2.049	1.02	0.955
e14	E	E	L1	0	29	HA	1248.876499	-1.858	-1.271	0.536
e14	E	E	L1	0	30	HA	1275.053319	1.606	1.877	1.226
e14	E	E	L1	0	31	LA	1332.047762	0.154	0.557	-1.245
e14	E	E	L1	0	32	LA	1454.248415	0.604	0.861	-0.464
e14	E	E	L1	0	33	LA	1573.74663	-0.916	1.269	1.487
e14	E	E	L1	0	34	LA	1342.037589	-0.203	0.77	-1.108
e14	E	E	L1	0	35	LA	1261.165942	-0.155	-0.286	-1.256
e14	E	E	L1	0	36	LA	1327.219188	-0.694	-0.837	-1.736
e14	E	E	L1	0	37	LA	1201.645675	-0.848	1.786	-0.368
e14	E	E	L1	0	38	LA	1311.144637	-0.395	0.492	-0.379
e14	E	E	L1	0	39	LA	1352.609722	-0.991	-0.222	-1.924
e14	E	E	L1	0	40	LA	1518.833088	0.07	0.011	-1.169
e14	E	E	L1	0	41	LA	1374.852985	-1.095	0.289	-1.441
e14	E	E	L1	0	42	LA	1361.557631	-1.818	0.74	-0.487
e14	E	E	L1	0	43	LA	1300.032487	0.71	-0.024	0.164
e14	E	E	L1	0	44	LA	1605.816042	-0.021	0.204	-1.428
e14	E	E	L1	0	45	LA	1351.929463	-1.247	-0.117	-1.211
e14	E	E	L1	0	46	LA	1114.329969	-1.115	0.507	-1.056
e14	E	E	L1	0	47	LA	1361.905106	0.917	-0.033	-1.161
e14	E	E	L1	0	48	LA	1338.740827	-0.822	1.046	-0.413
e14	E	E	L1	0	49	LA	1537.844283	-1.487	-0.948	1.031
e14	E	E	L1	0	50	LA	1319.931211	-1.769	1.03	-0.72
e14	E	E	L1	0	51	LA	1196.024013	-1.899	0.798	-0.879
e14	E	E	L1	0	52	LA	1139.823338	-0.371	0.634	-0.144
e14	E	E	L1	0	53	LA	1201.098955	-0.029	1.094	0.085
e14	E	E	L1	0	54	LA	1173.198419	0.716	0.992	-0.351
e14	E	E	L1	0	55	LA	1302.621448	0.024	1.497	1.378
e14	E	E	L1	0	56	LA	1293.433833	-0.18	0.345	-0.522
e14	E	E	L1	0	57	LA	1245.265654	-0.029	0.827	-0.749
e14	E	E	L1	0	58	LA	1188.993188	-1.363	1.031	-1.037
e14	E	E	L1	0	59	LA	1385.891946	1.914	0.146	-1.065
e14	E	E	L1	0	60	LA	1427.904658	0.052	-1.21	-1.315
e15	E	E	L1	0	1	HA	1442.6156	-2.128	-1.628	0.705
e15	E	E	L1	0	2	HA	1309.597509	1.29	-1.371	0.945
e15	E	E	L1	0	3	HA	1381.312464	-0.709	-0.922	0.545
e15	E	E	L1	0	4	HA	1198.333399	-0.239	-0.541	-1.356
e15	E	E	L1	0	5	HA	1371.332014	0.914	0.626	1.119
e15	E	E	L1	0	6	HA	1224.727087	2.033	0.409	-0.313
e15	E	E	L1	0	7	HA	1309.459497	0.933	0.337	-0.857
e15	E	E	L1	0	8	HA	1290.346388	0.048	-1.38	-0.209
e15	E	E	L1	0	9	HA	1583.451048	1.86	-1.812	-1.075
e15	E	E	L1	0	10	HA	1266.091621	1.68	-0.826	-1.171
e15	E	E	L1	0	11	HA	1332.82504	-0.799	-1.238	-0.799
e15	E	E	L1	0	12	HA	1351.95105	-0.083	-1.393	0.058
e15	E	E	L1	0	13	HA	1469.731818	-0.612	-0.765	-0.828
e15	E	E	L1	0	14	HA	1375.80336	-1.764	0.468	2.172
e15	E	E	L1	0	15	HA	1369.191822	1.196	2.331	1.958
e15	E	E	L1	0	16	HA	1366.413594	-0.477	-0.533	0.049
e15	E	E	L1	0	17	HA	1275.42798	-0.791	-1.236	0.445
e15	E	E	L1	0	18	HA	1273.584389	-0.554	-0.949	0.846
e15	E	E	L1	0	19	HA	1370.105433	1.493	-1.144	-0.089
e15	E	E	L1	0	20	HA	1313.829037	2.067	1.024	1.865
e15	E	E	L1	0	21	HA	1300.689194	-1.078	-1.438	1.734
e15	E	E	L1	0	22	HA	1488.782462	1.788	-0.67	-0.198
e15	E	E	L1	0	23	HA	1246.642542	1.631	1.568	-1.173
e15	E	E	L1	0	24	HA	1434.403721	-1.771	1.127	-0.194
e15	E	E	L1	0	25	HA	1506.067285	-0.282	1.457	1.46
e15	E	E	L1	0	26	HA	1216.238019	0.346	1.954	1.342
e15	E	E	L1	0	27	HA	1590.248497	0.749	-1.709	0.146
e15	E	E	L1	0	28	HA	1354.426998	2.049	1.02	0.955
e15	E	E	L1	0	29	HA	1462.041234	-1.858	-1.271	0.536
e15	E	E	L1	0	30	HA	1392.055096	1.606	1.877	1.226
e15	E	E	L1	0	31	LA	1189.599265	0.154	0.557	-1.245
e15	E	E	L1	0	32	LA	1340.5066	0.604	0.861	-0.464
e15	E	E	L1	0	33	LA	1267.486232	-0.916	1.269	1.487
e15	E	E	L1	0	34	LA	1290.764671	-0.203	0.77	-1.108
e15	E	E	L1	0	35	LA	1380.485103	-0.155	-0.286	-1.256
e15	E	E	L1	0	36	LA	1178.739687	-0.694	-0.837	-1.736
e15	E	E	L1	0	37	LA	1340.434341	-0.848	1.786	-0.368
e15	E	E	L1	0	38	LA	1153.450002	-0.395	0.492	-0.379
e15	E	E	L1	0	39	LA	1296.851793	-0.991	-0.222	-1.924
e15	E	E	L1	0	40	LA	1220.417383	0.07	0.011	-1.169
e15	E	E	L1	0	41	LA	1318.513215	-1.095	0.289	-1.441
e15	E	E	L1	0	42	LA	1227.240129	-1.818	0.74	-0.487
e15	E	E	L1	0	43	LA	1291.985527	0.71	-0.024	0.164
e15	E	E	L1	0	44	LA	1348.556469	-0.021	0.204	-1.428
e15	E	E	L1	0	45	LA	1440.140485	-1.247	-0.117	-1.211
e15	E	E	L1	0	46	LA	1431.403506	-1.115	0.507	-1.056
e15	E	E	L1	0	47	LA	1601.676731	0.917	-0.033	-1.161
e15	E	E	L1	0	48	LA	1209.863485	-0.822	1.046	-0.413
e15	E	E	L1	0	49	LA	1272.035943	-1.487	-0.948	1.031
e15	E	E	L1	0	50	LA	1299.126687	-1.769	1.03	-0.72
e15	E	E	L1	0	51	LA	1358.24477	-1.899	0.798	-0.879
e15	E	E	L1	0	52	LA	1256.590088	-0.371	0.634	-0.144
e15	E	E	L1	0	53	LA	1201.292994	-0.029	1.094	0.085
e15	E	E	L1	0	54	LA	1267.9484	0.716	0.992	-0.351
e15	E	E	L1	0	55	LA	1372.455976	0.024	1.497	1.378
e15	E	E	L1	0	56	LA	1311.668393	-0.18	0.345	-0.522
e15	E	E	L1	0	57	LA	1248.209249	-0.029	0.827	-0.749
e15	E	E	L1	0	58	LA	1267.588179	-1.363	1.031	-1.037
e15	E	E	L1	0	59	LA	1347.771671	1.914	0.146	-1.065
e15	E	E	L1	0	60	LA	1454.528951	0.052	-1.21	-1.315
e16	E	E	L1	0	1	HA	1228.427606	-2.128	-1.628	0.705
e16	E	E	L1	0	2	HA	1327.47774	1.29	-1.371	0.945
e16	E	E	L1	0	3	HA	1366.83854	-0.709	-0.922	0.545
e16	E	E	L1	0	4	HA	1281.756646	-0.239	-0.541	-1.356
e16	E	E	L1	0	5	HA	1458.438619	0.914	0.626	1.119
e16	E	E	L1	0	6	HA	1216.461283	2.033	0.409	-0.313
e16	E	E	L1	0	7	HA	1266.773556	0.933	0.337	-0.857
e16	E	E	L1	0	8	HA	1412.081998	0.048	-1.38	-0.209
e16	E	E	L1	0	9	HA	1332.218666	1.86	-1.812	-1.075
e16	E	E	L1	0	10	HA	1446.739948	1.68	-0.826	-1.171
e16	E	E	L1	0	11	HA	1366.275534	-0.799	-1.238	-0.799
e16	E	E	L1	0	12	HA	1310.714276	-0.083	-1.393	0.058
e16	E	E	L1	0	13	HA	1417.476899	-0.612	-0.765	-0.828
e16	E	E	L1	0	14	HA	1351.892037	-1.764	0.468	2.172
e16	E	E	L1	0	15	HA	1278.708917	1.196	2.331	1.958
e16	E	E	L1	0	16	HA	1441.705698	-0.477	-0.533	0.049
e16	E	E	L1	0	17	HA	1313.241569	-0.791	-1.236	0.445
e16	E	E	L1	0	18	HA	1231.887395	-0.554	-0.949	0.846
e16	E	E	L1	0	19	HA	1359.231866	1.493	-1.144	-0.089
e16	E	E	L1	0	20	HA	1289.668917	2.067	1.024	1.865
e16	E	E	L1	0	21	HA	1325.935138	-1.078	-1.438	1.734
e16	E	E	L1	0	22	HA	1232.965181	1.788	-0.67	-0.198
e16	E	E	L1	0	23	HA	1187.60991	1.631	1.568	-1.173
e16	E	E	L1	0	24	HA	1348.684809	-1.771	1.127	-0.194
e16	E	E	L1	0	25	HA	1442.877208	-0.282	1.457	1.46
e16	E	E	L1	0	26	HA	1285.456193	0.346	1.954	1.342
e16	E	E	L1	0	27	HA	1354.01416	0.749	-1.709	0.146
e16	E	E	L1	0	28	HA	1324.447785	2.049	1.02	0.955
e16	E	E	L1	0	29	HA	1226.687805	-1.858	-1.271	0.536
e16	E	E	L1	0	30	HA	1254.372553	1.606	1.877	1.226
e16	E	E	L1	0	31	LA	1225.421386	0.154	0.557	-1.245
e16	E	E	L1	0	32	LA	1279.869801	0.604	0.861	-0.464
e16	E	E	L1	0	33	LA	1354.83684	-0.916	1.269	1.487
e16	E	E	L1	0	34	LA	1264.603923	-0.203	0.77	-1.108
e16	E	E	L1	0	35	LA	1229.316591	-0.155	-0.286	-1.256
e16	E	E	L1	0	36	LA	1254.941568	-0.694	-0.837	-1.736
e16	E	E	L1	0	37	LA	1257.661929	-0.848	1.786	-0.368
e16	E	E	L1	0	38	LA	1318.087925	-0.395	0.492	-0.379
e16	E	E	L1	0	39	LA	1346.015859	-0.991	-0.222	-1.924
e16	E	E	L1	0	40	LA	1367.679859	0.07	0.011	-1.169
e16	E	E	L1	0	41	LA	1368.748663	-1.095	0.289	-1.441
e16	E	E	L1	0	42	LA	1317.01523	-1.818	0.74	-0.487
e16	E	E	L1	0	43	LA	1198.694091	0.71	-0.024	0.164
e16	E	E	L1	0	44	LA	1183.983535	-0.021	0.204	-1.428
e16	E	E	L1	0	45	LA	1418.029944	-1.247	-0.117	-1.211
e16	E	E	L1	0	46	LA	1380.395271	-1.115	0.507	-1.056
e16	E	E	L1	0	47	LA	1164.404229	0.917	-0.033	-1.161
e16	E	E	L1	0	48	LA	1222.914273	-0.822	1.046	-0.413
e16	E	E	L1	0	49	LA	1244.094514	-1.487	-0.948	1.031
e16	E	E	L1	0	50	LA	1295.720692	-1.769	1.03	-0.72
e16	E	E	L1	0	51	LA	1348.329837	-1.899	0.798	-0.879
e16	E	E	L1	0	52	LA	1283.802223	-0.371	0.634	-0.144
e16	E	E	L1	0	53	LA	1377.061108	-0.029	1.094	0.085
e16	E	E	L1	0	54	LA	1318.994206	0.716	0.992	-0.351
e16	E	E	L1	0	55	LA	1248.649612	0.024	1.497	1.378
e16	E	E	L1	0	56	LA	1187.548258	-0.18	0.345	-0.522
e16	E	E	L1	0	57	LA	1135.691771	-0.029	0.827	-0.749
e16	E	E	L1	0	58	LA	1280.333834	-1.363	1.031	-1.037
e16	E	E	L1	0	59	LA	1332.770753	1.914	0.146	-1.065
e16	E	E	L1	0	60	LA	1437.013174	0.052	-1.21	-1.315
e17	E	E	L1	0	1	HA	1228.886483	-2.128	-1.628	0.705
e17	E	E	L1	0	2	HA	1271.48267	1.29	-1.371	0.945
e17	E	E	L1	0	3	HA	1461.229827	-0.709	-0.922	0.545
e17	E	E	L1	0	4	HA	1314.256626	-0.239	-0.541	-1.356
e17	E	E	L1	0	5	HA	1265.114916	0.914	0.626	1.119
e17	E	E	L1	0	6	HA	1322.945349	2.033	0.409	-0.313
e17	E	E	L1	0	7	HA	1327.189136	0.933	0.337	-0.857
e17	E	E	L1	0	8	HA	1236.525042	0.048	-1.38	-0.209
e17	E	E	L1	0	9	HA	1453.413332	1.86	-1.812	-1.075
e17	E	E	L1	0	10	HA	1257.65451	1.68	-0.826	-1.171
e17	E	E	L1	0	11	HA	1153.245216	-0.799	-1.238	-0.799
e17	E	E	L1	0	12	HA	1326.646377	-0.083	-1.393	0.058
e17	E	E	L1	0	13	HA	1215.167164	-0.612	-0.765	-0.828
e17	E	E	L1	0	14	HA	1304.919731	-1.764	0.468	2.172
e17	E	E	L1	0	15	HA	1373.97194	1.196	2.331	1.958
e17	E	E	L1	0	16	HA	1261.022225	-0.477	-0.533	0.049
e17	E	E	L1	0	17	HA	1340.700189	-0.791	-1.236	0.445
e17	E	E	L1	0	18	HA	1317.754624	-0.554	-0.949	0.846
e17	E	E	L1	0	19	HA	1305.916199	1.493	-1.144	-0.089
e17	E	E	L1	0	20	HA	1314.244015	2.067	1.024	1.865
e17	E	E	L1	0	21	HA	1331.950237	-1.078	-1.438	1.734
e17	E	E	L1	0	22	HA	1315.8473	1.788	-0.67	-0.198
e17	E	E	L1	0	23	HA	1233.434032	1.631	1.568	-1.173
e17	E	E	L1	0	24	HA	1141.838483	-1.771	1.127	-0.194
e17	E	E	L1	0	25	HA	1393.528947	-0.282	1.457	1.46
e17	E	E	L1	0	26	HA	1234.976657	0.346	1.954	1.342
e17	E	E	L1	0	27	HA	1536.283454	0.749	-1.709	0.146
e17	E	E	L1	0	28	HA	1310.779518	2.049	1.02	0.955
e17	E	E	L1	0	29	HA	1440.939702	-1.858	-1.271	0.536
e17	E	E	L1	0	30	HA	1274.959927	1.606	1.877	1.226
e17	E	E	L1	0	31	LA	1116.970359	0.154	0.557	-1.245
e17	E	E	L1	0	32	LA	1286.499814	0.604	0.861	-0.464
e17	E	E	L1	0	33	LA	1425.823175	-0.916	1.269	1.487
e17	E	E	L1	0	34	LA	1408.152419	-0.203	0.77	-1.108
e17	E	E	L1	0	35	LA	1290.67059	-0.155	-0.286	-1.256
e17	E	E	L1	0	36	LA	1190.255884	-0.694	-0.837	-1.736
e17	E	E	L1	0	37	LA	1172.713855	-0.848	1.786	-0.368
e17	E	E	L1	0	38	LA	1301.933578	-0.395	0.492	-0.379
e17	E	E	L1	0	39	LA	1279.982105	-0.991	-0.222	-1.924
e17	E	E	L1	0	40	LA	1295.23913	0.07	0.011	-1.169
e17	E	E	L1	0	41	LA	1266.698875	-1.095	0.289	-1.441
e17	E	E	L1	0	42	LA	1294.062642	-1.818	0.74	-0.487
e17	E	E	L1	0	43	LA	1367.227758	0.71	-0.024	0.164
e17	E	E	L1	0	44	LA	1279.325435	-0.021	0.204	-1.428
e17	E	E	L1	0	45	LA	1140.147396	-1.247	-0.117	-1.211
e17	E	E	L1	0	46	LA	1206.561586	-1.115	0.507	-1.056
e17	E	E	L1	0	47	LA	1354.354368	0.917	-0.033	-1.161
e17	E	E	L1	0	48	LA	1195.788148	-0.822	1.046	-0.413
e17	E	E	L1	0	49	LA	1248.320173	-1.487	-0.948	1.031
e17	E	E	L1	0	50	LA	1173.44503	-1.769	1.03	-0.72
e17	E	E	L1	0	51	LA	1645.90034	-1.899	0.798	-0.879
e17	E	E	L1	0	52	LA	1229.904642	-0.371	0.634	-0.144
e17	E	E	L1	0	53	LA	1332.971601	-0.029	1.094	0.085
e17	E	E	L1	0	54	LA	1271.052798	0.716	0.992	-0.351
e17	E	E	L1	0	55	LA	1276.733944	0.024	1.497	1.378
e17	E	E	L1	0	56	LA	1363.630488	-0.18	0.345	-0.522
e17	E	E	L1	0	57	LA	1172.242832	-0.029	0.827	-0.749
e17	E	E	L1	0	58	LA	1339.155993	-1.363	1.031	-1.037
e17	E	E	L1	0	59	LA	1310.892462	1.914	0.146	-1.065
e17	E	E	L1	0	60	LA	1335.042368	0.052	-1.21	-1.315
e18	E	E	L1	0	1	HA	1221.387839	-2.128	-1.628	0.705
e18	E	E	L1	0	2	HA	1393.795664	1.29	-1.371	0.945
e18	E	E	L1	0	3	HA	1288.844463	-0.709	-0.922	0.545
e18	E	E	L1	0	4	HA	1283.667316	-0.239	-0.541	-1.356
e18	E	E	L1	0	5	HA	1261.018871	0.914	0.626	1.119
e18	E	E	L1	0	6	HA	1297.536508	2.033	0.409	-0.313
e18	E	E	L1	0	7	HA	1353.090761	0.933	0.337	-0.857
e18	E	E	L1	0	8	HA	1261.94614	0.048	-1.38	-0.209
e18	E	E	L1	0	9	HA	1352.260929	1.86	-1.812	-1.075
e18	E	E	L1	0	10	HA	1220.831658	1.68	-0.826	-1.171
e18	E	E	L1	0	11	HA	1251.906972	-0.799	-1.238	-0.799
e18	E	E	L1	0	12	HA	1322.728911	-0.083	-1.393	0.058
e18	E	E	L1	0	13	HA	1250.416018	-0.612	-0.765	-0.828
e18	E	E	L1	0	14	HA	1290.694337	-1.764	0.468	2.172
e18	E	E	L1	0	15	HA	1489.795853	1.196	2.331	1.958
e18	E	E	L1	0	16	HA	1289.979415	-0.477	-0.533	0.049
e18	E	E	L1	0	17	HA	1206.535003	-0.791	-1.236	0.445
e18	E	E	L1	0	18	HA	1177.889212	-0.554	-0.949	0.846
e18	E	E	L1	0	19	HA	1368.21241	1.493	-1.144	-0.089
e18	E	E	L1	0	20	HA	1301.942091	2.067	1.024	1.865
e18	E	E	L1	0	21	HA	1266.388196	-1.078	-1.438	1.734
e18	E	E	L1	0	22	HA	1418.661015	1.788	-0.67	-0.198
e18	E	E	L1	0	23	HA	1355.518067	1.631	1.568	-1.173
e18	E	E	L1	0	24	HA	1159.644714	-1.771	1.127	-0.194
e18	E	E	L1	0	25	HA	1352.941398	-0.282	1.457	1.46
e18	E	E	L1	0	26	HA	1368.265503	0.346	1.954	1.342
e18	E	E	L1	0	27	HA	1583.147523	0.749	-1.709	0.146
e18	E	E	L1	0	28	HA	1298.08085	2.049	1.02	0.955
e18	E	E	L1	0	29	HA	1199.928586	-1.858	-1.271	0.536
e18	E	E	L1	0	30	HA	1241.48299	1.606	1.877	1.226
e18	E	E	L1	0	31	LA	1443.615323	0.154	0.557	-1.245
e18	E	E	L1	0	32	LA	1407.6041	0.604	0.861	-0.464
e18	E	E	L1	0	33	LA	1233.988551	-0.916	1.269	1.487
e18	E	E	L1	0	34	LA	1411.423257	-0.203	0.77	-1.108
e18	E	E	L1	0	35	LA	1523.852897	-0.155	-0.286	-1.256
e18	E	E	L1	0	36	LA	1269.501581	-0.694	-0.837	-1.736
e18	E	E	L1	0	37	LA	1200.475889	-0.848	1.786	-0.368
e18	E	E	L1	0	38	LA	1307.604155	-0.395	0.492	-0.379
e18	E	E	L1	0	39	LA	1139.436366	-0.991	-0.222	-1.924
e18	E	E	L1	0	40	LA	1331.042874	0.07	0.011	-1.169
e18	E	E	L1	0	41	LA	1190.423658	-1.095	0.289	-1.441
e18	E	E	L1	0	42	LA	1188.770812	-1.818	0.74	-0.487
e18	E	E	L1	0	43	LA	1274.859959	0.71	-0.024	0.164
e18	E	E	L1	0	44	LA	1463.177954	-0.021	0.204	-1.428
e18	E	E	L1	0	45	LA	1433.549037	-1.247	-0.117	-1.211
e18	E	E	L1	0	46	LA	1441.297996	-1.115	0.507	-1.056
e18	E	E	L1	0	47	LA	1255.127167	0.917	-0.033	-1.161
e18	E	E	L1	0	48	LA	1369.760629	-0.822	1.046	-0.413
e18	E	E	L1	0	49	LA	1415.054396	-1.487	-0.948	1.031
e18	E	E	L1	0	50	LA	1480.806129	-1.769	1.03	-0.72
e18	E	E	L1	0	51	LA	1314.302134	-1.899	0.798	-0.879
e18	E	E	L1	0	52	LA	1203.149181	-0.371	0.634	-0.144
e18	E	E	L1	0	53	LA	1521.354524	-0.029	1.094	0.085
e18	E	E	L1	0	54	LA	1232.683177	0.716	0.992	-0.351
e18	E	E	L1	0	55	LA	1231.732174	0.024	1.497	1.378
e18	E	E	L1	0	56	LA	1672.83574	-0.18	0.345	-0.522
e18	E	E	L1	0	57	LA	1273.422077	-0.029	0.827	-0.749
e18	E	E	L1	0	58	LA	1169.094097	-1.363	1.031	-1.037
e18	E	E	L1	0	59	LA	1325.698043	1.914	0.146	-1.065
e18	E	E	L1	0	60	LA	1490.327098	0.052	-1.21	-1.315
e19	E	E	L1	0	1	HA	1354.950445	-2.128	-1.628	0.705
e19	E	E	L1	0	2	HA	1325.140281	1.29	-1.371	0.945
e19	E	E	L1	0	3	HA	1251.209232	-0.709	-0.922	0.545
e19	E	E	L1	0	4	HA	1433.540346	-0.239	-0.541	-1.356
e19	E	E	L1	0	5	HA	1379.666337	0.914	0.626	1.119
e19	E	E	L1	0	6	HA	1274.388786	2.033	0.409	-0.313
e19	E	E	L1	0	7	HA	1270.135609	0.933	0.337	-0.857
e19	E	E	L1	0	8	HA	1236.514727	0.048	-1.38	-0.209
e19	E	E	L1	0	9	HA	1357.059722	1.86	-1.812	-1.075
e19	E	E	L1	0	10	HA	1344.626606	1.68	-0.826	-1.171
e19	E	E	L1	0	11	HA	1361.514736	-0.799	-1.238	-0.799
e19	E	E	L1	0	12	HA	1314.829756	-0.083	-1.393	0.058
e19	E	E	L1	0	13	HA	1398.789045	-0.612	-0.765	-0.828
e19	E	E	L1	0	14	HA	1235.729637	-1.764	0.468	2.172
e19	E	E	L1	0	15	HA	1190.393562	1.196	2.331	1.958
e19	E	E	L1	0	16	HA	1421.234835	-0.477	-0.533	0.049
e19	E	E	L1	0	17	HA	1280.651226	-0.791	-1.236	0.445
e19	E	E	L1	0	18	HA	1231.00174	-0.554	-0.949	0.846
e19	E	E	L1	0	19	HA	1323.95083	1.493	-1.144	-0.089
e19	E	E	L1	0	20	HA	1339.989582	2.067	1.024	1.865
e19	E	E	L1	0	21	HA	1364.956629	-1.078	-1.438	1.734
e19	E	E	L1	0	22	HA	1287.387468	1.788	-0.67	-0.198
e19	E	E	L1	0	23	HA	1289.48153	1.631	1.568	-1.173
e19	E	E	L1	0	24	HA	1309.110883	-1.771	1.127	-0.194
e19	E	E	L1	0	25	HA	1312.398213	-0.282	1.457	1.46
e19	E	E	L1	0	26	HA	1230.420633	0.346	1.954	1.342
e19	E	E	L1	0	27	HA	1255.593806	0.749	-1.709	0.146
e19	E	E	L1	0	28	HA	1350.315669	2.049	1.02	0.955
e19	E	E	L1	0	29	HA	1362.511752	-1.858	-1.271	0.536
e19	E	E	L1	0	30	HA	1361.298214	1.606	1.877	1.226
e19	E	E	L1	0	31	LA	1313.911787	0.154	0.557	-1.245
e19	E	E	L1	0	32	LA	1391.133666	0.604	0.861	-0.464
e19	E	E	L1	0	33	LA	1262.263626	-0.916	1.269	1.487
e19	E	E	L1	0	34	LA	1293.4466	-0.203	0.77	-1.108
e19	E	E	L1	0	35	LA	1270.397631	-0.155	-0.286	-1.256
e19	E	E	L1	0	36	LA	1263.420881	-0.694	-0.837	-1.736
e19	E	E	L1	0	37	LA	1223.605681	-0.848	1.786	-0.368
e19	E	E	L1	0	38	LA	1369.28287	-0.395	0.492	-0.379
e19	E	E	L1	0	39	LA	1267.653449	-0.991	-0.222	-1.924
e19	E	E	L1	0	40	LA	1208.130414	0.07	0.011	-1.169
e19	E	E	L1	0	41	LA	1202.217847	-1.095	0.289	-1.441
e19	E	E	L1	0	42	LA	1374.989448	-1.818	0.74	-0.487
e19	E	E	L1	0	43	LA	1396.560187	0.71	-0.024	0.164
e19	E	E	L1	0	44	LA	1294.296502	-0.021	0.204	-1.428
e19	E	E	L1	0	45	LA	1323.474502	-1.247	-0.117	-1.211
e19	E	E	L1	0	46	LA	1321.176587	-1.115	0.507	-1.056
e19	E	E	L1	0	47	LA	1233.785758	0.917	-0.033	-1.161
e19	E	E	L1	0	48	LA	1416.466721	-0.822	1.046	-0.413
e19	E	E	L1	0	49	LA	1226.713047	-1.487	-0.948	1.031
e19	E	E	L1	0	50	LA	1330.302468	-1.769	1.03	-0.72
e19	E	E	L1	0	51	LA	1363.33718	-1.899	0.798	-0.879
e19	E	E	L1	0	52	LA	1326.721994	-0.371	0.634	-0.144
e19	E	E	L1	0	53	LA	1270.560316	-0.029	1.094	0.085
e19	E	E	L1	0	54	LA	1239.736527	0.716	0.992	-0.351
e19	E	E	L1	0	55	LA	1546.974435	0.024	1.497	1.378
e19	E	E	L1	0	56	LA	1143.664052	-0.18	0.345	-0.522
e19	E	E	L1	0	57	LA	1380.52369	-0.029	0.827	-0.749
e19	E	E	L1	0	58	LA	1543.28692	-1.363	1.031	-1.037
e19	E	E	L1	0	59	LA	1300.740836	1.914	0.146	-1.065
e19	E	E	L1	0	60	LA	1157.561097	0.052	-1.21	-1.315
e20	E	E	L1	0	1	HA	1453.487343	-2.128	-1.628	0.705
e20	E	E	L1	0	2	HA	1454.596359	1.29	-1.371	0.945
e20	E	E	L1	0	3	HA	1392.094019	-0.709	-0.922	0.545
e20	E	E	L1	0	4	HA	1387.292478	-0.239	-0.541	-1.356
e20	E	E	L1	0	5	HA	1510.913516	0.914	0.626	1.119
e20	E	E	L1	0	6	HA	1579.440948	2.033	0.409	-0.313
e20	E	E	L1	0	7	HA	1371.065915	0.933	0.337	-0.857
e20	E	E	L1	0	8	HA	1471.973061	0.048	-1.38	-0.209
e20	E	E	L1	0	9	HA	1434.365957	1.86	-1.812	-1.075
e20	E	E	L1	0	10	HA	1154.494709	1.68	-0.826	-1.171
e20	E	E	L1	0	11	HA	1195.20153	-0.799	-1.238	-0.799
e20	E	E	L1	0	12	HA	1450.711247	-0.083	-1.393	0.058
e20	E	E	L1	0	13	HA	1424.362554	-0.612	-0.765	-0.828
e20	E	E	L1	0	14	HA	1524.453645	-1.764	0.468	2.172
e20	E	E	L1	0	15	HA	1458.703119	1.196	2.331	1.958
e20	E	E	L1	0	16	HA	1432.651704	-0.477	-0.533	0.049
e20	E	E	L1	0	17	HA	1533.345497	-0.791	-1.236	0.445
e20	E	E	L1	0	18	HA	1459.303933	-0.554	-0.949	0.846
e20	E	E	L1	0	19	HA	1228.075826	1.493	-1.144	-0.089
e20	E	E	L1	0	20	HA	1496.200009	2.067	1.024	1.865
e20	E	E	L1	0	21	HA	1442.521102	-1.078	-1.438	1.734
e20	E	E	L1	0	22	HA	1559.240811	1.788	-0.67	-0.198
e20	E	E	L1	0	23	HA	1345.155737	1.631	1.568	-1.173
e20	E	E	L1	0	24	HA	1604.106023	-1.771	1.127	-0.194
e20	E	E	L1	0	25	HA	1216.09057	-0.282	1.457	1.46
e20	E	E	L1	0	26	HA	1354.34133	0.346	1.954	1.342
e20	E	E	L1	0	27	HA	1426.606242	0.749	-1.709	0.146
e20	E	E	L1	0	28	HA	1583.173628	2.049	1.02	0.955
e20	E	E	L1	0	29	HA	1498.82929	-1.858	-1.271	0.536
e20	E	E	L1	0	30	HA	1317.872551	1.606	1.877	1.226
e20	E	E	L1	0	31	LA	1353.226012	0.154	0.557	-1.245
e20	E	E	L1	0	32	LA	1372.30886	0.604	0.861	-0.464
e20	E	E	L1	0	33	LA	1356.552259	-0.916	1.269	1.487
e20	E	E	L1	0	34	LA	1414.216261	-0.203	0.77	-1.108
e20	E	E	L1	0	35	LA	1391.253695	-0.155	-0.286	-1.256
e20	E	E	L1	0	36	LA	1398.138596	-0.694	-0.837	-1.736
e20	E	E	L1	0	37	LA	1352.143145	-0.848	1.786	-0.368
e20	E	E	L1	0	38	LA	1558.771399	-0.395	0.492	-0.379
e20	E	E	L1	0	39	LA	1344.314263	-0.991	-0.222	-1.924
e20	E	E	L1	0	40	LA	1254.724547	0.07	0.011	-1.169
e20	E	E	L1	0	41	LA	1386.273211	-1.095	0.289	-1.441
e20	E	E	L1	0	42	LA	1334.314012	-1.818	0.74	-0.487
e20	E	E	L1	0	43	LA	1431.564184	0.71	-0.024	0.164
e20	E	E	L1	0	44	LA	1452.952206	-0.021	0.204	-1.428
e20	E	E	L1	0	45	LA	1286.211394	-1.247	-0.117	-1.211
e20	E	E	L1	0	46	LA	1371.008252	-1.115	0.507	-1.056
e20	E	E	L1	0	47	LA	1332.132603	0.917	-0.033	-1.161
e20	E	E	L1	0	48	LA	1526.009687	-0.822	1.046	-0.413
e20	E	E	L1	0	49	LA	1319.399167	-1.487	-0.948	1.031
e20	E	E	L1	0	50	LA	1263.709876	-1.769	1.03	-0.72
e20	E	E	L1	0	51	LA	1375.147863	-1.899	0.798	-0.879
e20	E	E	L1	0	52	LA	1492.3562	-0.371	0.634	-0.144
e20	E	E	L1	0	53	LA	1515.293347	-0.029	1.094	0.085
e20	E	E	L1	0	54	LA	1344.363928	0.716	0.992	-0.351
e20	E	E	L1	0	55	LA	1320.791264	0.024	1.497	1.378
e20	E	E	L1	0	56	LA	1333.815315	-0.18	0.345	-0.522
e20	E	E	L1	0	57	LA	1329.057729	-0.029	0.827	-0.749
e20	E	E	L1	0	58	LA	1389.167497	-1.363	1.031	-1.037
e20	E	E	L1	0	59	LA	1443.931851	1.914	0.146	-1.065
e20	E	E	L1	0	60	LA	1432.035417	0.052	-1.21	-1.315
e21	E	E	L1	0	1	HA	1415.893493	-2.128	-1.628	0.705
e21	E	E	L1	0	2	HA	1348.875869	1.29	-1.371	0.945
e21	E	E	L1	0	3	HA	1312.953293	-0.709	-0.922	0.545
e21	E	E	L1	0	4	HA	1279.189834	-0.239	-0.541	-1.356
e21	E	E	L1	0	5	HA	1376.930783	0.914	0.626	1.119
e21	E	E	L1	0	6	HA	1518.513195	2.033	0.409	-0.313
e21	E	E	L1	0	7	HA	1374.034383	0.933	0.337	-0.857
e21	E	E	L1	0	8	HA	1337.506918	0.048	-1.38	-0.209
e21	E	E	L1	0	9	HA	1352.249918	1.86	-1.812	-1.075
e21	E	E	L1	0	10	HA	1336.438808	1.68	-0.826	-1.171
e21	E	E	L1	0	11	HA	1223.382885	-0.799	-1.238	-0.799
e21	E	E	L1	0	12	HA	1370.951846	-0.083	-1.393	0.058
e21	E	E	L1	0	13	HA	1356.180882	-0.612	-0.765	-0.828
e21	E	E	L1	0	14	HA	1480.437698	-1.764	0.468	2.172
e21	E	E	L1	0	15	HA	1276.235337	1.196	2.331	1.958
e21	E	E	L1	0	16	HA	1510.863269	-0.477	-0.533	0.049
e21	E	E	L1	0	17	HA	1205.485296	-0.791	-1.236	0.445
e21	E	E	L1	0	18	HA	1309.994521	-0.554	-0.949	0.846
e21	E	E	L1	0	19	HA	1434.568266	1.493	-1.144	-0.089
e21	E	E	L1	0	20	HA	1279.815631	2.067	1.024	1.865
e21	E	E	L1	0	21	HA	1417.768255	-1.078	-1.438	1.734
e21	E	E	L1	0	22	HA	1245.221889	1.788	-0.67	-0.198
e21	E	E	L1	0	23	HA	1412.828223	1.631	1.568	-1.173
e21	E	E	L1	0	24	HA	1484.766197	-1.771	1.127	-0.194
e21	E	E	L1	0	25	HA	1366.883701	-0.282	1.457	1.46
e21	E	E	L1	0	26	HA	1283.257342	0.346	1.954	1.342
e21	E	E	L1	0	27	HA	1478.615271	0.749	-1.709	0.146
e21	E	E	L1	0	28	HA	1559.610563	2.049	1.02	0.955
e21	E	E	L1	0	29	HA	1385.284248	-1.858	-1.271	0.536
e21	E	E	L1	0	30	HA	1366.625954	1.606	1.877	1.226
e21	E	E	L1	0	31	LA	1323.171517	0.154	0.557	-1.245
e21	E	E	L1	0	32	LA	1357.462512	0.604	0.861	-0.464
e21	E	E	L1	0	33	LA	1251.545717	-0.916	1.269	1.487
e21	E	E	L1	0	34	LA	1260.679351	-0.203	0.77	-1.108
e21	E	E	L1	0	35	LA	1291.282064	-0.155	-0.286	-1.256
e21	E	E	L1	0	36	LA	1286.099678	-0.694	-0.837	-1.736
e21	E	E	L1	0	37	LA	1328.557227	-0.848	1.786	-0.368
e21	E	E	L1	0	38	LA	1507.554901	-0.395	0.492	-0.379
e21	E	E	L1	0	39	LA	1335.85657	-0.991	-0.222	-1.924
e21	E	E	L1	0	40	LA	1347.014447	0.07	0.011	-1.169
e21	E	E	L1	0	41	LA	1420.327969	-1.095	0.289	-1.441
e21	E	E	L1	0	42	LA	1373.701867	-1.818	0.74	-0.487
e21	E	E	L1	0	43	LA	1384.536162	0.71	-0.024	0.164
e21	E	E	L1	0	44	LA	1361.383946	-0.021	0.204	-1.428
e21	E	E	L1	0	45	LA	1452.295574	-1.247	-0.117	-1.211
e21	E	E	L1	0	46	LA	1318.643363	-1.115	0.507	-1.056
e21	E	E	L1	0	47	LA	1375.1884	0.917	-0.033	-1.161
e21	E	E	L1	0	48	LA	1219.259622	-0.822	1.046	-0.413
e21	E	E	L1	0	49	LA	1318.282401	-1.487	-0.948	1.031
e21	E	E	L1	0	50	LA	1387.182376	-1.769	1.03	-0.72
e21	E	E	L1	0	51	LA	1289.120634	-1.899	0.798	-0.879
e21	E	E	L1	0	52	LA	1285.741301	-0.371	0.634	-0.144
e21	E	E	L1	0	53	LA	1319.593924	-0.029	1.094	0.085
e21	E	E	L1	0	54	LA	1304.75544	0.716	0.992	-0.351
e21	E	E	L1	0	55	LA	1264.798489	0.024	1.497	1.378
e21	E	E	L1	0	56	LA	1261.695579	-0.18	0.345	-0.522
e21	E	E	L1	0	57	LA	1426.927578	-0.029	0.827	-0.749
e21	E	E	L1	0	58	LA	1405.696702	-1.363	1.031	-1.037
e21	E	E	L1	0	59	LA	1394.245162	1.914	0.146	-1.065
e21	E	E	L1	0	60	LA	1425.020718	0.052	-1.21	-1.315
e22	E	E	L1	0	1	HA	1451.314948	-2.128	-1.628	0.705
e22	E	E	L1	0	2	HA	1362.731573	1.29	-1.371	0.945
e22	E	E	L1	0	3	HA	1419.227559	-0.709	-0.922	0.545
e22	E	E	L1	0	4	HA	1318.170436	-0.239	-0.541	-1.356
e22	E	E	L1	0	5	HA	1306.66581	0.914	0.626	1.119
e22	E	E	L1	0	6	HA	1382.736021	2.033	0.409	-0.313
e22	E	E	L1	0	7	HA	1238.878862	0.933	0.337	-0.857
e22	E	E	L1	0	8	HA	1233.786306	0.048	-1.38	-0.209
e22	E	E	L1	0	9	HA	1426.523046	1.86	-1.812	-1.075
e22	E	E	L1	0	10	HA	1446.572559	1.68	-0.826	-1.171
e22	E	E	L1	0	11	HA	1254.684726	-0.799	-1.238	-0.799
e22	E	E	L1	0	12	HA	1328.721519	-0.083	-1.393	0.058
e22	E	E	L1	0	13	HA	1292.314017	-0.612	-0.765	-0.828
e22	E	E	L1	0	14	HA	1509.949515	-1.764	0.468	2.172
e22	E	E	L1	0	15	HA	1347.388803	1.196	2.331	1.958
e22	E	E	L1	0	16	HA	1427.209902	-0.477	-0.533	0.049
e22	E	E	L1	0	17	HA	1344.246803	-0.791	-1.236	0.445
e22	E	E	L1	0	18	HA	1511.312022	-0.554	-0.949	0.846
e22	E	E	L1	0	19	HA	1287.580219	1.493	-1.144	-0.089
e22	E	E	L1	0	20	HA	1308.555653	2.067	1.024	1.865
e22	E	E	L1	0	21	HA	1356.275616	-1.078	-1.438	1.734
e22	E	E	L1	0	22	HA	1297.746778	1.788	-0.67	-0.198
e22	E	E	L1	0	23	HA	1343.443341	1.631	1.568	-1.173
e22	E	E	L1	0	24	HA	1281.245378	-1.771	1.127	-0.194
e22	E	E	L1	0	25	HA	1560.866152	-0.282	1.457	1.46
e22	E	E	L1	0	26	HA	1424.594499	0.346	1.954	1.342
e22	E	E	L1	0	27	HA	1341.361708	0.749	-1.709	0.146
e22	E	E	L1	0	28	HA	1393.888454	2.049	1.02	0.955
e22	E	E	L1	0	29	HA	1356.705437	-1.858	-1.271	0.536
e22	E	E	L1	0	30	HA	1352.799695	1.606	1.877	1.226
e22	E	E	L1	0	31	LA	1341.342239	0.154	0.557	-1.245
e22	E	E	L1	0	32	LA	1197.663541	0.604	0.861	-0.464
e22	E	E	L1	0	33	LA	1272.185153	-0.916	1.269	1.487
e22	E	E	L1	0	34	LA	1402.852807	-0.203	0.77	-1.108
e22	E	E	L1	0	35	LA	1290.752256	-0.155	-0.286	-1.256
e22	E	E	L1	0	36	LA	1433.592256	-0.694	-0.837	-1.736
e22	E	E	L1	0	37	LA	1189.078263	-0.848	1.786	-0.368
e22	E	E	L1	0	38	LA	1380.836836	-0.395	0.492	-0.379
e22	E	E	L1	0	39	LA	1366.476283	-0.991	-0.222	-1.924
e22	E	E	L1	0	40	LA	1278.733889	0.07	0.011	-1.169
e22	E	E	L1	0	41	LA	1278.503833	-1.095	0.289	-1.441
e22	E	E	L1	0	42	LA	1264.33025	-1.818	0.74	-0.487
e22	E	E	L1	0	43	LA	1461.759492	0.71	-0.024	0.164
e22	E	E	L1	0	44	LA	1306.346026	-0.021	0.204	-1.428
e22	E	E	L1	0	45	LA	1282.126258	-1.247	-0.117	-1.211
e22	E	E	L1	0	46	LA	1326.149242	-1.115	0.507	-1.056
e22	E	E	L1	0	47	LA	1298.169816	0.917	-0.033	-1.161
e22	E	E	L1	0	48	LA	1311.835248	-0.822	1.046	-0.413
e22	E	E	L1	0	49	LA	1286.248353	-1.487	-0.948	1.031
e22	E	E	L1	0	50	LA	1251.346526	-1.769	1.03	-0.72
e22	E	E	L1	0	51	LA	1309.086871	-1.899	0.798	-0.879
e22	E	E	L1	0	52	LA	1213.828081	-0.371	0.634	-0.144
e22	E	E	L1	0	53	LA	1270.571307	-0.029	1.094	0.085
e22	E	E	L1	0	54	LA	1247.216959	0.716	0.992	-0.351
e22	E	E	L1	0	55	LA	1315.912357	0.024	1.497	1.378
e22	E	E	L1	0	56	LA	1312.832756	-0.18	0.345	-0.522
e22	E	E	L1	0	57	LA	1344.469229	-0.029	0.827	-0.749
e22	E	E	L1	0	58	LA	1440.440555	-1.363	1.031	-1.037
e22	E	E	L1	0	59	LA	1239.056463	1.914	0.146	-1.065
e22	E	E	L1	0	60	LA	1402.455321	0.052	-1.21	-1.315
e23	E	E	L1	0	1	HA	1176.969617	-2.128	-1.628	0.705
e23	E	E	L1	0	2	HA	1340.598925	1.29	-1.371	0.945
e23	E	E	L1	0	3	HA	1131.689119	-0.709	-0.922	0.545
e23	E	E	L1	0	4	HA	1357.318099	-0.239	-0.541	-1.356
e23	E	E	L1	0	5	HA	1431.347049	0.914	0.626	1.119
e23	E	E	L1	0	6	HA	1235.535597	2.033	0.409	-0.313
e23	E	E	L1	0	7	HA	1649.282509	0.933	0.337	-0.857
e23	E	E	L1	0	8	HA	1677.601276	0.048	-1.38	-0.209
e23	E	E	L1	0	9	HA	2351.725347	1.86	-1.812	-1.075
e23	E	E	L1	0	10	HA	1202.274128	1.68	-0.826	-1.171
e23	E	E	L1	0	11	HA	1291.200691	-0.799	-1.238	-0.799
e23	E	E	L1	0	12	HA	1271.896793	-0.083	-1.393	0.058
e23	E	E	L1	0	13	HA	1456.676439	-0.612	-0.765	-0.828
e23	E	E	L1	0	14	HA	1330.111717	-1.764	0.468	2.172
e23	E	E	L1	0	15	HA	1343.52323	1.196	2.331	1.958
e23	E	E	L1	0	16	HA	1384.022488	-0.477	-0.533	0.049
e23	E	E	L1	0	17	HA	1358.926583	-0.791	-1.236	0.445
e23	E	E	L1	0	18	HA	1235.711975	-0.554	-0.949	0.846
e23	E	E	L1	0	19	HA	1392.648638	1.493	-1.144	-0.089
e23	E	E	L1	0	20	HA	1121.594159	2.067	1.024	1.865
e23	E	E	L1	0	21	HA	1072.741928	-1.078	-1.438	1.734
e23	E	E	L1	0	22	HA	1358.950831	1.788	-0.67	-0.198
e23	E	E	L1	0	23	HA	1503.224657	1.631	1.568	-1.173
e23	E	E	L1	0	24	HA	1223.290191	-1.771	1.127	-0.194
e23	E	E	L1	0	25	HA	1236.104836	-0.282	1.457	1.46
e23	E	E	L1	0	26	HA	1138.848686	0.346	1.954	1.342
e23	E	E	L1	0	27	HA	1206.550638	0.749	-1.709	0.146
e23	E	E	L1	0	28	HA	1301.117028	2.049	1.02	0.955
e23	E	E	L1	0	29	HA	1201.711575	-1.858	-1.271	0.536
e23	E	E	L1	0	30	HA	1369.715112	1.606	1.877	1.226
e23	E	E	L1	0	31	LA	1160.409992	0.154	0.557	-1.245
e23	E	E	L1	0	32	LA	1427.424205	0.604	0.861	-0.464
e23	E	E	L1	0	33	LA	1556.413433	-0.916	1.269	1.487
e23	E	E	L1	0	34	LA	1131.712495	-0.203	0.77	-1.108
e23	E	E	L1	0	35	LA	1488.097644	-0.155	-0.286	-1.256
e23	E	E	L1	0	36	LA	1550.451414	-0.694	-0.837	-1.736
e23	E	E	L1	0	37	LA	1148.390739	-0.848	1.786	-0.368
e23	E	E	L1	0	38	LA	1525.074921	-0.395	0.492	-0.379
e23	E	E	L1	0	39	LA	1241.727156	-0.991	-0.222	-1.924
e23	E	E	L1	0	40	LA	1314.324571	0.07	0.011	-1.169
e23	E	E	L1	0	41	LA	1267.079734	-1.095	0.289	-1.441
e23	E	E	L1	0	42	LA	1314.354715	-1.818	0.74	-0.487
e23	E	E	L1	0	43	LA	1401.575066	0.71	-0.024	0.164
e23	E	E	L1	0	44	LA	1642.80277	-0.021	0.204	-1.428
e23	E	E	L1	0	45	LA	1179.941003	-1.247	-0.117	-1.211
e23	E	E	L1	0	46	LA	1353.404438	-1.115	0.507	-1.056
e23	E	E	L1	0	47	LA	1105.316112	0.917	-0.033	-1.161
e23	E	E	L1	0	48	LA	1201.132027	-0.822	1.046	-0.413
e23	E	E	L1	0	49	LA	1481.571674	-1.487	-0.948	1.031
e23	E	E	L1	0	50	LA	1178.437083	-1.769	1.03	-0.72
e23	E	E	L1	0	51	LA	1739.657601	-1.899	0.798	-0.879
e23	E	E	L1	0	52	LA	1151.090264	-0.371	0.634	-0.144
e23	E	E	L1	0	53	LA	1533.322523	-0.029	1.094	0.085
e23	E	E	L1	0	54	LA	1432.581188	0.716	0.992	-0.351
e23	E	E	L1	0	55	LA	1199.476255	0.024	1.497	1.378
e23	E	E	L1	0	56	LA	1282.467924	-0.18	0.345	-0.522
e23	E	E	L1	0	57	LA	1427.576496	-0.029	0.827	-0.749
e23	E	E	L1	0	58	LA	1219.315169	-1.363	1.031	-1.037
e23	E	E	L1	0	59	LA	1535.546193	1.914	0.146	-1.065
e23	E	E	L1	0	60	LA	2137.799398	0.052	-1.21	-1.315
e24	E	E	L1	0	1	HA	1241.515789	-2.128	-1.628	0.705
e24	E	E	L1	0	2	HA	1458.080248	1.29	-1.371	0.945
e24	E	E	L1	0	3	HA	1290.25126	-0.709	-0.922	0.545
e24	E	E	L1	0	4	HA	1301.051917	-0.239	-0.541	-1.356
e24	E	E	L1	0	5	HA	1605.630712	0.914	0.626	1.119
e24	E	E	L1	0	6	HA	1439.905651	2.033	0.409	-0.313
e24	E	E	L1	0	7	HA	1364.644688	0.933	0.337	-0.857
e24	E	E	L1	0	8	HA	1340.014928	0.048	-1.38	-0.209
e24	E	E	L1	0	9	HA	1275.559104	1.86	-1.812	-1.075
e24	E	E	L1	0	10	HA	1325.067678	1.68	-0.826	-1.171
e24	E	E	L1	0	11	HA	1195.333308	-0.799	-1.238	-0.799
e24	E	E	L1	0	12	HA	1190.860737	-0.083	-1.393	0.058
e24	E	E	L1	0	13	HA	1284.974096	-0.612	-0.765	-0.828
e24	E	E	L1	0	14	HA	1323.376399	-1.764	0.468	2.172
e24	E	E	L1	0	15	HA	1335.800927	1.196	2.331	1.958
e24	E	E	L1	0	16	HA	1561.211818	-0.477	-0.533	0.049
e24	E	E	L1	0	17	HA	1288.432102	-0.791	-1.236	0.445
e24	E	E	L1	0	18	HA	1320.756736	-0.554	-0.949	0.846
e24	E	E	L1	0	19	HA	1346.146765	1.493	-1.144	-0.089
e24	E	E	L1	0	20	HA	1400.963941	2.067	1.024	1.865
e24	E	E	L1	0	21	HA	1336.483978	-1.078	-1.438	1.734
e24	E	E	L1	0	22	HA	1340.237165	1.788	-0.67	-0.198
e24	E	E	L1	0	23	HA	1358.006646	1.631	1.568	-1.173
e24	E	E	L1	0	24	HA	1294.00241	-1.771	1.127	-0.194
e24	E	E	L1	0	25	HA	1309.222891	-0.282	1.457	1.46
e24	E	E	L1	0	26	HA	1305.985855	0.346	1.954	1.342
e24	E	E	L1	0	27	HA	1392.239524	0.749	-1.709	0.146
e24	E	E	L1	0	28	HA	1284.039418	2.049	1.02	0.955
e24	E	E	L1	0	29	HA	1145.782595	-1.858	-1.271	0.536
e24	E	E	L1	0	30	HA	1290.364606	1.606	1.877	1.226
e24	E	E	L1	0	31	LA	1219.418045	0.154	0.557	-1.245
e24	E	E	L1	0	32	LA	1447.538277	0.604	0.861	-0.464
e24	E	E	L1	0	33	LA	1283.293966	-0.916	1.269	1.487
e24	E	E	L1	0	34	LA	1185.407856	-0.203	0.77	-1.108
e24	E	E	L1	0	35	LA	1173.489082	-0.155	-0.286	-1.256
e24	E	E	L1	0	36	LA	1292.347944	-0.694	-0.837	-1.736
e24	E	E	L1	0	37	LA	1222.29742	-0.848	1.786	-0.368
e24	E	E	L1	0	38	LA	1321.90291	-0.395	0.492	-0.379
e24	E	E	L1	0	39	LA	1309.736284	-0.991	-0.222	-1.924
e24	E	E	L1	0	40	LA	1333.498432	0.07	0.011	-1.169
e24	E	E	L1	0	41	LA	1277.111943	-1.095	0.289	-1.441
e24	E	E	L1	0	42	LA	1226.220073	-1.818	0.74	-0.487
e24	E	E	L1	0	43	LA	1211.36927	0.71	-0.024	0.164
e24	E	E	L1	0	44	LA	1363.089658	-0.021	0.204	-1.428
e24	E	E	L1	0	45	LA	1200.838794	-1.247	-0.117	-1.211
e24	E	E	L1	0	46	LA	1217.395137	-1.115	0.507	-1.056
e24	E	E	L1	0	47	LA	1279.442723	0.917	-0.033	-1.161
e24	E	E	L1	0	48	LA	1263.302834	-0.822	1.046	-0.413
e24	E	E	L1	0	49	LA	1347.34461	-1.487	-0.948	1.031
e24	E	E	L1	0	50	LA	1188.644605	-1.769	1.03	-0.72
e24	E	E	L1	0	51	LA	1326.78597	-1.899	0.798	-0.879
e24	E	E	L1	0	52	LA	1248.967661	-0.371	0.634	-0.144
e24	E	E	L1	0	53	LA	1279.376779	-0.029	1.094	0.085
e24	E	E	L1	0	54	LA	1274.459168	0.716	0.992	-0.351
e24	E	E	L1	0	55	LA	1534.011379	0.024	1.497	1.378
e24	E	E	L1	0	56	LA	1281.986687	-0.18	0.345	-0.522
e24	E	E	L1	0	57	LA	1422.90159	-0.029	0.827	-0.749
e24	E	E	L1	0	58	LA	1272.555409	-1.363	1.031	-1.037
e24	E	E	L1	0	59	LA	1337.645905	1.914	0.146	-1.065
e24	E	E	L1	0	60	LA	1323.695511	0.052	-1.21	-1.315
e25	E	E	L1	0	1	HA	1232.66776	-2.128	-1.628	0.705
e25	E	E	L1	0	2	HA	1279.398568	1.29	-1.371	0.945
e25	E	E	L1	0	3	HA	1409.187381	-0.709	-0.922	0.545
e25	E	E	L1	0	4	HA	1348.696803	-0.239	-0.541	-1.356
e25	E	E	L1	0	5	HA	1313.22134	0.914	0.626	1.119
e25	E	E	L1	0	6	HA	1284.040941	2.033	0.409	-0.313
e25	E	E	L1	0	7	HA	1529.886989	0.933	0.337	-0.857
e25	E	E	L1	0	8	HA	1203.352747	0.048	-1.38	-0.209
e25	E	E	L1	0	9	HA	1430.29229	1.86	-1.812	-1.075
e25	E	E	L1	0	10	HA	1112.087	1.68	-0.826	-1.171
e25	E	E	L1	0	11	HA	1251.180648	-0.799	-1.238	-0.799
e25	E	E	L1	0	12	HA	1123.139679	-0.083	-1.393	0.058
e25	E	E	L1	0	13	HA	1265.302383	-0.612	-0.765	-0.828
e25	E	E	L1	0	14	HA	1199.144485	-1.764	0.468	2.172
e25	E	E	L1	0	15	HA	1354.651589	1.196	2.331	1.958
e25	E	E	L1	0	16	HA	1294.012915	-0.477	-0.533	0.049
e25	E	E	L1	0	17	HA	1257.305768	-0.791	-1.236	0.445
e25	E	E	L1	0	18	HA	1235.825039	-0.554	-0.949	0.846
e25	E	E	L1	0	19	HA	1483.626652	1.493	-1.144	-0.089
e25	E	E	L1	0	20	HA	1309.664919	2.067	1.024	1.865
e25	E	E	L1	0	21	HA	1233.579291	-1.078	-1.438	1.734
e25	E	E	L1	0	22	HA	1245.407728	1.788	-0.67	-0.198
e25	E	E	L1	0	23	HA	1168.854873	1.631	1.568	-1.173
e25	E	E	L1	0	24	HA	1163.206426	-1.771	1.127	-0.194
e25	E	E	L1	0	25	HA	1169.367278	-0.282	1.457	1.46
e25	E	E	L1	0	26	HA	1390.595671	0.346	1.954	1.342
e25	E	E	L1	0	27	HA	1139.685278	0.749	-1.709	0.146
e25	E	E	L1	0	28	HA	1393.226784	2.049	1.02	0.955
e25	E	E	L1	0	29	HA	1103.831644	-1.858	-1.271	0.536
e25	E	E	L1	0	30	HA	1230.910507	1.606	1.877	1.226
e25	E	E	L1	0	31	LA	1303.727258	0.154	0.557	-1.245
e25	E	E	L1	0	32	LA	1201.747666	0.604	0.861	-0.464
e25	E	E	L1	0	33	LA	1222.240133	-0.916	1.269	1.487
e25	E	E	L1	0	34	LA	1183.263497	-0.203	0.77	-1.108
e25	E	E	L1	0	35	LA	1188.968375	-0.155	-0.286	-1.256
e25	E	E	L1	0	36	LA	1357.337687	-0.694	-0.837	-1.736
e25	E	E	L1	0	37	LA	1151.049309	-0.848	1.786	-0.368
e25	E	E	L1	0	38	LA	1297.88051	-0.395	0.492	-0.379
e25	E	E	L1	0	39	LA	1165.278296	-0.991	-0.222	-1.924
e25	E	E	L1	0	40	LA	1265.512618	0.07	0.011	-1.169
e25	E	E	L1	0	41	LA	1512.077815	-1.095	0.289	-1.441
e25	E	E	L1	0	42	LA	1210.706445	-1.818	0.74	-0.487
e25	E	E	L1	0	43	LA	1343.687054	0.71	-0.024	0.164
e25	E	E	L1	0	44	LA	1294.497293	-0.021	0.204	-1.428
e25	E	E	L1	0	45	LA	1111.067402	-1.247	-0.117	-1.211
e25	E	E	L1	0	46	LA	1171.797494	-1.115	0.507	-1.056
e25	E	E	L1	0	47	LA	1156.364022	0.917	-0.033	-1.161
e25	E	E	L1	0	48	LA	1086.286958	-0.822	1.046	-0.413
e25	E	E	L1	0	49	LA	1123.797792	-1.487	-0.948	1.031
e25	E	E	L1	0	50	LA	1260.540734	-1.769	1.03	-0.72
e25	E	E	L1	0	51	LA	1238.065407	-1.899	0.798	-0.879
e25	E	E	L1	0	52	LA	1211.772251	-0.371	0.634	-0.144
e25	E	E	L1	0	53	LA	1336.97628	-0.029	1.094	0.085
e25	E	E	L1	0	54	LA	1097.199738	0.716	0.992	-0.351
e25	E	E	L1	0	55	LA	1242.349543	0.024	1.497	1.378
e25	E	E	L1	0	56	LA	1263.709069	-0.18	0.345	-0.522
e25	E	E	L1	0	57	LA	1376.069596	-0.029	0.827	-0.749
e25	E	E	L1	0	58	LA	1316.801438	-1.363	1.031	-1.037
e25	E	E	L1	0	59	LA	1153.356377	1.914	0.146	-1.065
e25	E	E	L1	0	60	LA	1207.543548	0.052	-1.21	-1.315
e26	E	E	L1	0	1	HA	1370.827579	-2.128	-1.628	0.705
e26	E	E	L1	0	2	HA	1254.848007	1.29	-1.371	0.945
e26	E	E	L1	0	3	HA	1272.75067	-0.709	-0.922	0.545
e26	E	E	L1	0	4	HA	1373.206634	-0.239	-0.541	-1.356
e26	E	E	L1	0	5	HA	1249.45641	0.914	0.626	1.119
e26	E	E	L1	0	6	HA	1412.018817	2.033	0.409	-0.313
e26	E	E	L1	0	7	HA	1355.866679	0.933	0.337	-0.857
e26	E	E	L1	0	8	HA	1283.630814	0.048	-1.38	-0.209
e26	E	E	L1	0	9	HA	1349.153604	1.86	-1.812	-1.075
e26	E	E	L1	0	10	HA	1282.248937	1.68	-0.826	-1.171
e26	E	E	L1	0	11	HA	1188.166922	-0.799	-1.238	-0.799
e26	E	E	L1	0	12	HA	1372.925887	-0.083	-1.393	0.058
e26	E	E	L1	0	13	HA	1356.319553	-0.612	-0.765	-0.828
e26	E	E	L1	0	14	HA	1293.420809	-1.764	0.468	2.172
e26	E	E	L1	0	15	HA	1224.742224	1.196	2.331	1.958
e26	E	E	L1	0	16	HA	1298.299806	-0.477	-0.533	0.049
e26	E	E	L1	0	17	HA	1347.035112	-0.791	-1.236	0.445
e26	E	E	L1	0	18	HA	1272.365652	-0.554	-0.949	0.846
e26	E	E	L1	0	19	HA	1240.846955	1.493	-1.144	-0.089
e26	E	E	L1	0	20	HA	1279.43968	2.067	1.024	1.865
e26	E	E	L1	0	21	HA	1390.002482	-1.078	-1.438	1.734
e26	E	E	L1	0	22	HA	1269.632944	1.788	-0.67	-0.198
e26	E	E	L1	0	23	HA	1243.806866	1.631	1.568	-1.173
e26	E	E	L1	0	24	HA	1374.045693	-1.771	1.127	-0.194
e26	E	E	L1	0	25	HA	1457.985709	-0.282	1.457	1.46
e26	E	E	L1	0	26	HA	1366.280279	0.346	1.954	1.342
e26	E	E	L1	0	27	HA	1275.939926	0.749	-1.709	0.146
e26	E	E	L1	0	28	HA	1288.476343	2.049	1.02	0.955
e26	E	E	L1	0	29	HA	1247.87777	-1.858	-1.271	0.536
e26	E	E	L1	0	30	HA	1309.443439	1.606	1.877	1.226
e26	E	E	L1	0	31	LA	1273.904312	0.154	0.557	-1.245
e26	E	E	L1	0	32	LA	1268.693292	0.604	0.861	-0.464
e26	E	E	L1	0	33	LA	1261.320847	-0.916	1.269	1.487
e26	E	E	L1	0	34	LA	1212.175225	-0.203	0.77	-1.108
e26	E	E	L1	0	35	LA	1290.420708	-0.155	-0.286	-1.256
e26	E	E	L1	0	36	LA	1287.043173	-0.694	-0.837	-1.736
e26	E	E	L1	0	37	LA	1195.537855	-0.848	1.786	-0.368
e26	E	E	L1	0	38	LA	1384.048775	-0.395	0.492	-0.379
e26	E	E	L1	0	39	LA	1269.60273	-0.991	-0.222	-1.924
e26	E	E	L1	0	40	LA	1255.373898	0.07	0.011	-1.169
e26	E	E	L1	0	41	LA	1407.76924	-1.095	0.289	-1.441
e26	E	E	L1	0	42	LA	1230.618081	-1.818	0.74	-0.487
e26	E	E	L1	0	43	LA	1394.704534	0.71	-0.024	0.164
e26	E	E	L1	0	44	LA	1298.028943	-0.021	0.204	-1.428
e26	E	E	L1	0	45	LA	1344.682632	-1.247	-0.117	-1.211
e26	E	E	L1	0	46	LA	1295.515288	-1.115	0.507	-1.056
e26	E	E	L1	0	47	LA	1289.379815	0.917	-0.033	-1.161
e26	E	E	L1	0	48	LA	1276.483534	-0.822	1.046	-0.413
e26	E	E	L1	0	49	LA	1192.706004	-1.487	-0.948	1.031
e26	E	E	L1	0	50	LA	1456.021403	-1.769	1.03	-0.72
e26	E	E	L1	0	51	LA	1304.189055	-1.899	0.798	-0.879
e26	E	E	L1	0	52	LA	1268.132509	-0.371	0.634	-0.144
e26	E	E	L1	0	53	LA	1300.542448	-0.029	1.094	0.085
e26	E	E	L1	0	54	LA	1364.562028	0.716	0.992	-0.351
e26	E	E	L1	0	55	LA	1382.215958	0.024	1.497	1.378
e26	E	E	L1	0	56	LA	1238.014605	-0.18	0.345	-0.522
e26	E	E	L1	0	57	LA	1332.11391	-0.029	0.827	-0.749
e26	E	E	L1	0	58	LA	1307.260736	-1.363	1.031	-1.037
e26	E	E	L1	0	59	LA	1238.496839	1.914	0.146	-1.065
e26	E	E	L1	0	60	LA	1422.524866	0.052	-1.21	-1.315
e27	E	E	L1	0	1	HA	1216.808466	-2.128	-1.628	0.705
e27	E	E	L1	0	2	HA	1449.288292	1.29	-1.371	0.945
e27	E	E	L1	0	3	HA	1251.609627	-0.709	-0.922	0.545
e27	E	E	L1	0	4	HA	1237.629574	-0.239	-0.541	-1.356
e27	E	E	L1	0	5	HA	1289.850111	0.914	0.626	1.119
e27	E	E	L1	0	6	HA	1316.318259	2.033	0.409	-0.313
e27	E	E	L1	0	7	HA	1248.382973	0.933	0.337	-0.857
e27	E	E	L1	0	8	HA	1132.243755	0.048	-1.38	-0.209
e27	E	E	L1	0	9	HA	1427.132503	1.86	-1.812	-1.075
e27	E	E	L1	0	10	HA	1127.955944	1.68	-0.826	-1.171
e27	E	E	L1	0	11	HA	1262.38761	-0.799	-1.238	-0.799
e27	E	E	L1	0	12	HA	1295.987682	-0.083	-1.393	0.058
e27	E	E	L1	0	13	HA	1446.199781	-0.612	-0.765	-0.828
e27	E	E	L1	0	14	HA	1382.510209	-1.764	0.468	2.172
e27	E	E	L1	0	15	HA	1307.01139	1.196	2.331	1.958
e27	E	E	L1	0	16	HA	1339.087239	-0.477	-0.533	0.049
e27	E	E	L1	0	17	HA	1503.876973	-0.791	-1.236	0.445
e27	E	E	L1	0	18	HA	1362.6231	-0.554	-0.949	0.846
e27	E	E	L1	0	19	HA	1217.437188	1.493	-1.144	-0.089
e27	E	E	L1	0	20	HA	1145.792387	2.067	1.024	1.865
e27	E	E	L1	0	21	HA	1206.437746	-1.078	-1.438	1.734
e27	E	E	L1	0	22	HA	1143.763261	1.788	-0.67	-0.198
e27	E	E	L1	0	23	HA	1181.599118	1.631	1.568	-1.173
e27	E	E	L1	0	24	HA	1303.109416	-1.771	1.127	-0.194
e27	E	E	L1	0	25	HA	1176.763554	-0.282	1.457	1.46
e27	E	E	L1	0	26	HA	1305.734195	0.346	1.954	1.342
e27	E	E	L1	0	27	HA	1356.392708	0.749	-1.709	0.146
e27	E	E	L1	0	28	HA	1177.12027	2.049	1.02	0.955
e27	E	E	L1	0	29	HA	1131.137993	-1.858	-1.271	0.536
e27	E	E	L1	0	30	HA	1309.481408	1.606	1.877	1.226
e27	E	E	L1	0	31	LA	1230.614104	0.154	0.557	-1.245
e27	E	E	L1	0	32	LA	1282.404596	0.604	0.861	-0.464
e27	E	E	L1	0	33	LA	1249.148286	-0.916	1.269	1.487
e27	E	E	L1	0	34	LA	1305.111979	-0.203	0.77	-1.108
e27	E	E	L1	0	35	LA	1392.259342	-0.155	-0.286	-1.256
e27	E	E	L1	0	36	LA	1294.774855	-0.694	-0.837	-1.736
e27	E	E	L1	0	37	LA	1346.821053	-0.848	1.786	-0.368
e27	E	E	L1	0	38	LA	1423.699043	-0.395	0.492	-0.379
e27	E	E	L1	0	39	LA	1212.468385	-0.991	-0.222	-1.924
e27	E	E	L1	0	40	LA	1222.878714	0.07	0.011	-1.169
e27	E	E	L1	0	41	LA	1329.598316	-1.095	0.289	-1.441
e27	E	E	L1	0	42	LA	1258.348925	-1.818	0.74	-0.487
e27	E	E	L1	0	43	LA	1228.3058	0.71	-0.024	0.164
e27	E	E	L1	0	44	LA	1236.909799	-0.021	0.204	-1.428
e27	E	E	L1	0	45	LA	1303.583768	-1.247	-0.117	-1.211
e27	E	E	L1	0	46	LA	1379.797018	-1.115	0.507	-1.056
e27	E	E	L1	0	47	LA	1296.050753	0.917	-0.033	-1.161
e27	E	E	L1	0	48	LA	1223.01233	-0.822	1.046	-0.413
e27	E	E	L1	0	49	LA	1295.399702	-1.487	-0.948	1.031
e27	E	E	L1	0	50	LA	1360.662516	-1.769	1.03	-0.72
e27	E	E	L1	0	51	LA	1200.541876	-1.899	0.798	-0.879
e27	E	E	L1	0	52	LA	1359.363306	-0.371	0.634	-0.144
e27	E	E	L1	0	53	LA	1478.772824	-0.029	1.094	0.085
e27	E	E	L1	0	54	LA	1188.461362	0.716	0.992	-0.351
e27	E	E	L1	0	55	LA	1331.616095	0.024	1.497	1.378
e27	E	E	L1	0	56	LA	1195.830112	-0.18	0.345	-0.522
e27	E	E	L1	0	57	LA	1247.020731	-0.029	0.827	-0.749
e27	E	E	L1	0	58	LA	1286.537473	-1.363	1.031	-1.037
e27	E	E	L1	0	59	LA	1195.814763	1.914	0.146	-1.065
e27	E	E	L1	0	60	LA	1585.089233	0.052	-1.21	-1.315
e28	E	E	L1	0	1	HA	1338.107334	-2.128	-1.628	0.705
e28	E	E	L1	0	2	HA	1258.363617	1.29	-1.371	0.945
e28	E	E	L1	0	3	HA	1303.719075	-0.709	-0.922	0.545
e28	E	E	L1	0	4	HA	1438.919673	-0.239	-0.541	-1.356
e28	E	E	L1	0	5	HA	1430.198215	0.914	0.626	1.119
e28	E	E	L1	0	6	HA	1394.993279	2.033	0.409	-0.313
e28	E	E	L1	0	7	HA	1108.704609	0.933	0.337	-0.857
e28	E	E	L1	0	8	HA	1323.957547	0.048	-1.38	-0.209
e28	E	E	L1	0	9	HA	1410.725421	1.86	-1.812	-1.075
e28	E	E	L1	0	10	HA	1452.271979	1.68	-0.826	-1.171
e28	E	E	L1	0	11	HA	1720.593832	-0.799	-1.238	-0.799
e28	E	E	L1	0	12	HA	1432.413385	-0.083	-1.393	0.058
e28	E	E	L1	0	13	HA	1176.456683	-0.612	-0.765	-0.828
e28	E	E	L1	0	14	HA	1265.173925	-1.764	0.468	2.172
e28	E	E	L1	0	15	HA	1387.162267	1.196	2.331	1.958
e28	E	E	L1	0	16	HA	1572.932585	-0.477	-0.533	0.049
e28	E	E	L1	0	17	HA	1552.194006	-0.791	-1.236	0.445
e28	E	E	L1	0	18	HA	1100.557805	-0.554	-0.949	0.846
e28	E	E	L1	0	19	HA	1288.730505	1.493	-1.144	-0.089
e28	E	E	L1	0	20	HA	1315.373052	2.067	1.024	1.865
e28	E	E	L1	0	21	HA	1472.92501	-1.078	-1.438	1.734
e28	E	E	L1	0	22	HA	1566.940611	1.788	-0.67	-0.198
e28	E	E	L1	0	23	HA	1328.968285	1.631	1.568	-1.173
e28	E	E	L1	0	24	HA	1317.162055	-1.771	1.127	-0.194
e28	E	E	L1	0	25	HA	1369.932159	-0.282	1.457	1.46
e28	E	E	L1	0	26	HA	1282.735973	0.346	1.954	1.342
e28	E	E	L1	0	27	HA	1484.29055	0.749	-1.709	0.146
e28	E	E	L1	0	28	HA	1220.96119	2.049	1.02	0.955
e28	E	E	L1	0	29	HA	1232.302394	-1.858	-1.271	0.536
e28	E	E	L1	0	30	HA	1396.574247	1.606	1.877	1.226
e28	E	E	L1	0	31	LA	1494.399125	0.154	0.557	-1.245
e28	E	E	L1	0	32	LA	1464.007538	0.604	0.861	-0.464
e28	E	E	L1	0	33	LA	1430.95869	-0.916	1.269	1.487
e28	E	E	L1	0	34	LA	1245.536174	-0.203	0.77	-1.108
e28	E	E	L1	0	35	LA	1403.885542	-0.155	-0.286	-1.256
e28	E	E	L1	0	36	LA	1273.568347	-0.694	-0.837	-1.736
e28	E	E	L1	0	37	LA	1699.977068	-0.848	1.786	-0.368
e28	E	E	L1	0	38	LA	1174.59866	-0.395	0.492	-0.379
e28	E	E	L1	0	39	LA	1644.608159	-0.991	-0.222	-1.924
e28	E	E	L1	0	40	LA	1220.097444	0.07	0.011	-1.169
e28	E	E	L1	0	41	LA	1236.238448	-1.095	0.289	-1.441
e28	E	E	L1	0	42	LA	1533.648558	-1.818	0.74	-0.487
e28	E	E	L1	0	43	LA	1354.891265	0.71	-0.024	0.164
e28	E	E	L1	0	44	LA	1176.59222	-0.021	0.204	-1.428
e28	E	E	L1	0	45	LA	1399.238657	-1.247	-0.117	-1.211
e28	E	E	L1	0	46	LA	1398.204939	-1.115	0.507	-1.056
e28	E	E	L1	0	47	LA	1368.018668	0.917	-0.033	-1.161
e28	E	E	L1	0	48	LA	1303.510477	-0.822	1.046	-0.413
e28	E	E	L1	0	49	LA	1252.601084	-1.487	-0.948	1.031
e28	E	E	L1	0	50	LA	1371.882564	-1.769	1.03	-0.72
e28	E	E	L1	0	51	LA	1405.129662	-1.899	0.798	-0.879
e28	E	E	L1	0	52	LA	1211.918997	-0.371	0.634	-0.144
e28	E	E	L1	0	53	LA	1570.386469	-0.029	1.094	0.085
e28	E	E	L1	0	54	LA	1485.95011	0.716	0.992	-0.351
e28	E	E	L1	0	55	LA	1451.963072	0.024	1.497	1.378
e28	E	E	L1	0	56	LA	1396.492655	-0.18	0.345	-0.522
e28	E	E	L1	0	57	LA	1356.563739	-0.029	0.827	-0.749
e28	E	E	L1	0	58	LA	1251.113801	-1.363	1.031	-1.037
e28	E	E	L1	0	59	LA	1213.844928	1.914	0.146	-1.065
e28	E	E	L1	0	60	LA	1166.285144	0.052	-1.21	-1.315
e29	E	E	L1	0	1	HA	1317.735765	-2.128	-1.628	0.705
e29	E	E	L1	0	2	HA	1290.260945	1.29	-1.371	0.945
e29	E	E	L1	0	3	HA	1361.166233	-0.709	-0.922	0.545
e29	E	E	L1	0	4	HA	1346.794508	-0.239	-0.541	-1.356
e29	E	E	L1	0	5	HA	1485.586469	0.914	0.626	1.119
e29	E	E	L1	0	6	HA	1379.307993	2.033	0.409	-0.313
e29	E	E	L1	0	7	HA	1371.88957	0.933	0.337	-0.857
e29	E	E	L1	0	8	HA	1218.163914	0.048	-1.38	-0.209
e29	E	E	L1	0	9	HA	1219.456414	1.86	-1.812	-1.075
e29	E	E	L1	0	10	HA	1299.643012	1.68	-0.826	-1.171
e29	E	E	L1	0	11	HA	1270.909447	-0.799	-1.238	-0.799
e29	E	E	L1	0	12	HA	1329.376853	-0.083	-1.393	0.058
e29	E	E	L1	0	13	HA	1304.084217	-0.612	-0.765	-0.828
e29	E	E	L1	0	14	HA	1174.316198	-1.764	0.468	2.172
e29	E	E	L1	0	15	HA	1320.192154	1.196	2.331	1.958
e29	E	E	L1	0	16	HA	1188.334746	-0.477	-0.533	0.049
e29	E	E	L1	0	17	HA	1289.866871	-0.791	-1.236	0.445
e29	E	E	L1	0	18	HA	1284.728098	-0.554	-0.949	0.846
e29	E	E	L1	0	19	HA	1294.843984	1.493	-1.144	-0.089
e29	E	E	L1	0	20	HA	1343.247526	2.067	1.024	1.865
e29	E	E	L1	0	21	HA	1325.768978	-1.078	-1.438	1.734
e29	E	E	L1	0	22	HA	1279.227469	1.788	-0.67	-0.198
e29	E	E	L1	0	23	HA	1244.112921	1.631	1.568	-1.173
e29	E	E	L1	0	24	HA	1386.009049	-1.771	1.127	-0.194
e29	E	E	L1	0	25	HA	1232.420992	-0.282	1.457	1.46
e29	E	E	L1	0	26	HA	1309.229502	0.346	1.954	1.342
e29	E	E	L1	0	27	HA	1359.352912	0.749	-1.709	0.146
e29	E	E	L1	0	28	HA	1351.638654	2.049	1.02	0.955
e29	E	E	L1	0	29	HA	1341.614126	-1.858	-1.271	0.536
e29	E	E	L1	0	30	HA	1422.984494	1.606	1.877	1.226
e29	E	E	L1	0	31	LA	1322.859377	0.154	0.557	-1.245
e29	E	E	L1	0	32	LA	1328.977762	0.604	0.861	-0.464
e29	E	E	L1	0	33	LA	1258.92336	-0.916	1.269	1.487
e29	E	E	L1	0	34	LA	1222.957921	-0.203	0.77	-1.108
e29	E	E	L1	0	35	LA	1312.204951	-0.155	-0.286	-1.256
e29	E	E	L1	0	36	LA	1272.567914	-0.694	-0.837	-1.736
e29	E	E	L1	0	37	LA	1255.900526	-0.848	1.786	-0.368
e29	E	E	L1	0	38	LA	1238.852595	-0.395	0.492	-0.379
e29	E	E	L1	0	39	LA	1300.44651	-0.991	-0.222	-1.924
e29	E	E	L1	0	40	LA	1359.263294	0.07	0.011	-1.169
e29	E	E	L1	0	41	LA	1291.371855	-1.095	0.289	-1.441
e29	E	E	L1	0	42	LA	1371.935437	-1.818	0.74	-0.487
e29	E	E	L1	0	43	LA	1195.349778	0.71	-0.024	0.164
e29	E	E	L1	0	44	LA	1209.028776	-0.021	0.204	-1.428
e29	E	E	L1	0	45	LA	1182.405295	-1.247	-0.117	-1.211
e29	E	E	L1	0	46	LA	1318.991794	-1.115	0.507	-1.056
e29	E	E	L1	0	47	LA	1229.032579	0.917	-0.033	-1.161
e29	E	E	L1	0	48	LA	1505.512945	-0.822	1.046	-0.413
e29	E	E	L1	0	49	LA	1148.813623	-1.487	-0.948	1.031
e29	E	E	L1	0	50	LA	1267.50413	-1.769	1.03	-0.72
e29	E	E	L1	0	51	LA	1371.505113	-1.899	0.798	-0.879
e29	E	E	L1	0	52	LA	1291.97161	-0.371	0.634	-0.144
e29	E	E	L1	0	53	LA	1232.90291	-0.029	1.094	0.085
e29	E	E	L1	0	54	LA	1213.248045	0.716	0.992	-0.351
e29	E	E	L1	0	55	LA	1358.38695	0.024	1.497	1.378
e29	E	E	L1	0	56	LA	1329.307688	-0.18	0.345	-0.522
e29	E	E	L1	0	57	LA	1386.614904	-0.029	0.827	-0.749
e29	E	E	L1	0	58	LA	1246.398148	-1.363	1.031	-1.037
e29	E	E	L1	0	59	LA	1241.143738	1.914	0.146	-1.065
e29	E	E	L1	0	60	LA	1290.036251	0.052	-1.21	-1.315
e30	E	E	L1	0	1	HA	1520.266432	-2.128	-1.628	0.705
e30	E	E	L1	0	2	HA	1052.294631	1.29	-1.371	0.945
e30	E	E	L1	0	3	HA	1505.040197	-0.709	-0.922	0.545
e30	E	E	L1	0	4	HA	1327.609952	-0.239	-0.541	-1.356
e30	E	E	L1	0	5	HA	1257.5181	0.914	0.626	1.119
e30	E	E	L1	0	6	HA	1403.426057	2.033	0.409	-0.313
e30	E	E	L1	0	7	HA	1349.646189	0.933	0.337	-0.857
e30	E	E	L1	0	8	HA	1169.562766	0.048	-1.38	-0.209
e30	E	E	L1	0	9	HA	1253.971551	1.86	-1.812	-1.075
e30	E	E	L1	0	10	HA	1228.097318	1.68	-0.826	-1.171
e30	E	E	L1	0	11	HA	1492.336869	-0.799	-1.238	-0.799
e30	E	E	L1	0	12	HA	1320.364235	-0.083	-1.393	0.058
e30	E	E	L1	0	13	HA	1341.998062	-0.612	-0.765	-0.828
e30	E	E	L1	0	14	HA	1619.826729	-1.764	0.468	2.172
e30	E	E	L1	0	15	HA	1377.293699	1.196	2.331	1.958
e30	E	E	L1	0	16	HA	1344.895941	-0.477	-0.533	0.049
e30	E	E	L1	0	17	HA	1118.290422	-0.791	-1.236	0.445
e30	E	E	L1	0	18	HA	1500.983567	-0.554	-0.949	0.846
e30	E	E	L1	0	19	HA	1398.86008	1.493	-1.144	-0.089
e30	E	E	L1	0	20	HA	1450.143661	2.067	1.024	1.865
e30	E	E	L1	0	21	HA	1398.986959	-1.078	-1.438	1.734
e30	E	E	L1	0	22	HA	1226.496537	1.788	-0.67	-0.198
e30	E	E	L1	0	23	HA	1390.579618	1.631	1.568	-1.173
e30	E	E	L1	0	24	HA	1339.992923	-1.771	1.127	-0.194
e30	E	E	L1	0	25	HA	1400.664143	-0.282	1.457	1.46
e30	E	E	L1	0	26	HA	1291.711676	0.346	1.954	1.342
e30	E	E	L1	0	27	HA	1334.083727	0.749	-1.709	0.146
e30	E	E	L1	0	28	HA	1230.029146	2.049	1.02	0.955
e30	E	E	L1	0	29	HA	1161.820936	-1.858	-1.271	0.536
e30	E	E	L1	0	30	HA	1299.315144	1.606	1.877	1.226
e30	E	E	L1	0	31	LA	1298.691986	0.154	0.557	-1.245
e30	E	E	L1	0	32	LA	1445.968911	0.604	0.861	-0.464
e30	E	E	L1	0	33	LA	1384.12913	-0.916	1.269	1.487
e30	E	E	L1	0	34	LA	1283.007093	-0.203	0.77	-1.108
e30	E	E	L1	0	35	LA	1412.594136	-0.155	-0.286	-1.256
e30	E	E	L1	0	36	LA	1300.365391	-0.694	-0.837	-1.736
e30	E	E	L1	0	37	LA	1441.798899	-0.848	1.786	-0.368
e30	E	E	L1	0	38	LA	1294.86144	-0.395	0.492	-0.379
e30	E	E	L1	0	39	LA	1267.998758	-0.991	-0.222	-1.924
e30	E	E	L1	0	40	LA	1506.677317	0.07	0.011	-1.169
e30	E	E	L1	0	41	LA	1408.93081	-1.095	0.289	-1.441
e30	E	E	L1	0	42	LA	1119.14942	-1.818	0.74	-0.487
e30	E	E	L1	0	43	LA	1410.76519	0.71	-0.024	0.164
e30	E	E	L1	0	44	LA	1450.930042	-0.021	0.204	-1.428
e30	E	E	L1	0	45	LA	1234.354511	-1.247	-0.117	-1.211
e30	E	E	L1	0	46	LA	1274.763523	-1.115	0.507	-1.056
e30	E	E	L1	0	47	LA	1411.556695	0.917	-0.033	-1.161
e30	E	E	L1	0	48	LA	1059.380544	-0.822	1.046	-0.413
e30	E	E	L1	0	49	LA	1278.747098	-1.487	-0.948	1.031
e30	E	E	L1	0	50	LA	1337.10389	-1.769	1.03	-0.72
e30	E	E	L1	0	51	LA	1422.120067	-1.899	0.798	-0.879
e30	E	E	L1	0	52	LA	1246.876749	-0.371	0.634	-0.144
e30	E	E	L1	0	53	LA	1327.087029	-0.029	1.094	0.085
e30	E	E	L1	0	54	LA	1520.523775	0.716	0.992	-0.351
e30	E	E	L1	0	55	LA	1406.897384	0.024	1.497	1.378
e30	E	E	L1	0	56	LA	1308.962632	-0.18	0.345	-0.522
e30	E	E	L1	0	57	LA	1268.322119	-0.029	0.827	-0.749
e30	E	E	L1	0	58	LA	1308.646874	-1.363	1.031	-1.037
e30	E	E	L1	0	59	LA	1311.976704	1.914	0.146	-1.065
e30	E	E	L1	0	60	LA	1379.263727	0.052	-1.21	-1.315
e31	E	E	L1	0	1	HA	1296.523523	-2.128	-1.628	0.705
e31	E	E	L1	0	2	HA	1123.255138	1.29	-1.371	0.945
e31	E	E	L1	0	3	HA	1301.849003	-0.709	-0.922	0.545
e31	E	E	L1	0	4	HA	1237.912021	-0.239	-0.541	-1.356
e31	E	E	L1	0	5	HA	1557.603702	0.914	0.626	1.119
e31	E	E	L1	0	6	HA	1388.535167	2.033	0.409	-0.313
e31	E	E	L1	0	7	HA	1446.235662	0.933	0.337	-0.857
e31	E	E	L1	0	8	HA	1298.918762	0.048	-1.38	-0.209
e31	E	E	L1	0	9	HA	1369.996039	1.86	-1.812	-1.075
e31	E	E	L1	0	10	HA	1219.742179	1.68	-0.826	-1.171
e31	E	E	L1	0	11	HA	1473.90995	-0.799	-1.238	-0.799
e31	E	E	L1	0	12	HA	1169.778251	-0.083	-1.393	0.058
e31	E	E	L1	0	13	HA	1224.14332	-0.612	-0.765	-0.828
e31	E	E	L1	0	14	HA	1114.446182	-1.764	0.468	2.172
e31	E	E	L1	0	15	HA	1531.254335	1.196	2.331	1.958
e31	E	E	L1	0	16	HA	1183.330611	-0.477	-0.533	0.049
e31	E	E	L1	0	17	HA	1257.702754	-0.791	-1.236	0.445
e31	E	E	L1	0	18	HA	1482.588922	-0.554	-0.949	0.846
e31	E	E	L1	0	19	HA	1252.593349	1.493	-1.144	-0.089
e31	E	E	L1	0	20	HA	1212.382246	2.067	1.024	1.865
e31	E	E	L1	0	21	HA	1201.514772	-1.078	-1.438	1.734
e31	E	E	L1	0	22	HA	1183.419562	1.788	-0.67	-0.198
e31	E	E	L1	0	23	HA	1296.597059	1.631	1.568	-1.173
e31	E	E	L1	0	24	HA	1333.266645	-1.771	1.127	-0.194
e31	E	E	L1	0	25	HA	1223.733439	-0.282	1.457	1.46
e31	E	E	L1	0	26	HA	1212.871836	0.346	1.954	1.342
e31	E	E	L1	0	27	HA	1678.828567	0.749	-1.709	0.146
e31	E	E	L1	0	28	HA	1475.699733	2.049	1.02	0.955
e31	E	E	L1	0	29	HA	1311.157953	-1.858	-1.271	0.536
e31	E	E	L1	0	30	HA	1429.351098	1.606	1.877	1.226
e31	E	E	L1	0	31	LA	1301.572711	0.154	0.557	-1.245
e31	E	E	L1	0	32	LA	1342.06706	0.604	0.861	-0.464
e31	E	E	L1	0	33	LA	1272.908991	-0.916	1.269	1.487
e31	E	E	L1	0	34	LA	1295.091516	-0.203	0.77	-1.108
e31	E	E	L1	0	35	LA	1221.688076	-0.155	-0.286	-1.256
e31	E	E	L1	0	36	LA	1464.505428	-0.694	-0.837	-1.736
e31	E	E	L1	0	37	LA	1189.093142	-0.848	1.786	-0.368
e31	E	E	L1	0	38	LA	1083.031597	-0.395	0.492	-0.379
e31	E	E	L1	0	39	LA	1168.550709	-0.991	-0.222	-1.924
e31	E	E	L1	0	40	LA	1321.920323	0.07	0.011	-1.169
e31	E	E	L1	0	41	LA	1162.411543	-1.095	0.289	-1.441
e31	E	E	L1	0	42	LA	1263.50427	-1.818	0.74	-0.487
e31	E	E	L1	0	43	LA	1416.895289	0.71	-0.024	0.164
e31	E	E	L1	0	44	LA	1137.686961	-0.021	0.204	-1.428
e31	E	E	L1	0	45	LA	1265.402876	-1.247	-0.117	-1.211
e31	E	E	L1	0	46	LA	1651.117429	-1.115	0.507	-1.056
e31	E	E	L1	0	47	LA	1279.049722	0.917	-0.033	-1.161
e31	E	E	L1	0	48	LA	1269.977982	-0.822	1.046	-0.413
e31	E	E	L1	0	49	LA	1372.897172	-1.487	-0.948	1.031
e31	E	E	L1	0	50	LA	1527.11424	-1.769	1.03	-0.72
e31	E	E	L1	0	51	LA	1385.172432	-1.899	0.798	-0.879
e31	E	E	L1	0	52	LA	1378.133595	-0.371	0.634	-0.144
e31	E	E	L1	0	53	LA	1298.083765	-0.029	1.094	0.085
e31	E	E	L1	0	54	LA	1263.505023	0.716	0.992	-0.351
e31	E	E	L1	0	55	LA	1170.889491	0.024	1.497	1.378
e31	E	E	L1	0	56	LA	1240.186511	-0.18	0.345	-0.522
e31	E	E	L1	0	57	LA	1446.859539	-0.029	0.827	-0.749
e31	E	E	L1	0	58	LA	1446.420083	-1.363	1.031	-1.037
e31	E	E	L1	0	59	LA	1409.779462	1.914	0.146	-1.065
e31	E	E	L1	0	60	LA	1403.253994	0.052	-1.21	-1.315
e32	E	E	L1	0	1	HA	1234.044945	-2.128	-1.628	0.705
e32	E	E	L1	0	2	HA	1304.000252	1.29	-1.371	0.945
e32	E	E	L1	0	3	HA	1380.799036	-0.709	-0.922	0.545
e32	E	E	L1	0	4	HA	1432.548183	-0.239	-0.541	-1.356
e32	E	E	L1	0	5	HA	1526.467203	0.914	0.626	1.119
e32	E	E	L1	0	6	HA	1477.82975	2.033	0.409	-0.313
e32	E	E	L1	0	7	HA	1293.71656	0.933	0.337	-0.857
e32	E	E	L1	0	8	HA	1179.856943	0.048	-1.38	-0.209
e32	E	E	L1	0	9	HA	1161.716628	1.86	-1.812	-1.075
e32	E	E	L1	0	10	HA	1370.504482	1.68	-0.826	-1.171
e32	E	E	L1	0	11	HA	1323.025458	-0.799	-1.238	-0.799
e32	E	E	L1	0	12	HA	1310.165314	-0.083	-1.393	0.058
e32	E	E	L1	0	13	HA	1353.614557	-0.612	-0.765	-0.828
e32	E	E	L1	0	14	HA	1425.130704	-1.764	0.468	2.172
e32	E	E	L1	0	15	HA	1260.159889	1.196	2.331	1.958
e32	E	E	L1	0	16	HA	1360.908717	-0.477	-0.533	0.049
e32	E	E	L1	0	17	HA	1411.824654	-0.791	-1.236	0.445
e32	E	E	L1	0	18	HA	1400.307852	-0.554	-0.949	0.846
e32	E	E	L1	0	19	HA	1335.079061	1.493	-1.144	-0.089
e32	E	E	L1	0	20	HA	1455.460294	2.067	1.024	1.865
e32	E	E	L1	0	21	HA	1383.907428	-1.078	-1.438	1.734
e32	E	E	L1	0	22	HA	1339.231781	1.788	-0.67	-0.198
e32	E	E	L1	0	23	HA	1381.488847	1.631	1.568	-1.173
e32	E	E	L1	0	24	HA	1237.196481	-1.771	1.127	-0.194
e32	E	E	L1	0	25	HA	1699.114928	-0.282	1.457	1.46
e32	E	E	L1	0	26	HA	1400.418007	0.346	1.954	1.342
e32	E	E	L1	0	27	HA	1436.268284	0.749	-1.709	0.146
e32	E	E	L1	0	28	HA	1347.676196	2.049	1.02	0.955
e32	E	E	L1	0	29	HA	1337.337738	-1.858	-1.271	0.536
e32	E	E	L1	0	30	HA	1487.962533	1.606	1.877	1.226
e32	E	E	L1	0	31	LA	1420.653294	0.154	0.557	-1.245
e32	E	E	L1	0	32	LA	1241.522254	0.604	0.861	-0.464
e32	E	E	L1	0	33	LA	1329.243288	-0.916	1.269	1.487
e32	E	E	L1	0	34	LA	1427.075529	-0.203	0.77	-1.108
e32	E	E	L1	0	35	LA	1304.67862	-0.155	-0.286	-1.256
e32	E	E	L1	0	36	LA	1483.103585	-0.694	-0.837	-1.736
e32	E	E	L1	0	37	LA	1377.513101	-0.848	1.786	-0.368
e32	E	E	L1	0	38	LA	1439.561636	-0.395	0.492	-0.379
e32	E	E	L1	0	39	LA	1276.505167	-0.991	-0.222	-1.924
e32	E	E	L1	0	40	LA	1532.210393	0.07	0.011	-1.169
e32	E	E	L1	0	41	LA	1292.421776	-1.095	0.289	-1.441
e32	E	E	L1	0	42	LA	1347.584459	-1.818	0.74	-0.487
e32	E	E	L1	0	43	LA	1284.985622	0.71	-0.024	0.164
e32	E	E	L1	0	44	LA	1481.9996	-0.021	0.204	-1.428
e32	E	E	L1	0	45	LA	1261.890801	-1.247	-0.117	-1.211
e32	E	E	L1	0	46	LA	1391.104382	-1.115	0.507	-1.056
e32	E	E	L1	0	47	LA	1398.724779	0.917	-0.033	-1.161
e32	E	E	L1	0	48	LA	1221.989568	-0.822	1.046	-0.413
e32	E	E	L1	0	49	LA	1308.168445	-1.487	-0.948	1.031
e32	E	E	L1	0	50	LA	1286.079081	-1.769	1.03	-0.72
e32	E	E	L1	0	51	LA	1312.244241	-1.899	0.798	-0.879
e32	E	E	L1	0	52	LA	1396.445596	-0.371	0.634	-0.144
e32	E	E	L1	0	53	LA	1306.44421	-0.029	1.094	0.085
e32	E	E	L1	0	54	LA	1235.629946	0.716	0.992	-0.351
e32	E	E	L1	0	55	LA	1360.472497	0.024	1.497	1.378
e32	E	E	L1	0	56	LA	1466.324103	-0.18	0.345	-0.522
e32	E	E	L1	0	57	LA	1390.523942	-0.029	0.827	-0.749
e32	E	E	L1	0	58	LA	1297.436671	-1.363	1.031	-1.037
e32	E	E	L1	0	59	LA	1296.761217	1.914	0.146	-1.065
e32	E	E	L1	0	60	LA	1346.592462	0.052	-1.21	-1.315
f02	F	E	L2	1	1	HA	1221.203573	-2.128	-1.628	0.705
f02	F	E	L2	1	2	HA	1163.979811	1.29	-1.371	0.945
f02	F	E	L2	1	3	HA	1255.514529	-0.709	-0.922	0.545
f02	F	E	L2	1	4	HA	1297.898067	-0.239	-0.541	-1.356
f02	F	E	L2	1	5	HA	1186.428801	0.914	0.626	1.119
f02	F	E	L2	1	6	HA	1394.81948	2.033	0.409	-0.313
f02	F	E	L2	1	7	HA	1181.318121	0.933	0.337	-0.857
f02	F	E	L2	1	8	HA	1284.65959	0.048	-1.38	-0.209
f02	F	E	L2	1	9	HA	1242.486501	1.86	-1.812	-1.075
f02	F	E	L2	1	10	HA	1333.411386	1.68	-0.826	-1.171
f02	F	E	L2	1	11	HA	1288.104951	-0.799	-1.238	-0.799
f02	F	E	L2	1	12	HA	1183.448652	-0.083	-1.393	0.058
f02	F	E	L2	1	13	HA	1274.156186	-0.612	-0.765	-0.828
f02	F	E	L2	1	14	HA	1266.937201	-1.764	0.468	2.172
f02	F	E	L2	1	15	HA	1205.734391	1.196	2.331	1.958
f02	F	E	L2	1	16	HA	1265.807745	-0.477	-0.533	0.049
f02	F	E	L2	1	17	HA	1225.49706	-0.791	-1.236	0.445
f02	F	E	L2	1	18	HA	1287.549039	-0.554	-0.949	0.846
f02	F	E	L2	1	19	HA	1279.810935	1.493	-1.144	-0.089
f02	F	E	L2	1	20	HA	1325.101618	2.067	1.024	1.865
f02	F	E	L2	1	21	HA	1251.136931	-1.078	-1.438	1.734
f02	F	E	L2	1	22	HA	1248.485199	1.788	-0.67	-0.198
f02	F	E	L2	1	23	HA	1214.910394	1.631	1.568	-1.173
f02	F	E	L2	1	24	HA	1211.685878	-1.771	1.127	-0.194
f02	F	E	L2	1	25	HA	1213.594977	-0.282	1.457	1.46
f02	F	E	L2	1	26	HA	1212.604598	0.346	1.954	1.342
f02	F	E	L2	1	27	HA	1389.097098	0.749	-1.709	0.146
f02	F	E	L2	1	28	HA	1279.204853	2.049	1.02	0.955
f02	F	E	L2	1	29	HA	1220.201636	-1.858	-1.271	0.536
f02	F	E	L2	1	30	HA	1486.848309	1.606	1.877	1.226
f02	F	E	L2	1	31	LA	1220.966353	0.154	0.557	-1.245
f02	F	E	L2	1	32	LA	1328.308729	0.604	0.861	-0.464
f02	F	E	L2	1	33	LA	1378.969539	-0.916	1.269	1.487
f02	F	E	L2	1	34	LA	1340.140455	-0.203	0.77	-1.108
f02	F	E	L2	1	35	LA	1205.762148	-0.155	-0.286	-1.256
f02	F	E	L2	1	36	LA	1174.461517	-0.694	-0.837	-1.736
f02	F	E	L2	1	37	LA	1235.591323	-0.848	1.786	-0.368
f02	F	E	L2	1	38	LA	1224.09211	-0.395	0.492	-0.379
f02	F	E	L2	1	39	LA	1313.858288	-0.991	-0.222	-1.924
f02	F	E	L2	1	40	LA	1225.860882	0.07	0.011	-1.169
f02	F	E	L2	1	41	LA	1329.767361	-1.095	0.289	-1.441
f02	F	E	L2	1	42	LA	1320.72193	-1.818	0.74	-0.487
f02	F	E	L2	1	43	LA	1275.298991	0.71	-0.024	0.164
f02	F	E	L2	1	44	LA	1354.827381	-0.021	0.204	-1.428
f02	F	E	L2	1	45	LA	1201.774404	-1.247	-0.117	-1.211
f02	F	E	L2	1	46	LA	1241.107757	-1.115	0.507	-1.056
f02	F	E	L2	1	47	LA	1277.37053	0.917	-0.033	-1.161
f02	F	E	L2	1	48	LA	1181.28982	-0.822	1.046	-0.413
f02	F	E	L2	1	49	LA	1261.327178	-1.487	-0.948	1.031
f02	F	E	L2	1	50	LA	1237.311609	-1.769	1.03	-0.72
f02	F	E	L2	1	51	LA	1419.402371	-1.899	0.798	-0.879
f02	F	E	L2	1	52	LA	1391.266639	-0.371	0.634	-0.144
f02	F	E	L2	1	53	LA	1187.221399	-0.029	1.094	0.085
f02	F	E	L2	1	54	LA	1352.371956	0.716	0.992	-0.351
f02	F	E	L2	1	55	LA	1275.106774	0.024	1.497	1.378
f02	F	E	L2	1	56	LA	1144.954146	-0.18	0.345	-0.522
f02	F	E	L2	1	57	LA	1265.440528	-0.029	0.827	-0.749
f02	F	E	L2	1	58	LA	1269.8547	-1.363	1.031	-1.037
f02	F	E	L2	1	59	LA	1314.815798	1.914	0.146	-1.065
f02	F	E	L2	1	60	LA	1311.270682	0.052	-1.21	-1.315
f03	F	E	L2	1	1	HA	1246.275811	-2.128	-1.628	0.705
f03	F	E	L2	1	2	HA	1359.824395	1.29	-1.371	0.945
f03	F	E	L2	1	3	HA	1409.954762	-0.709	-0.922	0.545
f03	F	E	L2	1	4	HA	1117.654816	-0.239	-0.541	-1.356
f03	F	E	L2	1	5	HA	1076.285597	0.914	0.626	1.119
f03	F	E	L2	1	6	HA	1352.867378	2.033	0.409	-0.313
f03	F	E	L2	1	7	HA	1216.567898	0.933	0.337	-0.857
f03	F	E	L2	1	8	HA	1228.165009	0.048	-1.38	-0.209
f03	F	E	L2	1	9	HA	1487.877467	1.86	-1.812	-1.075
f03	F	E	L2	1	10	HA	1278.943144	1.68	-0.826	-1.171
f03	F	E	L2	1	11	HA	1278.223135	-0.799	-1.238	-0.799
f03	F	E	L2	1	12	HA	1190.483538	-0.083	-1.393	0.058
f03	F	E	L2	1	13	HA	1103.100751	-0.612	-0.765	-0.828
f03	F	E	L2	1	14	HA	1306.47945	-1.764	0.468	2.172
f03	F	E	L2	1	15	HA	1456.631844	1.196	2.331	1.958
f03	F	E	L2	1	16	HA	1422.8745	-0.477	-0.533	0.049
f03	F	E	L2	1	17	HA	1236.897885	-0.791	-1.236	0.445
f03	F	E	L2	1	18	HA	1157.603671	-0.554	-0.949	0.846
f03	F	E	L2	1	19	HA	1437.456135	1.493	-1.144	-0.089
[truncated: 7,589 more rows]
