# Supplementary material for: Pupillary responses to affective words in bilinguals’ first versus second language
Source: PLoS One. 2019 Apr 23;14(4):e0210450. doi: 10.1371/journal.pone.0210450 (PMC6478288; doi:10.1371/journal.pone.0210450)
Supplement: S1 Data — In ZIP-format (contains “README.txt” for further information). (ZIP) [file pone.0210450.s004.zip › Area_LMMs_SPSS.txt]

* Bilingual subjects only analysis .
MIXED Area BY Subj L1 Testlang item WT WITH PC1 PC2 PC3 
  /CRITERIA=CIN(95) MXITER(100) MXSTEP(10) SCORING(1) SINGULAR(0.000000000001) HCONVERGE(0, ABSOLUTE) LCONVERGE(0, ABSOLUTE) PCONVERGE(0.000001, ABSOLUTE) 
  /FIXED=L1 Testlang WT L1*Testlang L1*WT Testlang*WT L1*Testlang*WT | SSTYPE(3) 
  /METHOD=REML 
  /PRINT=TESTCOV 
  /RANDOM=Subj(L1) Subj*Testlang(L1) Subj*WT(L1) Subj*Testlang*WT(L1) item(Testlang) PC1 PC2 PC3 Testlang*PC1 Testlang*PC2 Testlang*PC3 | COVTYPE(VC) 
  /EMMEANS=TABLES(L1) COMPARE ADJ(LSD) 
  /EMMEANS=TABLES(Testlang) COMPARE ADJ(LSD) 
  /EMMEANS=TABLES(WT) COMPARE ADJ(LSD) 
  /EMMEANS=TABLES(L1*Testlang) 
  /EMMEANS=TABLES(L1*WT) 
  /EMMEANS=TABLES(Testlang*WT) 
  /EMMEANS=TABLES(L1*Testlang*WT) .

* English test language only analysis.
MIXED Area BY Subj item WT L1 WITH PC1 PC2 PC3 
  /CRITERIA=CIN(95) MXITER(100) MXSTEP(10) SCORING(1) SINGULAR(0.000000000001) HCONVERGE(0, ABSOLUTE) LCONVERGE(0, ABSOLUTE) PCONVERGE(0.000001, ABSOLUTE) 
  /FIXED=WT L1 WT*L1 | SSTYPE(3) 
  /METHOD=REML 
  /PRINT=TESTCOV SOLUTION 
  /RANDOM=Subj(L1) item Subj*WT(L1) PC1 PC2 PC3 L1*PC1 L1*PC2 L1*PC3 | COVTYPE(VC) 
  /EMMEANS=TABLES(WT) COMPARE ADJ(LSD) 
  /EMMEANS=TABLES(L1) COMPARE ADJ(LSD) 
  /EMMEANS=TABLES(WT*L1) .
