# Supplementary material for: Pupillary responses to affective words in bilinguals’ first versus second language
Source: PLoS One. 2019 Apr 23;14(4):e0210450. doi: 10.1371/journal.pone.0210450 (PMC6478288; doi:10.1371/journal.pone.0210450)
Supplement: S1 Data — In ZIP-format (contains “README.txt” for further information). (ZIP) [file pone.0210450.s004.zip › Button_Data.csv]

Subj	L1	TL	Testlang	biling	item	WT	Recog
e01	E	E	L1	0	1	HA	1
e01	E	E	L1	0	2	HA	1
e01	E	E	L1	0	3	HA	1
e01	E	E	L1	0	4	HA	1
e01	E	E	L1	0	5	HA	1
e01	E	E	L1	0	6	HA	1
e01	E	E	L1	0	7	HA	1
e01	E	E	L1	0	8	HA	1
e01	E	E	L1	0	9	HA	1
e01	E	E	L1	0	10	HA	1
e01	E	E	L1	0	11	HA	1
e01	E	E	L1	0	12	HA	1
e01	E	E	L1	0	13	HA	1
e01	E	E	L1	0	14	HA	1
e01	E	E	L1	0	15	HA	1
e01	E	E	L1	0	16	HA	1
e01	E	E	L1	0	17	HA	1
e01	E	E	L1	0	18	HA	1
e01	E	E	L1	0	19	HA	1
e01	E	E	L1	0	20	HA	1
e01	E	E	L1	0	21	HA	1
e01	E	E	L1	0	22	HA	1
e01	E	E	L1	0	23	HA	1
e01	E	E	L1	0	24	HA	1
e01	E	E	L1	0	25	HA	1
e01	E	E	L1	0	26	HA	1
e01	E	E	L1	0	27	HA	1
e01	E	E	L1	0	28	HA	1
e01	E	E	L1	0	29	HA	1
e01	E	E	L1	0	30	HA	1
e01	E	E	L1	0	31	LA	1
e01	E	E	L1	0	32	LA	1
e01	E	E	L1	0	33	LA	1
e01	E	E	L1	0	34	LA	1
e01	E	E	L1	0	35	LA	1
e01	E	E	L1	0	36	LA	1
e01	E	E	L1	0	37	LA	1
e01	E	E	L1	0	38	LA	1
e01	E	E	L1	0	39	LA	1
e01	E	E	L1	0	40	LA	1
e01	E	E	L1	0	41	LA	1
e01	E	E	L1	0	42	LA	1
e01	E	E	L1	0	43	LA	1
e01	E	E	L1	0	44	LA	1
e01	E	E	L1	0	45	LA	1
e01	E	E	L1	0	46	LA	1
e01	E	E	L1	0	47	LA	1
e01	E	E	L1	0	48	LA	1
e01	E	E	L1	0	49	LA	1
e01	E	E	L1	0	50	LA	1
e01	E	E	L1	0	51	LA	1
e01	E	E	L1	0	52	LA	1
e01	E	E	L1	0	53	LA	1
e01	E	E	L1	0	54	LA	1
e01	E	E	L1	0	55	LA	1
e01	E	E	L1	0	56	LA	1
e01	E	E	L1	0	57	LA	1
e01	E	E	L1	0	58	LA	1
e01	E	E	L1	0	59	LA	1
e01	E	E	L1	0	60	LA	1
e02	E	E	L1	0	1	HA	1
e02	E	E	L1	0	2	HA	1
e02	E	E	L1	0	3	HA	1
e02	E	E	L1	0	4	HA	1
e02	E	E	L1	0	5	HA	1
e02	E	E	L1	0	6	HA	1
e02	E	E	L1	0	7	HA	1
e02	E	E	L1	0	8	HA	1
e02	E	E	L1	0	9	HA	0
e02	E	E	L1	0	10	HA	1
e02	E	E	L1	0	11	HA	1
e02	E	E	L1	0	12	HA	1
e02	E	E	L1	0	13	HA	1
e02	E	E	L1	0	14	HA	1
e02	E	E	L1	0	15	HA	1
e02	E	E	L1	0	16	HA	1
e02	E	E	L1	0	17	HA	1
e02	E	E	L1	0	18	HA	1
e02	E	E	L1	0	19	HA	1
e02	E	E	L1	0	20	HA	1
e02	E	E	L1	0	21	HA	1
e02	E	E	L1	0	22	HA	1
e02	E	E	L1	0	23	HA	1
e02	E	E	L1	0	24	HA	1
e02	E	E	L1	0	25	HA	1
e02	E	E	L1	0	26	HA	1
e02	E	E	L1	0	27	HA	1
e02	E	E	L1	0	28	HA	1
e02	E	E	L1	0	29	HA	1
e02	E	E	L1	0	30	HA	1
e02	E	E	L1	0	31	LA	1
e02	E	E	L1	0	32	LA	1
e02	E	E	L1	0	33	LA	1
e02	E	E	L1	0	34	LA	1
e02	E	E	L1	0	35	LA	1
e02	E	E	L1	0	36	LA	1
e02	E	E	L1	0	37	LA	1
e02	E	E	L1	0	38	LA	1
e02	E	E	L1	0	39	LA	1
e02	E	E	L1	0	40	LA	1
e02	E	E	L1	0	41	LA	1
e02	E	E	L1	0	42	LA	1
e02	E	E	L1	0	43	LA	1
e02	E	E	L1	0	44	LA	1
e02	E	E	L1	0	45	LA	1
e02	E	E	L1	0	46	LA	1
e02	E	E	L1	0	47	LA	1
e02	E	E	L1	0	48	LA	1
e02	E	E	L1	0	49	LA	1
e02	E	E	L1	0	50	LA	1
e02	E	E	L1	0	51	LA	1
e02	E	E	L1	0	52	LA	1
e02	E	E	L1	0	53	LA	1
e02	E	E	L1	0	54	LA	1
e02	E	E	L1	0	55	LA	1
e02	E	E	L1	0	56	LA	1
e02	E	E	L1	0	57	LA	1
e02	E	E	L1	0	58	LA	1
e02	E	E	L1	0	59	LA	1
e02	E	E	L1	0	60	LA	1
e03	E	E	L1	0	1	HA	1
e03	E	E	L1	0	2	HA	1
e03	E	E	L1	0	3	HA	1
e03	E	E	L1	0	4	HA	1
e03	E	E	L1	0	5	HA	1
e03	E	E	L1	0	6	HA	1
e03	E	E	L1	0	7	HA	1
e03	E	E	L1	0	8	HA	1
e03	E	E	L1	0	9	HA	1
e03	E	E	L1	0	10	HA	1
e03	E	E	L1	0	11	HA	1
e03	E	E	L1	0	12	HA	1
e03	E	E	L1	0	13	HA	1
e03	E	E	L1	0	14	HA	1
e03	E	E	L1	0	15	HA	1
e03	E	E	L1	0	16	HA	1
e03	E	E	L1	0	17	HA	1
e03	E	E	L1	0	18	HA	1
e03	E	E	L1	0	19	HA	1
e03	E	E	L1	0	20	HA	1
e03	E	E	L1	0	21	HA	1
e03	E	E	L1	0	22	HA	1
e03	E	E	L1	0	23	HA	1
e03	E	E	L1	0	24	HA	1
e03	E	E	L1	0	25	HA	1
e03	E	E	L1	0	26	HA	1
e03	E	E	L1	0	27	HA	1
e03	E	E	L1	0	28	HA	1
e03	E	E	L1	0	29	HA	1
e03	E	E	L1	0	30	HA	1
e03	E	E	L1	0	31	LA	1
e03	E	E	L1	0	32	LA	1
e03	E	E	L1	0	33	LA	1
e03	E	E	L1	0	34	LA	1
e03	E	E	L1	0	35	LA	1
e03	E	E	L1	0	36	LA	1
e03	E	E	L1	0	37	LA	1
e03	E	E	L1	0	38	LA	1
e03	E	E	L1	0	39	LA	1
e03	E	E	L1	0	40	LA	1
e03	E	E	L1	0	41	LA	1
e03	E	E	L1	0	42	LA	1
e03	E	E	L1	0	43	LA	1
e03	E	E	L1	0	44	LA	1
e03	E	E	L1	0	45	LA	1
e03	E	E	L1	0	46	LA	1
e03	E	E	L1	0	47	LA	1
e03	E	E	L1	0	48	LA	1
e03	E	E	L1	0	49	LA	1
e03	E	E	L1	0	50	LA	1
e03	E	E	L1	0	51	LA	1
e03	E	E	L1	0	52	LA	1
e03	E	E	L1	0	53	LA	1
e03	E	E	L1	0	54	LA	1
e03	E	E	L1	0	55	LA	1
e03	E	E	L1	0	56	LA	1
e03	E	E	L1	0	57	LA	1
e03	E	E	L1	0	58	LA	1
e03	E	E	L1	0	59	LA	1
e03	E	E	L1	0	60	LA	1
e04	E	E	L1	0	1	HA	1
e04	E	E	L1	0	2	HA	1
e04	E	E	L1	0	3	HA	1
e04	E	E	L1	0	4	HA	1
e04	E	E	L1	0	5	HA	1
e04	E	E	L1	0	6	HA	1
e04	E	E	L1	0	7	HA	1
e04	E	E	L1	0	8	HA	1
e04	E	E	L1	0	9	HA	1
e04	E	E	L1	0	10	HA	1
e04	E	E	L1	0	11	HA	1
e04	E	E	L1	0	12	HA	1
e04	E	E	L1	0	13	HA	1
e04	E	E	L1	0	14	HA	1
e04	E	E	L1	0	15	HA	1
e04	E	E	L1	0	16	HA	1
e04	E	E	L1	0	17	HA	1
e04	E	E	L1	0	18	HA	1
e04	E	E	L1	0	19	HA	1
e04	E	E	L1	0	20	HA	1
e04	E	E	L1	0	21	HA	1
e04	E	E	L1	0	22	HA	1
e04	E	E	L1	0	23	HA	1
e04	E	E	L1	0	24	HA	1
e04	E	E	L1	0	25	HA	1
e04	E	E	L1	0	26	HA	1
e04	E	E	L1	0	27	HA	1
e04	E	E	L1	0	28	HA	1
e04	E	E	L1	0	29	HA	1
e04	E	E	L1	0	30	HA	1
e04	E	E	L1	0	31	LA	1
e04	E	E	L1	0	32	LA	1
e04	E	E	L1	0	33	LA	1
e04	E	E	L1	0	34	LA	1
e04	E	E	L1	0	35	LA	1
e04	E	E	L1	0	36	LA	1
e04	E	E	L1	0	37	LA	1
e04	E	E	L1	0	38	LA	1
e04	E	E	L1	0	39	LA	1
e04	E	E	L1	0	40	LA	1
e04	E	E	L1	0	41	LA	1
e04	E	E	L1	0	42	LA	1
e04	E	E	L1	0	43	LA	1
e04	E	E	L1	0	44	LA	1
e04	E	E	L1	0	45	LA	1
e04	E	E	L1	0	46	LA	1
e04	E	E	L1	0	47	LA	1
e04	E	E	L1	0	48	LA	1
e04	E	E	L1	0	49	LA	1
e04	E	E	L1	0	50	LA	1
e04	E	E	L1	0	51	LA	1
e04	E	E	L1	0	52	LA	1
e04	E	E	L1	0	53	LA	1
e04	E	E	L1	0	54	LA	1
e04	E	E	L1	0	55	LA	1
e04	E	E	L1	0	56	LA	1
e04	E	E	L1	0	57	LA	1
e04	E	E	L1	0	58	LA	1
e04	E	E	L1	0	59	LA	1
e04	E	E	L1	0	60	LA	1
e05	E	E	L1	0	1	HA	1
e05	E	E	L1	0	2	HA	1
e05	E	E	L1	0	3	HA	1
e05	E	E	L1	0	4	HA	1
e05	E	E	L1	0	5	HA	1
e05	E	E	L1	0	6	HA	1
e05	E	E	L1	0	7	HA	1
e05	E	E	L1	0	8	HA	1
e05	E	E	L1	0	9	HA	1
e05	E	E	L1	0	10	HA	1
e05	E	E	L1	0	11	HA	1
e05	E	E	L1	0	12	HA	1
e05	E	E	L1	0	13	HA	1
e05	E	E	L1	0	14	HA	1
e05	E	E	L1	0	15	HA	1
e05	E	E	L1	0	16	HA	1
e05	E	E	L1	0	17	HA	1
e05	E	E	L1	0	18	HA	1
e05	E	E	L1	0	19	HA	1
e05	E	E	L1	0	20	HA	1
e05	E	E	L1	0	21	HA	1
e05	E	E	L1	0	22	HA	1
e05	E	E	L1	0	23	HA	1
e05	E	E	L1	0	24	HA	1
e05	E	E	L1	0	25	HA	1
e05	E	E	L1	0	26	HA	1
e05	E	E	L1	0	27	HA	1
e05	E	E	L1	0	28	HA	1
e05	E	E	L1	0	29	HA	1
e05	E	E	L1	0	30	HA	1
e05	E	E	L1	0	31	LA	1
e05	E	E	L1	0	32	LA	1
e05	E	E	L1	0	33	LA	1
e05	E	E	L1	0	34	LA	1
e05	E	E	L1	0	35	LA	1
e05	E	E	L1	0	36	LA	1
e05	E	E	L1	0	37	LA	1
e05	E	E	L1	0	38	LA	1
e05	E	E	L1	0	39	LA	1
e05	E	E	L1	0	40	LA	1
e05	E	E	L1	0	41	LA	1
e05	E	E	L1	0	42	LA	1
e05	E	E	L1	0	43	LA	1
e05	E	E	L1	0	44	LA	1
e05	E	E	L1	0	45	LA	1
e05	E	E	L1	0	46	LA	1
e05	E	E	L1	0	47	LA	1
e05	E	E	L1	0	48	LA	1
e05	E	E	L1	0	49	LA	1
e05	E	E	L1	0	50	LA	1
e05	E	E	L1	0	51	LA	1
e05	E	E	L1	0	52	LA	1
e05	E	E	L1	0	53	LA	1
e05	E	E	L1	0	54	LA	1
e05	E	E	L1	0	55	LA	1
e05	E	E	L1	0	56	LA	1
e05	E	E	L1	0	57	LA	1
e05	E	E	L1	0	58	LA	1
e05	E	E	L1	0	59	LA	1
e05	E	E	L1	0	60	LA	1
e06	E	E	L1	0	1	HA	1
e06	E	E	L1	0	2	HA	1
e06	E	E	L1	0	3	HA	1
e06	E	E	L1	0	4	HA	1
e06	E	E	L1	0	5	HA	1
e06	E	E	L1	0	6	HA	1
e06	E	E	L1	0	7	HA	1
e06	E	E	L1	0	8	HA	1
e06	E	E	L1	0	9	HA	1
e06	E	E	L1	0	10	HA	1
e06	E	E	L1	0	11	HA	1
e06	E	E	L1	0	12	HA	1
e06	E	E	L1	0	13	HA	1
e06	E	E	L1	0	14	HA	1
e06	E	E	L1	0	15	HA	1
e06	E	E	L1	0	16	HA	1
e06	E	E	L1	0	17	HA	1
e06	E	E	L1	0	18	HA	1
e06	E	E	L1	0	19	HA	1
e06	E	E	L1	0	20	HA	0
e06	E	E	L1	0	21	HA	1
e06	E	E	L1	0	22	HA	1
e06	E	E	L1	0	23	HA	1
e06	E	E	L1	0	24	HA	1
e06	E	E	L1	0	25	HA	1
e06	E	E	L1	0	26	HA	1
e06	E	E	L1	0	27	HA	1
e06	E	E	L1	0	28	HA	1
e06	E	E	L1	0	29	HA	1
e06	E	E	L1	0	30	HA	1
e06	E	E	L1	0	31	LA	1
e06	E	E	L1	0	32	LA	1
e06	E	E	L1	0	33	LA	1
e06	E	E	L1	0	34	LA	1
e06	E	E	L1	0	35	LA	1
e06	E	E	L1	0	36	LA	1
e06	E	E	L1	0	37	LA	1
e06	E	E	L1	0	38	LA	1
e06	E	E	L1	0	39	LA	1
e06	E	E	L1	0	40	LA	1
e06	E	E	L1	0	41	LA	1
e06	E	E	L1	0	42	LA	1
e06	E	E	L1	0	43	LA	1
e06	E	E	L1	0	44	LA	1
e06	E	E	L1	0	45	LA	1
e06	E	E	L1	0	46	LA	1
e06	E	E	L1	0	47	LA	1
e06	E	E	L1	0	48	LA	1
e06	E	E	L1	0	49	LA	1
e06	E	E	L1	0	50	LA	1
e06	E	E	L1	0	51	LA	1
e06	E	E	L1	0	52	LA	1
e06	E	E	L1	0	53	LA	1
e06	E	E	L1	0	54	LA	1
e06	E	E	L1	0	55	LA	1
e06	E	E	L1	0	56	LA	1
e06	E	E	L1	0	57	LA	1
e06	E	E	L1	0	58	LA	1
e06	E	E	L1	0	59	LA	1
e06	E	E	L1	0	60	LA	1
e07	E	E	L1	0	1	HA	1
e07	E	E	L1	0	2	HA	1
e07	E	E	L1	0	3	HA	1
e07	E	E	L1	0	4	HA	1
e07	E	E	L1	0	5	HA	1
e07	E	E	L1	0	6	HA	1
e07	E	E	L1	0	7	HA	1
e07	E	E	L1	0	8	HA	1
e07	E	E	L1	0	9	HA	1
e07	E	E	L1	0	10	HA	1
e07	E	E	L1	0	11	HA	1
e07	E	E	L1	0	12	HA	1
e07	E	E	L1	0	13	HA	1
e07	E	E	L1	0	14	HA	1
e07	E	E	L1	0	15	HA	1
e07	E	E	L1	0	16	HA	1
e07	E	E	L1	0	17	HA	1
e07	E	E	L1	0	18	HA	1
e07	E	E	L1	0	19	HA	1
e07	E	E	L1	0	20	HA	1
e07	E	E	L1	0	21	HA	1
e07	E	E	L1	0	22	HA	1
e07	E	E	L1	0	23	HA	1
e07	E	E	L1	0	24	HA	1
e07	E	E	L1	0	25	HA	1
e07	E	E	L1	0	26	HA	1
e07	E	E	L1	0	27	HA	1
e07	E	E	L1	0	28	HA	1
e07	E	E	L1	0	29	HA	1
e07	E	E	L1	0	30	HA	1
e07	E	E	L1	0	31	LA	1
e07	E	E	L1	0	32	LA	1
e07	E	E	L1	0	33	LA	1
e07	E	E	L1	0	34	LA	1
e07	E	E	L1	0	35	LA	1
e07	E	E	L1	0	36	LA	1
e07	E	E	L1	0	37	LA	1
e07	E	E	L1	0	38	LA	1
e07	E	E	L1	0	39	LA	1
e07	E	E	L1	0	40	LA	1
e07	E	E	L1	0	41	LA	1
e07	E	E	L1	0	42	LA	1
e07	E	E	L1	0	43	LA	1
e07	E	E	L1	0	44	LA	1
e07	E	E	L1	0	45	LA	1
e07	E	E	L1	0	46	LA	1
e07	E	E	L1	0	47	LA	1
e07	E	E	L1	0	48	LA	1
e07	E	E	L1	0	49	LA	1
e07	E	E	L1	0	50	LA	1
e07	E	E	L1	0	51	LA	1
e07	E	E	L1	0	52	LA	1
e07	E	E	L1	0	53	LA	1
e07	E	E	L1	0	54	LA	1
e07	E	E	L1	0	55	LA	1
e07	E	E	L1	0	56	LA	1
e07	E	E	L1	0	57	LA	1
e07	E	E	L1	0	58	LA	1
e07	E	E	L1	0	59	LA	1
e07	E	E	L1	0	60	LA	1
e08	E	E	L1	0	1	HA	1
e08	E	E	L1	0	2	HA	1
e08	E	E	L1	0	3	HA	1
e08	E	E	L1	0	4	HA	1
e08	E	E	L1	0	5	HA	1
e08	E	E	L1	0	6	HA	1
e08	E	E	L1	0	7	HA	1
e08	E	E	L1	0	8	HA	1
e08	E	E	L1	0	9	HA	1
e08	E	E	L1	0	10	HA	1
e08	E	E	L1	0	11	HA	1
e08	E	E	L1	0	12	HA	1
e08	E	E	L1	0	13	HA	1
e08	E	E	L1	0	14	HA	1
e08	E	E	L1	0	15	HA	1
e08	E	E	L1	0	16	HA	1
e08	E	E	L1	0	17	HA	1
e08	E	E	L1	0	18	HA	1
e08	E	E	L1	0	19	HA	1
e08	E	E	L1	0	20	HA	1
e08	E	E	L1	0	21	HA	1
e08	E	E	L1	0	22	HA	1
e08	E	E	L1	0	23	HA	1
e08	E	E	L1	0	24	HA	1
e08	E	E	L1	0	25	HA	1
e08	E	E	L1	0	26	HA	1
e08	E	E	L1	0	27	HA	1
e08	E	E	L1	0	28	HA	1
e08	E	E	L1	0	29	HA	1
e08	E	E	L1	0	30	HA	1
e08	E	E	L1	0	31	LA	1
e08	E	E	L1	0	32	LA	1
e08	E	E	L1	0	33	LA	1
e08	E	E	L1	0	34	LA	1
e08	E	E	L1	0	35	LA	1
e08	E	E	L1	0	36	LA	1
e08	E	E	L1	0	37	LA	1
e08	E	E	L1	0	38	LA	1
e08	E	E	L1	0	39	LA	1
e08	E	E	L1	0	40	LA	1
e08	E	E	L1	0	41	LA	1
e08	E	E	L1	0	42	LA	1
e08	E	E	L1	0	43	LA	1
e08	E	E	L1	0	44	LA	1
e08	E	E	L1	0	45	LA	1
e08	E	E	L1	0	46	LA	1
e08	E	E	L1	0	47	LA	1
e08	E	E	L1	0	48	LA	1
e08	E	E	L1	0	49	LA	1
e08	E	E	L1	0	50	LA	1
e08	E	E	L1	0	51	LA	1
e08	E	E	L1	0	52	LA	1
e08	E	E	L1	0	53	LA	1
e08	E	E	L1	0	54	LA	1
e08	E	E	L1	0	55	LA	1
e08	E	E	L1	0	56	LA	1
e08	E	E	L1	0	57	LA	1
e08	E	E	L1	0	58	LA	1
e08	E	E	L1	0	59	LA	1
e08	E	E	L1	0	60	LA	1
e09	E	E	L1	0	1	HA	1
e09	E	E	L1	0	2	HA	1
e09	E	E	L1	0	3	HA	1
e09	E	E	L1	0	4	HA	1
e09	E	E	L1	0	5	HA	1
e09	E	E	L1	0	6	HA	1
e09	E	E	L1	0	7	HA	1
e09	E	E	L1	0	8	HA	1
e09	E	E	L1	0	9	HA	1
e09	E	E	L1	0	10	HA	1
e09	E	E	L1	0	11	HA	1
e09	E	E	L1	0	12	HA	1
e09	E	E	L1	0	13	HA	1
e09	E	E	L1	0	14	HA	1
e09	E	E	L1	0	15	HA	1
e09	E	E	L1	0	16	HA	1
e09	E	E	L1	0	17	HA	1
e09	E	E	L1	0	18	HA	1
e09	E	E	L1	0	19	HA	1
e09	E	E	L1	0	20	HA	1
e09	E	E	L1	0	21	HA	1
e09	E	E	L1	0	22	HA	1
e09	E	E	L1	0	23	HA	1
e09	E	E	L1	0	24	HA	1
e09	E	E	L1	0	25	HA	1
e09	E	E	L1	0	26	HA	1
e09	E	E	L1	0	27	HA	1
e09	E	E	L1	0	28	HA	1
e09	E	E	L1	0	29	HA	1
e09	E	E	L1	0	30	HA	1
e09	E	E	L1	0	31	LA	1
e09	E	E	L1	0	32	LA	1
e09	E	E	L1	0	33	LA	1
e09	E	E	L1	0	34	LA	1
e09	E	E	L1	0	35	LA	1
e09	E	E	L1	0	36	LA	1
e09	E	E	L1	0	37	LA	1
e09	E	E	L1	0	38	LA	1
e09	E	E	L1	0	39	LA	1
e09	E	E	L1	0	40	LA	1
e09	E	E	L1	0	41	LA	1
e09	E	E	L1	0	42	LA	1
e09	E	E	L1	0	43	LA	1
e09	E	E	L1	0	44	LA	1
e09	E	E	L1	0	45	LA	1
e09	E	E	L1	0	46	LA	1
e09	E	E	L1	0	47	LA	1
e09	E	E	L1	0	48	LA	1
e09	E	E	L1	0	49	LA	1
e09	E	E	L1	0	50	LA	1
e09	E	E	L1	0	51	LA	1
e09	E	E	L1	0	52	LA	1
e09	E	E	L1	0	53	LA	1
e09	E	E	L1	0	54	LA	1
e09	E	E	L1	0	55	LA	1
e09	E	E	L1	0	56	LA	1
e09	E	E	L1	0	57	LA	1
e09	E	E	L1	0	58	LA	1
e09	E	E	L1	0	59	LA	1
e09	E	E	L1	0	60	LA	1
e10	E	E	L1	0	1	HA	1
e10	E	E	L1	0	2	HA	1
e10	E	E	L1	0	3	HA	1
e10	E	E	L1	0	4	HA	1
e10	E	E	L1	0	5	HA	1
e10	E	E	L1	0	6	HA	1
e10	E	E	L1	0	7	HA	0
e10	E	E	L1	0	8	HA	1
e10	E	E	L1	0	9	HA	1
e10	E	E	L1	0	10	HA	1
e10	E	E	L1	0	11	HA	1
e10	E	E	L1	0	12	HA	1
e10	E	E	L1	0	13	HA	1
e10	E	E	L1	0	14	HA	1
e10	E	E	L1	0	15	HA	1
e10	E	E	L1	0	16	HA	1
e10	E	E	L1	0	17	HA	1
e10	E	E	L1	0	18	HA	1
e10	E	E	L1	0	19	HA	1
e10	E	E	L1	0	20	HA	1
e10	E	E	L1	0	21	HA	1
e10	E	E	L1	0	22	HA	1
e10	E	E	L1	0	23	HA	1
e10	E	E	L1	0	24	HA	1
e10	E	E	L1	0	25	HA	1
e10	E	E	L1	0	26	HA	1
e10	E	E	L1	0	27	HA	1
e10	E	E	L1	0	28	HA	1
e10	E	E	L1	0	29	HA	1
e10	E	E	L1	0	30	HA	1
e10	E	E	L1	0	31	LA	1
e10	E	E	L1	0	32	LA	1
e10	E	E	L1	0	33	LA	1
e10	E	E	L1	0	34	LA	1
e10	E	E	L1	0	35	LA	1
e10	E	E	L1	0	36	LA	1
e10	E	E	L1	0	37	LA	1
e10	E	E	L1	0	38	LA	1
e10	E	E	L1	0	39	LA	1
e10	E	E	L1	0	40	LA	1
e10	E	E	L1	0	41	LA	1
e10	E	E	L1	0	42	LA	1
e10	E	E	L1	0	43	LA	1
e10	E	E	L1	0	44	LA	1
e10	E	E	L1	0	45	LA	1
e10	E	E	L1	0	46	LA	0
e10	E	E	L1	0	47	LA	1
e10	E	E	L1	0	48	LA	1
e10	E	E	L1	0	49	LA	1
e10	E	E	L1	0	50	LA	1
e10	E	E	L1	0	51	LA	1
e10	E	E	L1	0	52	LA	1
e10	E	E	L1	0	53	LA	1
e10	E	E	L1	0	54	LA	1
e10	E	E	L1	0	55	LA	1
e10	E	E	L1	0	56	LA	1
e10	E	E	L1	0	57	LA	1
e10	E	E	L1	0	58	LA	1
e10	E	E	L1	0	59	LA	1
e10	E	E	L1	0	60	LA	1
e11	E	E	L1	0	1	HA	1
e11	E	E	L1	0	2	HA	1
e11	E	E	L1	0	3	HA	1
e11	E	E	L1	0	4	HA	1
e11	E	E	L1	0	5	HA	1
e11	E	E	L1	0	6	HA	1
e11	E	E	L1	0	7	HA	1
e11	E	E	L1	0	8	HA	1
e11	E	E	L1	0	9	HA	1
e11	E	E	L1	0	10	HA	1
e11	E	E	L1	0	11	HA	1
e11	E	E	L1	0	12	HA	1
e11	E	E	L1	0	13	HA	1
e11	E	E	L1	0	14	HA	1
e11	E	E	L1	0	15	HA	1
e11	E	E	L1	0	16	HA	1
e11	E	E	L1	0	17	HA	1
e11	E	E	L1	0	18	HA	1
e11	E	E	L1	0	19	HA	1
e11	E	E	L1	0	20	HA	0
e11	E	E	L1	0	21	HA	1
e11	E	E	L1	0	22	HA	1
e11	E	E	L1	0	23	HA	1
e11	E	E	L1	0	24	HA	1
e11	E	E	L1	0	25	HA	1
e11	E	E	L1	0	26	HA	1
e11	E	E	L1	0	27	HA	1
e11	E	E	L1	0	28	HA	1
e11	E	E	L1	0	29	HA	1
e11	E	E	L1	0	30	HA	1
e11	E	E	L1	0	31	LA	1
e11	E	E	L1	0	32	LA	1
e11	E	E	L1	0	33	LA	1
e11	E	E	L1	0	34	LA	1
e11	E	E	L1	0	35	LA	1
e11	E	E	L1	0	36	LA	1
e11	E	E	L1	0	37	LA	1
e11	E	E	L1	0	38	LA	1
e11	E	E	L1	0	39	LA	1
e11	E	E	L1	0	40	LA	1
e11	E	E	L1	0	41	LA	1
e11	E	E	L1	0	42	LA	1
e11	E	E	L1	0	43	LA	1
e11	E	E	L1	0	44	LA	1
e11	E	E	L1	0	45	LA	1
e11	E	E	L1	0	46	LA	1
e11	E	E	L1	0	47	LA	1
e11	E	E	L1	0	48	LA	1
e11	E	E	L1	0	49	LA	1
e11	E	E	L1	0	50	LA	1
e11	E	E	L1	0	51	LA	1
e11	E	E	L1	0	52	LA	1
e11	E	E	L1	0	53	LA	1
e11	E	E	L1	0	54	LA	1
e11	E	E	L1	0	55	LA	1
e11	E	E	L1	0	56	LA	1
e11	E	E	L1	0	57	LA	1
e11	E	E	L1	0	58	LA	1
e11	E	E	L1	0	59	LA	1
e11	E	E	L1	0	60	LA	1
e12	E	E	L1	0	1	HA	1
e12	E	E	L1	0	2	HA	1
e12	E	E	L1	0	3	HA	1
e12	E	E	L1	0	4	HA	1
e12	E	E	L1	0	5	HA	1
e12	E	E	L1	0	6	HA	1
e12	E	E	L1	0	7	HA	1
e12	E	E	L1	0	8	HA	1
e12	E	E	L1	0	9	HA	1
e12	E	E	L1	0	10	HA	1
e12	E	E	L1	0	11	HA	1
e12	E	E	L1	0	12	HA	1
e12	E	E	L1	0	13	HA	1
e12	E	E	L1	0	14	HA	1
e12	E	E	L1	0	15	HA	1
e12	E	E	L1	0	16	HA	1
e12	E	E	L1	0	17	HA	1
e12	E	E	L1	0	18	HA	1
e12	E	E	L1	0	19	HA	1
e12	E	E	L1	0	20	HA	1
e12	E	E	L1	0	21	HA	1
e12	E	E	L1	0	22	HA	1
e12	E	E	L1	0	23	HA	1
e12	E	E	L1	0	24	HA	1
e12	E	E	L1	0	25	HA	1
e12	E	E	L1	0	26	HA	1
e12	E	E	L1	0	27	HA	1
e12	E	E	L1	0	28	HA	1
e12	E	E	L1	0	29	HA	1
e12	E	E	L1	0	30	HA	1
e12	E	E	L1	0	31	LA	1
e12	E	E	L1	0	32	LA	1
e12	E	E	L1	0	33	LA	1
e12	E	E	L1	0	34	LA	1
e12	E	E	L1	0	35	LA	1
e12	E	E	L1	0	36	LA	1
e12	E	E	L1	0	37	LA	1
e12	E	E	L1	0	38	LA	1
e12	E	E	L1	0	39	LA	1
e12	E	E	L1	0	40	LA	1
e12	E	E	L1	0	41	LA	1
e12	E	E	L1	0	42	LA	1
e12	E	E	L1	0	43	LA	1
e12	E	E	L1	0	44	LA	1
e12	E	E	L1	0	45	LA	1
e12	E	E	L1	0	46	LA	1
e12	E	E	L1	0	47	LA	1
e12	E	E	L1	0	48	LA	1
e12	E	E	L1	0	49	LA	1
e12	E	E	L1	0	50	LA	1
e12	E	E	L1	0	51	LA	1
e12	E	E	L1	0	52	LA	1
e12	E	E	L1	0	53	LA	1
e12	E	E	L1	0	54	LA	1
e12	E	E	L1	0	55	LA	1
e12	E	E	L1	0	56	LA	1
e12	E	E	L1	0	57	LA	1
e12	E	E	L1	0	58	LA	1
e12	E	E	L1	0	59	LA	1
e12	E	E	L1	0	60	LA	1
e13	E	E	L1	0	1	HA	1
e13	E	E	L1	0	2	HA	1
e13	E	E	L1	0	3	HA	1
e13	E	E	L1	0	4	HA	1
e13	E	E	L1	0	5	HA	1
e13	E	E	L1	0	6	HA	1
e13	E	E	L1	0	7	HA	1
e13	E	E	L1	0	8	HA	1
e13	E	E	L1	0	9	HA	1
e13	E	E	L1	0	10	HA	1
e13	E	E	L1	0	11	HA	1
e13	E	E	L1	0	12	HA	1
e13	E	E	L1	0	13	HA	1
e13	E	E	L1	0	14	HA	1
e13	E	E	L1	0	15	HA	1
e13	E	E	L1	0	16	HA	1
e13	E	E	L1	0	17	HA	1
e13	E	E	L1	0	18	HA	1
e13	E	E	L1	0	19	HA	1
e13	E	E	L1	0	20	HA	1
e13	E	E	L1	0	21	HA	1
e13	E	E	L1	0	22	HA	1
e13	E	E	L1	0	23	HA	1
e13	E	E	L1	0	24	HA	1
e13	E	E	L1	0	25	HA	1
e13	E	E	L1	0	26	HA	1
e13	E	E	L1	0	27	HA	1
e13	E	E	L1	0	28	HA	1
e13	E	E	L1	0	29	HA	1
e13	E	E	L1	0	30	HA	1
e13	E	E	L1	0	31	LA	1
e13	E	E	L1	0	32	LA	1
e13	E	E	L1	0	33	LA	1
e13	E	E	L1	0	34	LA	1
e13	E	E	L1	0	35	LA	1
e13	E	E	L1	0	36	LA	1
e13	E	E	L1	0	37	LA	1
e13	E	E	L1	0	38	LA	1
e13	E	E	L1	0	39	LA	1
e13	E	E	L1	0	40	LA	1
e13	E	E	L1	0	41	LA	1
e13	E	E	L1	0	42	LA	1
e13	E	E	L1	0	43	LA	1
e13	E	E	L1	0	44	LA	1
e13	E	E	L1	0	45	LA	1
e13	E	E	L1	0	46	LA	1
e13	E	E	L1	0	47	LA	1
e13	E	E	L1	0	48	LA	1
e13	E	E	L1	0	49	LA	1
e13	E	E	L1	0	50	LA	1
e13	E	E	L1	0	51	LA	1
e13	E	E	L1	0	52	LA	1
e13	E	E	L1	0	53	LA	1
e13	E	E	L1	0	54	LA	1
e13	E	E	L1	0	55	LA	1
e13	E	E	L1	0	56	LA	1
e13	E	E	L1	0	57	LA	1
e13	E	E	L1	0	58	LA	1
e13	E	E	L1	0	59	LA	1
e13	E	E	L1	0	60	LA	1
e14	E	E	L1	0	1	HA	1
e14	E	E	L1	0	2	HA	1
e14	E	E	L1	0	3	HA	1
e14	E	E	L1	0	4	HA	1
e14	E	E	L1	0	5	HA	1
e14	E	E	L1	0	6	HA	1
e14	E	E	L1	0	7	HA	1
e14	E	E	L1	0	8	HA	1
e14	E	E	L1	0	9	HA	0
e14	E	E	L1	0	10	HA	1
e14	E	E	L1	0	11	HA	1
e14	E	E	L1	0	12	HA	1
e14	E	E	L1	0	13	HA	1
e14	E	E	L1	0	14	HA	1
e14	E	E	L1	0	15	HA	1
e14	E	E	L1	0	16	HA	1
e14	E	E	L1	0	17	HA	1
e14	E	E	L1	0	18	HA	1
e14	E	E	L1	0	19	HA	1
e14	E	E	L1	0	20	HA	1
e14	E	E	L1	0	21	HA	1
e14	E	E	L1	0	22	HA	1
e14	E	E	L1	0	23	HA	1
e14	E	E	L1	0	24	HA	1
e14	E	E	L1	0	25	HA	1
e14	E	E	L1	0	26	HA	1
e14	E	E	L1	0	27	HA	1
e14	E	E	L1	0	28	HA	1
e14	E	E	L1	0	29	HA	1
e14	E	E	L1	0	30	HA	1
e14	E	E	L1	0	31	LA	1
e14	E	E	L1	0	32	LA	1
e14	E	E	L1	0	33	LA	1
e14	E	E	L1	0	34	LA	1
e14	E	E	L1	0	35	LA	1
e14	E	E	L1	0	36	LA	1
e14	E	E	L1	0	37	LA	1
e14	E	E	L1	0	38	LA	1
e14	E	E	L1	0	39	LA	1
e14	E	E	L1	0	40	LA	1
e14	E	E	L1	0	41	LA	1
e14	E	E	L1	0	42	LA	1
e14	E	E	L1	0	43	LA	1
e14	E	E	L1	0	44	LA	1
e14	E	E	L1	0	45	LA	1
e14	E	E	L1	0	46	LA	1
e14	E	E	L1	0	47	LA	1
e14	E	E	L1	0	48	LA	1
e14	E	E	L1	0	49	LA	1
e14	E	E	L1	0	50	LA	1
e14	E	E	L1	0	51	LA	1
e14	E	E	L1	0	52	LA	1
e14	E	E	L1	0	53	LA	1
e14	E	E	L1	0	54	LA	1
e14	E	E	L1	0	55	LA	1
e14	E	E	L1	0	56	LA	1
e14	E	E	L1	0	57	LA	1
e14	E	E	L1	0	58	LA	1
e14	E	E	L1	0	59	LA	1
e14	E	E	L1	0	60	LA	1
e15	E	E	L1	0	1	HA	1
e15	E	E	L1	0	2	HA	1
e15	E	E	L1	0	3	HA	1
e15	E	E	L1	0	4	HA	1
e15	E	E	L1	0	5	HA	1
e15	E	E	L1	0	6	HA	1
e15	E	E	L1	0	7	HA	1
e15	E	E	L1	0	8	HA	1
e15	E	E	L1	0	9	HA	0
e15	E	E	L1	0	10	HA	1
e15	E	E	L1	0	11	HA	1
e15	E	E	L1	0	12	HA	1
e15	E	E	L1	0	13	HA	1
e15	E	E	L1	0	14	HA	1
e15	E	E	L1	0	15	HA	1
e15	E	E	L1	0	16	HA	1
e15	E	E	L1	0	17	HA	1
e15	E	E	L1	0	18	HA	1
e15	E	E	L1	0	19	HA	1
e15	E	E	L1	0	20	HA	1
e15	E	E	L1	0	21	HA	1
e15	E	E	L1	0	22	HA	0
e15	E	E	L1	0	23	HA	1
e15	E	E	L1	0	24	HA	1
e15	E	E	L1	0	25	HA	1
e15	E	E	L1	0	26	HA	1
e15	E	E	L1	0	27	HA	1
e15	E	E	L1	0	28	HA	1
e15	E	E	L1	0	29	HA	1
e15	E	E	L1	0	30	HA	1
e15	E	E	L1	0	31	LA	1
e15	E	E	L1	0	32	LA	1
e15	E	E	L1	0	33	LA	1
e15	E	E	L1	0	34	LA	1
e15	E	E	L1	0	35	LA	1
e15	E	E	L1	0	36	LA	1
e15	E	E	L1	0	37	LA	1
e15	E	E	L1	0	38	LA	1
e15	E	E	L1	0	39	LA	1
e15	E	E	L1	0	40	LA	1
e15	E	E	L1	0	41	LA	1
e15	E	E	L1	0	42	LA	1
e15	E	E	L1	0	43	LA	1
e15	E	E	L1	0	44	LA	1
e15	E	E	L1	0	45	LA	1
e15	E	E	L1	0	46	LA	1
e15	E	E	L1	0	47	LA	0
e15	E	E	L1	0	48	LA	1
e15	E	E	L1	0	49	LA	1
e15	E	E	L1	0	50	LA	1
e15	E	E	L1	0	51	LA	1
e15	E	E	L1	0	52	LA	1
e15	E	E	L1	0	53	LA	1
e15	E	E	L1	0	54	LA	1
e15	E	E	L1	0	55	LA	1
e15	E	E	L1	0	56	LA	1
e15	E	E	L1	0	57	LA	1
e15	E	E	L1	0	58	LA	1
e15	E	E	L1	0	59	LA	1
e15	E	E	L1	0	60	LA	1
e16	E	E	L1	0	1	HA	1
e16	E	E	L1	0	2	HA	1
e16	E	E	L1	0	3	HA	1
e16	E	E	L1	0	4	HA	1
e16	E	E	L1	0	5	HA	1
e16	E	E	L1	0	6	HA	1
e16	E	E	L1	0	7	HA	1
e16	E	E	L1	0	8	HA	1
e16	E	E	L1	0	9	HA	1
e16	E	E	L1	0	10	HA	1
e16	E	E	L1	0	11	HA	1
e16	E	E	L1	0	12	HA	1
e16	E	E	L1	0	13	HA	1
e16	E	E	L1	0	14	HA	1
e16	E	E	L1	0	15	HA	1
e16	E	E	L1	0	16	HA	1
e16	E	E	L1	0	17	HA	1
e16	E	E	L1	0	18	HA	1
e16	E	E	L1	0	19	HA	1
e16	E	E	L1	0	20	HA	1
e16	E	E	L1	0	21	HA	1
e16	E	E	L1	0	22	HA	1
e16	E	E	L1	0	23	HA	1
e16	E	E	L1	0	24	HA	1
e16	E	E	L1	0	25	HA	1
e16	E	E	L1	0	26	HA	1
e16	E	E	L1	0	27	HA	1
e16	E	E	L1	0	28	HA	1
e16	E	E	L1	0	29	HA	1
e16	E	E	L1	0	30	HA	1
e16	E	E	L1	0	31	LA	1
e16	E	E	L1	0	32	LA	1
e16	E	E	L1	0	33	LA	1
e16	E	E	L1	0	34	LA	1
e16	E	E	L1	0	35	LA	0
e16	E	E	L1	0	36	LA	1
e16	E	E	L1	0	37	LA	1
e16	E	E	L1	0	38	LA	1
e16	E	E	L1	0	39	LA	1
e16	E	E	L1	0	40	LA	1
e16	E	E	L1	0	41	LA	1
e16	E	E	L1	0	42	LA	1
e16	E	E	L1	0	43	LA	1
e16	E	E	L1	0	44	LA	1
e16	E	E	L1	0	45	LA	1
e16	E	E	L1	0	46	LA	1
e16	E	E	L1	0	47	LA	1
e16	E	E	L1	0	48	LA	1
e16	E	E	L1	0	49	LA	1
e16	E	E	L1	0	50	LA	1
e16	E	E	L1	0	51	LA	1
e16	E	E	L1	0	52	LA	1
e16	E	E	L1	0	53	LA	1
e16	E	E	L1	0	54	LA	1
e16	E	E	L1	0	55	LA	1
e16	E	E	L1	0	56	LA	1
e16	E	E	L1	0	57	LA	1
e16	E	E	L1	0	58	LA	1
e16	E	E	L1	0	59	LA	1
e16	E	E	L1	0	60	LA	1
e17	E	E	L1	0	1	HA	1
e17	E	E	L1	0	2	HA	1
e17	E	E	L1	0	3	HA	1
e17	E	E	L1	0	4	HA	1
e17	E	E	L1	0	5	HA	1
e17	E	E	L1	0	6	HA	1
e17	E	E	L1	0	7	HA	1
e17	E	E	L1	0	8	HA	1
e17	E	E	L1	0	9	HA	1
e17	E	E	L1	0	10	HA	1
e17	E	E	L1	0	11	HA	1
e17	E	E	L1	0	12	HA	1
e17	E	E	L1	0	13	HA	1
e17	E	E	L1	0	14	HA	1
e17	E	E	L1	0	15	HA	1
e17	E	E	L1	0	16	HA	1
e17	E	E	L1	0	17	HA	1
e17	E	E	L1	0	18	HA	1
e17	E	E	L1	0	19	HA	1
e17	E	E	L1	0	20	HA	1
e17	E	E	L1	0	21	HA	1
e17	E	E	L1	0	22	HA	1
e17	E	E	L1	0	23	HA	1
e17	E	E	L1	0	24	HA	1
e17	E	E	L1	0	25	HA	1
e17	E	E	L1	0	26	HA	1
e17	E	E	L1	0	27	HA	1
e17	E	E	L1	0	28	HA	1
e17	E	E	L1	0	29	HA	1
e17	E	E	L1	0	30	HA	1
e17	E	E	L1	0	31	LA	1
e17	E	E	L1	0	32	LA	1
e17	E	E	L1	0	33	LA	1
e17	E	E	L1	0	34	LA	1
e17	E	E	L1	0	35	LA	1
e17	E	E	L1	0	36	LA	1
e17	E	E	L1	0	37	LA	1
e17	E	E	L1	0	38	LA	1
e17	E	E	L1	0	39	LA	1
e17	E	E	L1	0	40	LA	1
e17	E	E	L1	0	41	LA	1
e17	E	E	L1	0	42	LA	1
e17	E	E	L1	0	43	LA	0
e17	E	E	L1	0	44	LA	1
e17	E	E	L1	0	45	LA	1
e17	E	E	L1	0	46	LA	1
e17	E	E	L1	0	47	LA	1
e17	E	E	L1	0	48	LA	1
e17	E	E	L1	0	49	LA	1
e17	E	E	L1	0	50	LA	1
e17	E	E	L1	0	51	LA	1
e17	E	E	L1	0	52	LA	1
e17	E	E	L1	0	53	LA	1
e17	E	E	L1	0	54	LA	1
e17	E	E	L1	0	55	LA	1
e17	E	E	L1	0	56	LA	1
e17	E	E	L1	0	57	LA	1
e17	E	E	L1	0	58	LA	1
e17	E	E	L1	0	59	LA	1
e17	E	E	L1	0	60	LA	1
e18	E	E	L1	0	1	HA	1
e18	E	E	L1	0	2	HA	1
e18	E	E	L1	0	3	HA	1
e18	E	E	L1	0	4	HA	1
e18	E	E	L1	0	5	HA	1
e18	E	E	L1	0	6	HA	1
e18	E	E	L1	0	7	HA	1
e18	E	E	L1	0	8	HA	1
e18	E	E	L1	0	9	HA	1
e18	E	E	L1	0	10	HA	1
e18	E	E	L1	0	11	HA	1
e18	E	E	L1	0	12	HA	1
e18	E	E	L1	0	13	HA	1
e18	E	E	L1	0	14	HA	1
e18	E	E	L1	0	15	HA	1
e18	E	E	L1	0	16	HA	1
e18	E	E	L1	0	17	HA	1
e18	E	E	L1	0	18	HA	1
e18	E	E	L1	0	19	HA	1
e18	E	E	L1	0	20	HA	1
e18	E	E	L1	0	21	HA	1
e18	E	E	L1	0	22	HA	1
e18	E	E	L1	0	23	HA	1
e18	E	E	L1	0	24	HA	1
e18	E	E	L1	0	25	HA	1
e18	E	E	L1	0	26	HA	1
e18	E	E	L1	0	27	HA	1
e18	E	E	L1	0	28	HA	1
e18	E	E	L1	0	29	HA	1
e18	E	E	L1	0	30	HA	1
e18	E	E	L1	0	31	LA	1
e18	E	E	L1	0	32	LA	1
e18	E	E	L1	0	33	LA	1
e18	E	E	L1	0	34	LA	1
e18	E	E	L1	0	35	LA	1
e18	E	E	L1	0	36	LA	1
e18	E	E	L1	0	37	LA	1
e18	E	E	L1	0	38	LA	1
e18	E	E	L1	0	39	LA	1
e18	E	E	L1	0	40	LA	1
e18	E	E	L1	0	41	LA	1
e18	E	E	L1	0	42	LA	1
e18	E	E	L1	0	43	LA	1
e18	E	E	L1	0	44	LA	1
e18	E	E	L1	0	45	LA	1
e18	E	E	L1	0	46	LA	1
e18	E	E	L1	0	47	LA	1
e18	E	E	L1	0	48	LA	1
e18	E	E	L1	0	49	LA	1
e18	E	E	L1	0	50	LA	1
e18	E	E	L1	0	51	LA	1
e18	E	E	L1	0	52	LA	1
e18	E	E	L1	0	53	LA	1
e18	E	E	L1	0	54	LA	1
e18	E	E	L1	0	55	LA	1
e18	E	E	L1	0	56	LA	1
e18	E	E	L1	0	57	LA	1
e18	E	E	L1	0	58	LA	1
e18	E	E	L1	0	59	LA	1
e18	E	E	L1	0	60	LA	1
e19	E	E	L1	0	1	HA	1
e19	E	E	L1	0	2	HA	1
e19	E	E	L1	0	3	HA	1
e19	E	E	L1	0	4	HA	1
e19	E	E	L1	0	5	HA	1
e19	E	E	L1	0	6	HA	1
e19	E	E	L1	0	7	HA	1
e19	E	E	L1	0	8	HA	1
e19	E	E	L1	0	9	HA	1
e19	E	E	L1	0	10	HA	1
e19	E	E	L1	0	11	HA	1
e19	E	E	L1	0	12	HA	1
e19	E	E	L1	0	13	HA	1
e19	E	E	L1	0	14	HA	1
e19	E	E	L1	0	15	HA	1
e19	E	E	L1	0	16	HA	1
e19	E	E	L1	0	17	HA	1
e19	E	E	L1	0	18	HA	1
e19	E	E	L1	0	19	HA	1
e19	E	E	L1	0	20	HA	1
e19	E	E	L1	0	21	HA	1
e19	E	E	L1	0	22	HA	1
e19	E	E	L1	0	23	HA	1
e19	E	E	L1	0	24	HA	1
e19	E	E	L1	0	25	HA	1
e19	E	E	L1	0	26	HA	1
e19	E	E	L1	0	27	HA	1
e19	E	E	L1	0	28	HA	1
e19	E	E	L1	0	29	HA	1
e19	E	E	L1	0	30	HA	1
e19	E	E	L1	0	31	LA	1
e19	E	E	L1	0	32	LA	1
e19	E	E	L1	0	33	LA	1
e19	E	E	L1	0	34	LA	1
e19	E	E	L1	0	35	LA	1
e19	E	E	L1	0	36	LA	1
e19	E	E	L1	0	37	LA	1
e19	E	E	L1	0	38	LA	1
e19	E	E	L1	0	39	LA	1
e19	E	E	L1	0	40	LA	1
e19	E	E	L1	0	41	LA	1
e19	E	E	L1	0	42	LA	1
e19	E	E	L1	0	43	LA	1
e19	E	E	L1	0	44	LA	1
e19	E	E	L1	0	45	LA	1
e19	E	E	L1	0	46	LA	1
e19	E	E	L1	0	47	LA	1
e19	E	E	L1	0	48	LA	1
e19	E	E	L1	0	49	LA	1
e19	E	E	L1	0	50	LA	1
e19	E	E	L1	0	51	LA	1
e19	E	E	L1	0	52	LA	1
e19	E	E	L1	0	53	LA	1
e19	E	E	L1	0	54	LA	1
e19	E	E	L1	0	55	LA	1
e19	E	E	L1	0	56	LA	1
e19	E	E	L1	0	57	LA	1
e19	E	E	L1	0	58	LA	1
e19	E	E	L1	0	59	LA	1
e19	E	E	L1	0	60	LA	1
e20	E	E	L1	0	1	HA	1
e20	E	E	L1	0	2	HA	1
e20	E	E	L1	0	3	HA	1
e20	E	E	L1	0	4	HA	1
e20	E	E	L1	0	5	HA	1
e20	E	E	L1	0	6	HA	1
e20	E	E	L1	0	7	HA	1
e20	E	E	L1	0	8	HA	1
e20	E	E	L1	0	9	HA	1
e20	E	E	L1	0	10	HA	1
e20	E	E	L1	0	11	HA	1
e20	E	E	L1	0	12	HA	1
e20	E	E	L1	0	13	HA	1
e20	E	E	L1	0	14	HA	1
e20	E	E	L1	0	15	HA	1
e20	E	E	L1	0	16	HA	1
e20	E	E	L1	0	17	HA	1
e20	E	E	L1	0	18	HA	1
e20	E	E	L1	0	19	HA	1
e20	E	E	L1	0	20	HA	1
e20	E	E	L1	0	21	HA	0
e20	E	E	L1	0	22	HA	1
e20	E	E	L1	0	23	HA	1
e20	E	E	L1	0	24	HA	1
e20	E	E	L1	0	25	HA	1
e20	E	E	L1	0	26	HA	1
e20	E	E	L1	0	27	HA	1
e20	E	E	L1	0	28	HA	1
e20	E	E	L1	0	29	HA	1
e20	E	E	L1	0	30	HA	1
e20	E	E	L1	0	31	LA	1
e20	E	E	L1	0	32	LA	1
e20	E	E	L1	0	33	LA	1
e20	E	E	L1	0	34	LA	1
e20	E	E	L1	0	35	LA	1
e20	E	E	L1	0	36	LA	1
e20	E	E	L1	0	37	LA	1
e20	E	E	L1	0	38	LA	1
e20	E	E	L1	0	39	LA	1
e20	E	E	L1	0	40	LA	1
e20	E	E	L1	0	41	LA	1
e20	E	E	L1	0	42	LA	1
e20	E	E	L1	0	43	LA	1
e20	E	E	L1	0	44	LA	1
e20	E	E	L1	0	45	LA	1
e20	E	E	L1	0	46	LA	1
e20	E	E	L1	0	47	LA	1
e20	E	E	L1	0	48	LA	1
e20	E	E	L1	0	49	LA	1
e20	E	E	L1	0	50	LA	1
e20	E	E	L1	0	51	LA	1
e20	E	E	L1	0	52	LA	1
e20	E	E	L1	0	53	LA	1
e20	E	E	L1	0	54	LA	1
e20	E	E	L1	0	55	LA	1
e20	E	E	L1	0	56	LA	1
e20	E	E	L1	0	57	LA	1
e20	E	E	L1	0	58	LA	1
e20	E	E	L1	0	59	LA	1
e20	E	E	L1	0	60	LA	1
e21	E	E	L1	0	1	HA	1
e21	E	E	L1	0	2	HA	1
e21	E	E	L1	0	3	HA	1
e21	E	E	L1	0	4	HA	1
e21	E	E	L1	0	5	HA	1
e21	E	E	L1	0	6	HA	1
e21	E	E	L1	0	7	HA	1
e21	E	E	L1	0	8	HA	1
e21	E	E	L1	0	9	HA	1
e21	E	E	L1	0	10	HA	1
e21	E	E	L1	0	11	HA	1
e21	E	E	L1	0	12	HA	1
e21	E	E	L1	0	13	HA	1
e21	E	E	L1	0	14	HA	1
e21	E	E	L1	0	15	HA	1
e21	E	E	L1	0	16	HA	1
e21	E	E	L1	0	17	HA	1
e21	E	E	L1	0	18	HA	1
e21	E	E	L1	0	19	HA	1
e21	E	E	L1	0	20	HA	1
e21	E	E	L1	0	21	HA	1
e21	E	E	L1	0	22	HA	1
e21	E	E	L1	0	23	HA	1
e21	E	E	L1	0	24	HA	1
e21	E	E	L1	0	25	HA	1
e21	E	E	L1	0	26	HA	1
e21	E	E	L1	0	27	HA	1
e21	E	E	L1	0	28	HA	1
e21	E	E	L1	0	29	HA	1
e21	E	E	L1	0	30	HA	1
e21	E	E	L1	0	31	LA	1
e21	E	E	L1	0	32	LA	1
e21	E	E	L1	0	33	LA	1
e21	E	E	L1	0	34	LA	1
e21	E	E	L1	0	35	LA	1
e21	E	E	L1	0	36	LA	1
e21	E	E	L1	0	37	LA	1
e21	E	E	L1	0	38	LA	1
e21	E	E	L1	0	39	LA	1
e21	E	E	L1	0	40	LA	1
e21	E	E	L1	0	41	LA	1
e21	E	E	L1	0	42	LA	1
e21	E	E	L1	0	43	LA	1
e21	E	E	L1	0	44	LA	1
e21	E	E	L1	0	45	LA	1
e21	E	E	L1	0	46	LA	1
e21	E	E	L1	0	47	LA	1
e21	E	E	L1	0	48	LA	1
e21	E	E	L1	0	49	LA	1
e21	E	E	L1	0	50	LA	1
e21	E	E	L1	0	51	LA	1
e21	E	E	L1	0	52	LA	1
e21	E	E	L1	0	53	LA	1
e21	E	E	L1	0	54	LA	1
e21	E	E	L1	0	55	LA	1
e21	E	E	L1	0	56	LA	1
e21	E	E	L1	0	57	LA	1
e21	E	E	L1	0	58	LA	1
e21	E	E	L1	0	59	LA	1
e21	E	E	L1	0	60	LA	1
e22	E	E	L1	0	1	HA	1
e22	E	E	L1	0	2	HA	1
e22	E	E	L1	0	3	HA	1
e22	E	E	L1	0	4	HA	1
e22	E	E	L1	0	5	HA	1
e22	E	E	L1	0	6	HA	1
e22	E	E	L1	0	7	HA	1
e22	E	E	L1	0	8	HA	1
e22	E	E	L1	0	9	HA	0
e22	E	E	L1	0	10	HA	1
e22	E	E	L1	0	11	HA	1
e22	E	E	L1	0	12	HA	1
e22	E	E	L1	0	13	HA	1
e22	E	E	L1	0	14	HA	1
e22	E	E	L1	0	15	HA	1
e22	E	E	L1	0	16	HA	1
e22	E	E	L1	0	17	HA	1
e22	E	E	L1	0	18	HA	1
e22	E	E	L1	0	19	HA	1
e22	E	E	L1	0	20	HA	1
e22	E	E	L1	0	21	HA	1
e22	E	E	L1	0	22	HA	1
e22	E	E	L1	0	23	HA	1
e22	E	E	L1	0	24	HA	1
e22	E	E	L1	0	25	HA	1
e22	E	E	L1	0	26	HA	1
e22	E	E	L1	0	27	HA	1
e22	E	E	L1	0	28	HA	1
e22	E	E	L1	0	29	HA	1
e22	E	E	L1	0	30	HA	1
e22	E	E	L1	0	31	LA	1
e22	E	E	L1	0	32	LA	1
e22	E	E	L1	0	33	LA	1
e22	E	E	L1	0	34	LA	1
e22	E	E	L1	0	35	LA	1
e22	E	E	L1	0	36	LA	1
e22	E	E	L1	0	37	LA	1
e22	E	E	L1	0	38	LA	1
e22	E	E	L1	0	39	LA	1
e22	E	E	L1	0	40	LA	1
e22	E	E	L1	0	41	LA	1
e22	E	E	L1	0	42	LA	1
e22	E	E	L1	0	43	LA	1
e22	E	E	L1	0	44	LA	1
e22	E	E	L1	0	45	LA	1
e22	E	E	L1	0	46	LA	1
e22	E	E	L1	0	47	LA	1
e22	E	E	L1	0	48	LA	1
e22	E	E	L1	0	49	LA	1
e22	E	E	L1	0	50	LA	1
e22	E	E	L1	0	51	LA	1
e22	E	E	L1	0	52	LA	1
e22	E	E	L1	0	53	LA	1
e22	E	E	L1	0	54	LA	1
e22	E	E	L1	0	55	LA	1
e22	E	E	L1	0	56	LA	1
e22	E	E	L1	0	57	LA	1
e22	E	E	L1	0	58	LA	1
e22	E	E	L1	0	59	LA	1
e22	E	E	L1	0	60	LA	1
e23	E	E	L1	0	1	HA	1
e23	E	E	L1	0	2	HA	1
e23	E	E	L1	0	3	HA	1
e23	E	E	L1	0	4	HA	0
e23	E	E	L1	0	5	HA	1
e23	E	E	L1	0	6	HA	1
e23	E	E	L1	0	7	HA	1
e23	E	E	L1	0	8	HA	1
e23	E	E	L1	0	9	HA	0
e23	E	E	L1	0	10	HA	1
e23	E	E	L1	0	11	HA	1
e23	E	E	L1	0	12	HA	1
e23	E	E	L1	0	13	HA	1
e23	E	E	L1	0	14	HA	1
e23	E	E	L1	0	15	HA	0
e23	E	E	L1	0	16	HA	1
e23	E	E	L1	0	17	HA	1
e23	E	E	L1	0	18	HA	1
e23	E	E	L1	0	19	HA	1
e23	E	E	L1	0	20	HA	1
e23	E	E	L1	0	21	HA	1
e23	E	E	L1	0	22	HA	1
e23	E	E	L1	0	23	HA	1
e23	E	E	L1	0	24	HA	1
e23	E	E	L1	0	25	HA	1
e23	E	E	L1	0	26	HA	1
e23	E	E	L1	0	27	HA	1
e23	E	E	L1	0	28	HA	0
e23	E	E	L1	0	29	HA	1
e23	E	E	L1	0	30	HA	1
e23	E	E	L1	0	31	LA	1
e23	E	E	L1	0	32	LA	1
e23	E	E	L1	0	33	LA	1
e23	E	E	L1	0	34	LA	1
e23	E	E	L1	0	35	LA	0
e23	E	E	L1	0	36	LA	1
e23	E	E	L1	0	37	LA	1
e23	E	E	L1	0	38	LA	1
e23	E	E	L1	0	39	LA	1
e23	E	E	L1	0	40	LA	1
e23	E	E	L1	0	41	LA	1
e23	E	E	L1	0	42	LA	1
e23	E	E	L1	0	43	LA	1
e23	E	E	L1	0	44	LA	1
e23	E	E	L1	0	45	LA	1
e23	E	E	L1	0	46	LA	1
e23	E	E	L1	0	47	LA	1
e23	E	E	L1	0	48	LA	1
e23	E	E	L1	0	49	LA	1
e23	E	E	L1	0	50	LA	1
e23	E	E	L1	0	51	LA	1
e23	E	E	L1	0	52	LA	1
e23	E	E	L1	0	53	LA	1
e23	E	E	L1	0	54	LA	1
e23	E	E	L1	0	55	LA	1
e23	E	E	L1	0	56	LA	1
e23	E	E	L1	0	57	LA	1
e23	E	E	L1	0	58	LA	1
e23	E	E	L1	0	59	LA	1
e23	E	E	L1	0	60	LA	1
e24	E	E	L1	0	1	HA	1
e24	E	E	L1	0	2	HA	1
e24	E	E	L1	0	3	HA	1
e24	E	E	L1	0	4	HA	1
e24	E	E	L1	0	5	HA	1
e24	E	E	L1	0	6	HA	1
e24	E	E	L1	0	7	HA	1
e24	E	E	L1	0	8	HA	1
e24	E	E	L1	0	9	HA	1
e24	E	E	L1	0	10	HA	1
e24	E	E	L1	0	11	HA	1
e24	E	E	L1	0	12	HA	1
e24	E	E	L1	0	13	HA	1
e24	E	E	L1	0	14	HA	1
e24	E	E	L1	0	15	HA	1
e24	E	E	L1	0	16	HA	1
e24	E	E	L1	0	17	HA	1
e24	E	E	L1	0	18	HA	1
e24	E	E	L1	0	19	HA	1
e24	E	E	L1	0	20	HA	1
e24	E	E	L1	0	21	HA	1
e24	E	E	L1	0	22	HA	1
e24	E	E	L1	0	23	HA	1
e24	E	E	L1	0	24	HA	1
e24	E	E	L1	0	25	HA	1
e24	E	E	L1	0	26	HA	1
e24	E	E	L1	0	27	HA	1
e24	E	E	L1	0	28	HA	1
e24	E	E	L1	0	29	HA	1
e24	E	E	L1	0	30	HA	1
e24	E	E	L1	0	31	LA	1
e24	E	E	L1	0	32	LA	1
e24	E	E	L1	0	33	LA	1
e24	E	E	L1	0	34	LA	1
e24	E	E	L1	0	35	LA	1
e24	E	E	L1	0	36	LA	1
e24	E	E	L1	0	37	LA	1
e24	E	E	L1	0	38	LA	1
e24	E	E	L1	0	39	LA	1
e24	E	E	L1	0	40	LA	1
e24	E	E	L1	0	41	LA	1
e24	E	E	L1	0	42	LA	1
e24	E	E	L1	0	43	LA	1
e24	E	E	L1	0	44	LA	1
e24	E	E	L1	0	45	LA	1
e24	E	E	L1	0	46	LA	1
e24	E	E	L1	0	47	LA	1
e24	E	E	L1	0	48	LA	1
e24	E	E	L1	0	49	LA	1
e24	E	E	L1	0	50	LA	1
e24	E	E	L1	0	51	LA	1
e24	E	E	L1	0	52	LA	1
e24	E	E	L1	0	53	LA	1
e24	E	E	L1	0	54	LA	1
e24	E	E	L1	0	55	LA	0
e24	E	E	L1	0	56	LA	1
e24	E	E	L1	0	57	LA	1
e24	E	E	L1	0	58	LA	1
e24	E	E	L1	0	59	LA	0
e24	E	E	L1	0	60	LA	1
e25	E	E	L1	0	1	HA	1
e25	E	E	L1	0	2	HA	1
e25	E	E	L1	0	3	HA	1
e25	E	E	L1	0	4	HA	1
e25	E	E	L1	0	5	HA	1
e25	E	E	L1	0	6	HA	1
e25	E	E	L1	0	7	HA	1
e25	E	E	L1	0	8	HA	1
e25	E	E	L1	0	9	HA	1
e25	E	E	L1	0	10	HA	1
e25	E	E	L1	0	11	HA	1
e25	E	E	L1	0	12	HA	1
e25	E	E	L1	0	13	HA	1
e25	E	E	L1	0	14	HA	1
e25	E	E	L1	0	15	HA	1
e25	E	E	L1	0	16	HA	1
e25	E	E	L1	0	17	HA	1
e25	E	E	L1	0	18	HA	1
e25	E	E	L1	0	19	HA	1
e25	E	E	L1	0	20	HA	1
e25	E	E	L1	0	21	HA	1
e25	E	E	L1	0	22	HA	1
e25	E	E	L1	0	23	HA	1
e25	E	E	L1	0	24	HA	1
e25	E	E	L1	0	25	HA	1
e25	E	E	L1	0	26	HA	1
e25	E	E	L1	0	27	HA	1
e25	E	E	L1	0	28	HA	1
e25	E	E	L1	0	29	HA	1
e25	E	E	L1	0	30	HA	1
e25	E	E	L1	0	31	LA	1
e25	E	E	L1	0	32	LA	1
e25	E	E	L1	0	33	LA	1
e25	E	E	L1	0	34	LA	1
e25	E	E	L1	0	35	LA	1
e25	E	E	L1	0	36	LA	1
e25	E	E	L1	0	37	LA	1
e25	E	E	L1	0	38	LA	1
e25	E	E	L1	0	39	LA	1
e25	E	E	L1	0	40	LA	1
e25	E	E	L1	0	41	LA	1
e25	E	E	L1	0	42	LA	1
e25	E	E	L1	0	43	LA	1
e25	E	E	L1	0	44	LA	1
e25	E	E	L1	0	45	LA	1
e25	E	E	L1	0	46	LA	1
e25	E	E	L1	0	47	LA	1
e25	E	E	L1	0	48	LA	1
e25	E	E	L1	0	49	LA	1
e25	E	E	L1	0	50	LA	1
e25	E	E	L1	0	51	LA	1
e25	E	E	L1	0	52	LA	1
e25	E	E	L1	0	53	LA	1
e25	E	E	L1	0	54	LA	1
e25	E	E	L1	0	55	LA	1
e25	E	E	L1	0	56	LA	1
e25	E	E	L1	0	57	LA	1
e25	E	E	L1	0	58	LA	1
e25	E	E	L1	0	59	LA	1
e25	E	E	L1	0	60	LA	1
e26	E	E	L1	0	1	HA	1
e26	E	E	L1	0	2	HA	1
e26	E	E	L1	0	3	HA	1
e26	E	E	L1	0	4	HA	1
e26	E	E	L1	0	5	HA	1
e26	E	E	L1	0	6	HA	1
e26	E	E	L1	0	7	HA	1
e26	E	E	L1	0	8	HA	1
e26	E	E	L1	0	9	HA	0
e26	E	E	L1	0	10	HA	1
e26	E	E	L1	0	11	HA	1
e26	E	E	L1	0	12	HA	1
e26	E	E	L1	0	13	HA	0
e26	E	E	L1	0	14	HA	1
e26	E	E	L1	0	15	HA	1
e26	E	E	L1	0	16	HA	1
e26	E	E	L1	0	17	HA	1
e26	E	E	L1	0	18	HA	1
e26	E	E	L1	0	19	HA	1
e26	E	E	L1	0	20	HA	0
e26	E	E	L1	0	21	HA	1
e26	E	E	L1	0	22	HA	1
e26	E	E	L1	0	23	HA	1
e26	E	E	L1	0	24	HA	1
e26	E	E	L1	0	25	HA	1
e26	E	E	L1	0	26	HA	1
e26	E	E	L1	0	27	HA	1
e26	E	E	L1	0	28	HA	1
e26	E	E	L1	0	29	HA	1
e26	E	E	L1	0	30	HA	1
e26	E	E	L1	0	31	LA	1
e26	E	E	L1	0	32	LA	1
e26	E	E	L1	0	33	LA	1
e26	E	E	L1	0	34	LA	1
e26	E	E	L1	0	35	LA	1
e26	E	E	L1	0	36	LA	1
e26	E	E	L1	0	37	LA	1
e26	E	E	L1	0	38	LA	1
e26	E	E	L1	0	39	LA	1
e26	E	E	L1	0	40	LA	1
e26	E	E	L1	0	41	LA	1
e26	E	E	L1	0	42	LA	1
e26	E	E	L1	0	43	LA	1
e26	E	E	L1	0	44	LA	1
e26	E	E	L1	0	45	LA	1
e26	E	E	L1	0	46	LA	1
e26	E	E	L1	0	47	LA	1
e26	E	E	L1	0	48	LA	1
e26	E	E	L1	0	49	LA	1
e26	E	E	L1	0	50	LA	1
e26	E	E	L1	0	51	LA	1
e26	E	E	L1	0	52	LA	1
e26	E	E	L1	0	53	LA	1
e26	E	E	L1	0	54	LA	1
e26	E	E	L1	0	55	LA	1
e26	E	E	L1	0	56	LA	1
e26	E	E	L1	0	57	LA	1
e26	E	E	L1	0	58	LA	1
e26	E	E	L1	0	59	LA	1
e26	E	E	L1	0	60	LA	1
e27	E	E	L1	0	1	HA	1
e27	E	E	L1	0	2	HA	1
e27	E	E	L1	0	3	HA	1
e27	E	E	L1	0	4	HA	1
e27	E	E	L1	0	5	HA	1
e27	E	E	L1	0	6	HA	1
e27	E	E	L1	0	7	HA	1
e27	E	E	L1	0	8	HA	1
e27	E	E	L1	0	9	HA	1
e27	E	E	L1	0	10	HA	1
e27	E	E	L1	0	11	HA	1
e27	E	E	L1	0	12	HA	1
e27	E	E	L1	0	13	HA	1
e27	E	E	L1	0	14	HA	1
e27	E	E	L1	0	15	HA	1
e27	E	E	L1	0	16	HA	1
e27	E	E	L1	0	17	HA	1
e27	E	E	L1	0	18	HA	1
e27	E	E	L1	0	19	HA	1
e27	E	E	L1	0	20	HA	1
e27	E	E	L1	0	21	HA	1
e27	E	E	L1	0	22	HA	1
e27	E	E	L1	0	23	HA	1
e27	E	E	L1	0	24	HA	1
e27	E	E	L1	0	25	HA	1
e27	E	E	L1	0	26	HA	1
e27	E	E	L1	0	27	HA	1
e27	E	E	L1	0	28	HA	1
e27	E	E	L1	0	29	HA	1
e27	E	E	L1	0	30	HA	1
e27	E	E	L1	0	31	LA	1
e27	E	E	L1	0	32	LA	1
e27	E	E	L1	0	33	LA	1
e27	E	E	L1	0	34	LA	1
e27	E	E	L1	0	35	LA	1
e27	E	E	L1	0	36	LA	1
e27	E	E	L1	0	37	LA	1
e27	E	E	L1	0	38	LA	1
e27	E	E	L1	0	39	LA	1
e27	E	E	L1	0	40	LA	1
e27	E	E	L1	0	41	LA	1
e27	E	E	L1	0	42	LA	1
e27	E	E	L1	0	43	LA	1
e27	E	E	L1	0	44	LA	1
e27	E	E	L1	0	45	LA	1
e27	E	E	L1	0	46	LA	1
e27	E	E	L1	0	47	LA	1
e27	E	E	L1	0	48	LA	1
e27	E	E	L1	0	49	LA	1
e27	E	E	L1	0	50	LA	1
e27	E	E	L1	0	51	LA	1
e27	E	E	L1	0	52	LA	1
e27	E	E	L1	0	53	LA	1
e27	E	E	L1	0	54	LA	1
e27	E	E	L1	0	55	LA	1
e27	E	E	L1	0	56	LA	1
e27	E	E	L1	0	57	LA	1
e27	E	E	L1	0	58	LA	1
e27	E	E	L1	0	59	LA	1
e27	E	E	L1	0	60	LA	1
e28	E	E	L1	0	1	HA	1
e28	E	E	L1	0	2	HA	1
e28	E	E	L1	0	3	HA	1
e28	E	E	L1	0	4	HA	1
e28	E	E	L1	0	5	HA	1
e28	E	E	L1	0	6	HA	1
e28	E	E	L1	0	7	HA	1
e28	E	E	L1	0	8	HA	1
e28	E	E	L1	0	9	HA	1
e28	E	E	L1	0	10	HA	1
e28	E	E	L1	0	11	HA	1
e28	E	E	L1	0	12	HA	1
e28	E	E	L1	0	13	HA	1
e28	E	E	L1	0	14	HA	1
e28	E	E	L1	0	15	HA	1
e28	E	E	L1	0	16	HA	1
e28	E	E	L1	0	17	HA	1
e28	E	E	L1	0	18	HA	1
e28	E	E	L1	0	19	HA	1
e28	E	E	L1	0	20	HA	1
e28	E	E	L1	0	21	HA	1
e28	E	E	L1	0	22	HA	1
e28	E	E	L1	0	23	HA	1
e28	E	E	L1	0	24	HA	1
e28	E	E	L1	0	25	HA	1
e28	E	E	L1	0	26	HA	1
e28	E	E	L1	0	27	HA	1
e28	E	E	L1	0	28	HA	1
e28	E	E	L1	0	29	HA	1
e28	E	E	L1	0	30	HA	1
e28	E	E	L1	0	31	LA	1
e28	E	E	L1	0	32	LA	1
e28	E	E	L1	0	33	LA	1
e28	E	E	L1	0	34	LA	1
e28	E	E	L1	0	35	LA	1
e28	E	E	L1	0	36	LA	1
e28	E	E	L1	0	37	LA	1
e28	E	E	L1	0	38	LA	1
e28	E	E	L1	0	39	LA	1
e28	E	E	L1	0	40	LA	1
e28	E	E	L1	0	41	LA	1
e28	E	E	L1	0	42	LA	1
e28	E	E	L1	0	43	LA	1
e28	E	E	L1	0	44	LA	1
e28	E	E	L1	0	45	LA	1
e28	E	E	L1	0	46	LA	1
e28	E	E	L1	0	47	LA	1
e28	E	E	L1	0	48	LA	1
e28	E	E	L1	0	49	LA	1
e28	E	E	L1	0	50	LA	1
e28	E	E	L1	0	51	LA	1
e28	E	E	L1	0	52	LA	1
e28	E	E	L1	0	53	LA	1
e28	E	E	L1	0	54	LA	1
e28	E	E	L1	0	55	LA	1
e28	E	E	L1	0	56	LA	1
e28	E	E	L1	0	57	LA	1
e28	E	E	L1	0	58	LA	1
e28	E	E	L1	0	59	LA	1
e28	E	E	L1	0	60	LA	1
e29	E	E	L1	0	1	HA	1
e29	E	E	L1	0	2	HA	1
e29	E	E	L1	0	3	HA	1
e29	E	E	L1	0	4	HA	1
e29	E	E	L1	0	5	HA	1
e29	E	E	L1	0	6	HA	1
e29	E	E	L1	0	7	HA	1
e29	E	E	L1	0	8	HA	1
e29	E	E	L1	0	9	HA	1
e29	E	E	L1	0	10	HA	1
e29	E	E	L1	0	11	HA	1
e29	E	E	L1	0	12	HA	1
e29	E	E	L1	0	13	HA	1
e29	E	E	L1	0	14	HA	1
e29	E	E	L1	0	15	HA	1
e29	E	E	L1	0	16	HA	1
e29	E	E	L1	0	17	HA	1
e29	E	E	L1	0	18	HA	1
e29	E	E	L1	0	19	HA	1
e29	E	E	L1	0	20	HA	1
e29	E	E	L1	0	21	HA	1
e29	E	E	L1	0	22	HA	1
e29	E	E	L1	0	23	HA	1
e29	E	E	L1	0	24	HA	1
e29	E	E	L1	0	25	HA	1
e29	E	E	L1	0	26	HA	1
e29	E	E	L1	0	27	HA	1
e29	E	E	L1	0	28	HA	1
e29	E	E	L1	0	29	HA	1
e29	E	E	L1	0	30	HA	1
e29	E	E	L1	0	31	LA	1
e29	E	E	L1	0	32	LA	1
e29	E	E	L1	0	33	LA	1
e29	E	E	L1	0	34	LA	1
e29	E	E	L1	0	35	LA	1
e29	E	E	L1	0	36	LA	1
e29	E	E	L1	0	37	LA	1
e29	E	E	L1	0	38	LA	1
e29	E	E	L1	0	39	LA	1
e29	E	E	L1	0	40	LA	1
e29	E	E	L1	0	41	LA	1
e29	E	E	L1	0	42	LA	1
e29	E	E	L1	0	43	LA	1
e29	E	E	L1	0	44	LA	1
e29	E	E	L1	0	45	LA	1
e29	E	E	L1	0	46	LA	1
e29	E	E	L1	0	47	LA	1
e29	E	E	L1	0	48	LA	1
e29	E	E	L1	0	49	LA	1
e29	E	E	L1	0	50	LA	1
e29	E	E	L1	0	51	LA	1
e29	E	E	L1	0	52	LA	1
e29	E	E	L1	0	53	LA	1
e29	E	E	L1	0	54	LA	1
e29	E	E	L1	0	55	LA	1
e29	E	E	L1	0	56	LA	1
e29	E	E	L1	0	57	LA	1
e29	E	E	L1	0	58	LA	1
e29	E	E	L1	0	59	LA	1
e29	E	E	L1	0	60	LA	1
e30	E	E	L1	0	1	HA	1
e30	E	E	L1	0	2	HA	1
e30	E	E	L1	0	3	HA	1
e30	E	E	L1	0	4	HA	1
e30	E	E	L1	0	5	HA	1
e30	E	E	L1	0	6	HA	1
e30	E	E	L1	0	7	HA	1
e30	E	E	L1	0	8	HA	1
e30	E	E	L1	0	9	HA	1
e30	E	E	L1	0	10	HA	1
e30	E	E	L1	0	11	HA	1
e30	E	E	L1	0	12	HA	1
e30	E	E	L1	0	13	HA	1
e30	E	E	L1	0	14	HA	1
e30	E	E	L1	0	15	HA	1
e30	E	E	L1	0	16	HA	1
e30	E	E	L1	0	17	HA	1
e30	E	E	L1	0	18	HA	1
e30	E	E	L1	0	19	HA	1
e30	E	E	L1	0	20	HA	1
e30	E	E	L1	0	21	HA	1
e30	E	E	L1	0	22	HA	1
e30	E	E	L1	0	23	HA	1
e30	E	E	L1	0	24	HA	1
e30	E	E	L1	0	25	HA	1
e30	E	E	L1	0	26	HA	1
e30	E	E	L1	0	27	HA	1
e30	E	E	L1	0	28	HA	1
e30	E	E	L1	0	29	HA	1
e30	E	E	L1	0	30	HA	1
e30	E	E	L1	0	31	LA	1
e30	E	E	L1	0	32	LA	1
e30	E	E	L1	0	33	LA	1
e30	E	E	L1	0	34	LA	1
e30	E	E	L1	0	35	LA	1
e30	E	E	L1	0	36	LA	1
e30	E	E	L1	0	37	LA	1
e30	E	E	L1	0	38	LA	1
e30	E	E	L1	0	39	LA	1
e30	E	E	L1	0	40	LA	1
e30	E	E	L1	0	41	LA	1
e30	E	E	L1	0	42	LA	1
e30	E	E	L1	0	43	LA	1
e30	E	E	L1	0	44	LA	1
e30	E	E	L1	0	45	LA	1
e30	E	E	L1	0	46	LA	1
e30	E	E	L1	0	47	LA	1
e30	E	E	L1	0	48	LA	1
e30	E	E	L1	0	49	LA	1
e30	E	E	L1	0	50	LA	1
e30	E	E	L1	0	51	LA	1
e30	E	E	L1	0	52	LA	1
e30	E	E	L1	0	53	LA	1
e30	E	E	L1	0	54	LA	1
e30	E	E	L1	0	55	LA	1
e30	E	E	L1	0	56	LA	1
e30	E	E	L1	0	57	LA	1
e30	E	E	L1	0	58	LA	1
e30	E	E	L1	0	59	LA	1
e30	E	E	L1	0	60	LA	1
e31	E	E	L1	0	1	HA	1
e31	E	E	L1	0	2	HA	1
e31	E	E	L1	0	3	HA	1
e31	E	E	L1	0	4	HA	1
e31	E	E	L1	0	5	HA	1
e31	E	E	L1	0	6	HA	1
e31	E	E	L1	0	7	HA	1
e31	E	E	L1	0	8	HA	1
e31	E	E	L1	0	9	HA	1
e31	E	E	L1	0	10	HA	1
e31	E	E	L1	0	11	HA	1
e31	E	E	L1	0	12	HA	1
e31	E	E	L1	0	13	HA	1
e31	E	E	L1	0	14	HA	1
e31	E	E	L1	0	15	HA	1
e31	E	E	L1	0	16	HA	1
e31	E	E	L1	0	17	HA	1
e31	E	E	L1	0	18	HA	1
e31	E	E	L1	0	19	HA	1
e31	E	E	L1	0	20	HA	1
e31	E	E	L1	0	21	HA	1
e31	E	E	L1	0	22	HA	1
e31	E	E	L1	0	23	HA	1
e31	E	E	L1	0	24	HA	1
e31	E	E	L1	0	25	HA	1
e31	E	E	L1	0	26	HA	1
e31	E	E	L1	0	27	HA	1
e31	E	E	L1	0	28	HA	1
e31	E	E	L1	0	29	HA	1
e31	E	E	L1	0	30	HA	1
e31	E	E	L1	0	31	LA	1
e31	E	E	L1	0	32	LA	1
e31	E	E	L1	0	33	LA	1
e31	E	E	L1	0	34	LA	1
e31	E	E	L1	0	35	LA	1
e31	E	E	L1	0	36	LA	1
e31	E	E	L1	0	37	LA	1
e31	E	E	L1	0	38	LA	1
e31	E	E	L1	0	39	LA	1
e31	E	E	L1	0	40	LA	1
e31	E	E	L1	0	41	LA	1
e31	E	E	L1	0	42	LA	1
e31	E	E	L1	0	43	LA	1
e31	E	E	L1	0	44	LA	1
e31	E	E	L1	0	45	LA	1
e31	E	E	L1	0	46	LA	1
e31	E	E	L1	0	47	LA	1
e31	E	E	L1	0	48	LA	1
e31	E	E	L1	0	49	LA	1
e31	E	E	L1	0	50	LA	1
e31	E	E	L1	0	51	LA	1
e31	E	E	L1	0	52	LA	1
e31	E	E	L1	0	53	LA	1
e31	E	E	L1	0	54	LA	1
e31	E	E	L1	0	55	LA	1
e31	E	E	L1	0	56	LA	1
e31	E	E	L1	0	57	LA	1
e31	E	E	L1	0	58	LA	1
e31	E	E	L1	0	59	LA	1
e31	E	E	L1	0	60	LA	1
e32	E	E	L1	0	1	HA	1
e32	E	E	L1	0	2	HA	1
e32	E	E	L1	0	3	HA	1
e32	E	E	L1	0	4	HA	1
e32	E	E	L1	0	5	HA	1
e32	E	E	L1	0	6	HA	1
e32	E	E	L1	0	7	HA	1
e32	E	E	L1	0	8	HA	1
e32	E	E	L1	0	9	HA	0
e32	E	E	L1	0	10	HA	1
e32	E	E	L1	0	11	HA	1
e32	E	E	L1	0	12	HA	1
e32	E	E	L1	0	13	HA	1
e32	E	E	L1	0	14	HA	1
e32	E	E	L1	0	15	HA	1
e32	E	E	L1	0	16	HA	1
e32	E	E	L1	0	17	HA	1
e32	E	E	L1	0	18	HA	1
e32	E	E	L1	0	19	HA	1
e32	E	E	L1	0	20	HA	1
e32	E	E	L1	0	21	HA	1
e32	E	E	L1	0	22	HA	1
e32	E	E	L1	0	23	HA	1
e32	E	E	L1	0	24	HA	1
e32	E	E	L1	0	25	HA	1
e32	E	E	L1	0	26	HA	1
e32	E	E	L1	0	27	HA	1
e32	E	E	L1	0	28	HA	1
e32	E	E	L1	0	29	HA	1
e32	E	E	L1	0	30	HA	1
e32	E	E	L1	0	31	LA	1
e32	E	E	L1	0	32	LA	1
e32	E	E	L1	0	33	LA	1
e32	E	E	L1	0	34	LA	1
e32	E	E	L1	0	35	LA	1
e32	E	E	L1	0	36	LA	1
e32	E	E	L1	0	37	LA	1
e32	E	E	L1	0	38	LA	1
e32	E	E	L1	0	39	LA	1
e32	E	E	L1	0	40	LA	1
e32	E	E	L1	0	41	LA	1
e32	E	E	L1	0	42	LA	1
e32	E	E	L1	0	43	LA	1
e32	E	E	L1	0	44	LA	1
e32	E	E	L1	0	45	LA	1
e32	E	E	L1	0	46	LA	1
e32	E	E	L1	0	47	LA	1
e32	E	E	L1	0	48	LA	1
e32	E	E	L1	0	49	LA	1
e32	E	E	L1	0	50	LA	1
e32	E	E	L1	0	51	LA	1
e32	E	E	L1	0	52	LA	1
e32	E	E	L1	0	53	LA	1
e32	E	E	L1	0	54	LA	1
e32	E	E	L1	0	55	LA	1
e32	E	E	L1	0	56	LA	1
e32	E	E	L1	0	57	LA	1
e32	E	E	L1	0	58	LA	1
e32	E	E	L1	0	59	LA	0
e32	E	E	L1	0	60	LA	1
f02	F	E	L2	1	1	HA	1
f02	F	E	L2	1	2	HA	1
f02	F	E	L2	1	3	HA	1
f02	F	E	L2	1	4	HA	1
f02	F	E	L2	1	5	HA	1
f02	F	E	L2	1	6	HA	1
f02	F	E	L2	1	7	HA	1
f02	F	E	L2	1	8	HA	1
f02	F	E	L2	1	9	HA	1
f02	F	E	L2	1	10	HA	1
f02	F	E	L2	1	11	HA	1
f02	F	E	L2	1	12	HA	1
f02	F	E	L2	1	13	HA	1
f02	F	E	L2	1	14	HA	1
f02	F	E	L2	1	15	HA	1
f02	F	E	L2	1	16	HA	1
f02	F	E	L2	1	17	HA	1
f02	F	E	L2	1	18	HA	1
f02	F	E	L2	1	19	HA	1
f02	F	E	L2	1	20	HA	1
f02	F	E	L2	1	21	HA	1
f02	F	E	L2	1	22	HA	1
f02	F	E	L2	1	23	HA	1
f02	F	E	L2	1	24	HA	1
f02	F	E	L2	1	25	HA	1
f02	F	E	L2	1	26	HA	1
f02	F	E	L2	1	27	HA	1
f02	F	E	L2	1	28	HA	1
f02	F	E	L2	1	29	HA	1
f02	F	E	L2	1	30	HA	1
f02	F	E	L2	1	31	LA	1
f02	F	E	L2	1	32	LA	1
f02	F	E	L2	1	33	LA	1
f02	F	E	L2	1	34	LA	1
f02	F	E	L2	1	35	LA	1
f02	F	E	L2	1	36	LA	1
f02	F	E	L2	1	37	LA	1
f02	F	E	L2	1	38	LA	1
f02	F	E	L2	1	39	LA	1
f02	F	E	L2	1	40	LA	1
f02	F	E	L2	1	41	LA	1
f02	F	E	L2	1	42	LA	1
f02	F	E	L2	1	43	LA	1
f02	F	E	L2	1	44	LA	1
f02	F	E	L2	1	45	LA	1
f02	F	E	L2	1	46	LA	1
f02	F	E	L2	1	47	LA	1
f02	F	E	L2	1	48	LA	1
f02	F	E	L2	1	49	LA	1
f02	F	E	L2	1	50	LA	1
f02	F	E	L2	1	51	LA	1
f02	F	E	L2	1	52	LA	1
f02	F	E	L2	1	53	LA	1
f02	F	E	L2	1	54	LA	1
f02	F	E	L2	1	55	LA	1
f02	F	E	L2	1	56	LA	1
f02	F	E	L2	1	57	LA	1
f02	F	E	L2	1	58	LA	1
f02	F	E	L2	1	59	LA	1
f02	F	E	L2	1	60	LA	1
f02	F	F	L1	1	61	HA	1
f02	F	F	L1	1	62	HA	1
f02	F	F	L1	1	63	HA	1
f02	F	F	L1	1	64	HA	1
f02	F	F	L1	1	65	HA	1
f02	F	F	L1	1	66	HA	1
f02	F	F	L1	1	67	HA	1
f02	F	F	L1	1	68	HA	1
f02	F	F	L1	1	69	HA	1
f02	F	F	L1	1	70	HA	1
f02	F	F	L1	1	71	HA	1
f02	F	F	L1	1	72	HA	1
f02	F	F	L1	1	73	HA	1
f02	F	F	L1	1	74	HA	1
f02	F	F	L1	1	75	HA	1
f02	F	F	L1	1	76	HA	1
f02	F	F	L1	1	77	HA	1
f02	F	F	L1	1	78	HA	1
f02	F	F	L1	1	79	HA	1
[truncated: 7,601 more rows]
