# Supplementary material for: Pupillary responses to affective words in bilinguals’ first versus second language
Source: PLoS One. 2019 Apr 23;14(4):e0210450. doi: 10.1371/journal.pone.0210450 (PMC6478288; doi:10.1371/journal.pone.0210450)
Supplement: S1 Data — In ZIP-format (contains “README.txt” for further information). (ZIP) [file pone.0210450.s004.zip › Fig3_LMMs_SPSS.txt]

* "Descriptive LMMs" for plotting (Fig 3) .

SORT CASES  BY timestamp. 

SPLIT FILE LAYERED BY timestamp. 

MIXED PPresid BY WT Subject item WITH PC1 PC2 PC3 
  /CRITERIA=CIN(95) MXITER(100) MXSTEP(10) SCORING(1) SINGULAR(0.000000000001) HCONVERGE(0, ABSOLUTE) LCONVERGE(0, ABSOLUTE) PCONVERGE(0.000001, ABSOLUTE) 
  /FIXED=WT | SSTYPE(3) 
  /METHOD=REML 
  /RANDOM=Subject item WT*Subject PC1 PC2 PC3 | COVTYPE(VC) 
  /EMMEANS=TABLES(WT) COMPARE ADJ(LSD).
