# Supplementary material for: Pupillary responses to affective words in bilinguals’ first versus second language
Source: PLoS One. 2019 Apr 23;14(4):e0210450. doi: 10.1371/journal.pone.0210450 (PMC6478288; doi:10.1371/journal.pone.0210450)
Supplement: S1 Data — In ZIP-format (contains “README.txt” for further information). (ZIP) [file pone.0210450.s004.zip › Fin_Eng_Pupil.csv]

Subject	item	timestamp	WT	PPresid	PC1	PC2	PC3
f02	1	-100	HA	1	-2.128	-1.628	0.705
f02	1	0	HA	0.997857051	-2.128	-1.628	0.705
f02	1	100	HA	0.991698959	-2.128	-1.628	0.705
f02	1	200	HA	0.99747492	-2.128	-1.628	0.705
f02	1	300	HA	1.002074102	-2.128	-1.628	0.705
f02	1	400	HA	0.98650287	-2.128	-1.628	0.705
f02	1	500	HA	1.011041013	-2.128	-1.628	0.705
f02	1	600	HA	0.973405427	-2.128	-1.628	0.705
f02	1	700	HA	0.937455298	-2.128	-1.628	0.705
f02	1	800	HA	0.950809326	-2.128	-1.628	0.705
f02	1	900	HA	0.956442224	-2.128	-1.628	0.705
f02	1	1000	HA	0.942415807	-2.128	-1.628	0.705
f02	1	1100	HA	0.929555296	-2.128	-1.628	0.705
f02	1	1200	HA	0.914902711	-2.128	-1.628	0.705
f02	1	1300	HA	0.919688188	-2.128	-1.628	0.705
f02	1	1400	HA	0.943900159	-2.128	-1.628	0.705
f02	1	1500	HA	0.944995845	-2.128	-1.628	0.705
f02	1	1600	HA	0.933285877	-2.128	-1.628	0.705
f02	1	1700	HA	0.940562604	-2.128	-1.628	0.705
f02	1	1800	HA	0.924616968	-2.128	-1.628	0.705
f02	2	-100	HA	1	1.29	-1.371	0.945
f02	2	0	HA	0.976501802	1.29	-1.371	0.945
f02	2	100	HA	0.969181954	1.29	-1.371	0.945
f02	2	200	HA	0.975869018	1.29	-1.371	0.945
f02	2	300	HA	0.968505416	1.29	-1.371	0.945
f02	2	400	HA	0.963474609	1.29	-1.371	0.945
f02	2	500	HA	0.974335965	1.29	-1.371	0.945
f02	2	600	HA	0.965705518	1.29	-1.371	0.945
f02	2	700	HA	0.945847803	1.29	-1.371	0.945
f02	2	800	HA	0.928849788	1.29	-1.371	0.945
f02	2	900	HA	0.915458405	1.29	-1.371	0.945
f02	2	1000	HA	0.904752672	1.29	-1.371	0.945
f02	2	1100	HA	0.888447011	1.29	-1.371	0.945
f02	2	1200	HA	0.877047268	1.29	-1.371	0.945
f02	2	1300	HA	0.874384862	1.29	-1.371	0.945
f02	2	1400	HA	0.876892652	1.29	-1.371	0.945
f02	2	1500	HA	0.883036899	1.29	-1.371	0.945
f02	2	1600	HA	0.871392381	1.29	-1.371	0.945
f02	2	1700	HA	0.860400009	1.29	-1.371	0.945
f02	2	1800	HA	0.847582844	1.29	-1.371	0.945
f02	3	-100	HA	1	-0.709	-0.922	0.545
f02	3	0	HA	0.979407677	-0.709	-0.922	0.545
f02	3	100	HA	0.96788313	-0.709	-0.922	0.545
f02	3	200	HA	0.988546751	-0.709	-0.922	0.545
f02	3	300	HA	1.00901179	-0.709	-0.922	0.545
f02	3	400	HA	1.00807071	-0.709	-0.922	0.545
f02	3	500	HA	0.981331685	-0.709	-0.922	0.545
f02	3	600	HA	0.971305751	-0.709	-0.922	0.545
f02	3	700	HA	0.945856865	-0.709	-0.922	0.545
f02	3	800	HA	0.956867069	-0.709	-0.922	0.545
f02	3	900	HA	0.958572278	-0.709	-0.922	0.545
f02	3	1000	HA	0.967147252	-0.709	-0.922	0.545
f02	3	1100	HA	0.983422733	-0.709	-0.922	0.545
f02	3	1200	HA	0.973001008	-0.709	-0.922	0.545
f02	3	1300	HA	0.949895801	-0.709	-0.922	0.545
f02	3	1400	HA	0.952749251	-0.709	-0.922	0.545
f02	3	1500	HA	0.956150827	-0.709	-0.922	0.545
f02	3	1600	HA	0.967257171	-0.709	-0.922	0.545
f02	3	1700	HA	0.982176308	-0.709	-0.922	0.545
f02	3	1800	HA	0.990742979	-0.709	-0.922	0.545
f02	4	-100	HA	1	-0.239	-0.541	-1.356
f02	4	0	HA	1.004544029	-0.239	-0.541	-1.356
f02	4	100	HA	1.004151617	-0.239	-0.541	-1.356
f02	4	200	HA	0.99923986	-0.239	-0.541	-1.356
f02	4	300	HA	1.008226077	-0.239	-0.541	-1.356
f02	4	400	HA	1.007739533	-0.239	-0.541	-1.356
f02	4	500	HA	1.011814722	-0.239	-0.541	-1.356
f02	4	600	HA	1.006542853	-0.239	-0.541	-1.356
f02	4	700	HA	1.003929721	-0.239	-0.541	-1.356
f02	4	800	HA	1.018355814	-0.239	-0.541	-1.356
f02	4	900	HA	1.009409393	-0.239	-0.541	-1.356
f02	4	1000	HA	1.000645076	-0.239	-0.541	-1.356
f02	4	1100	HA	0.992294524	-0.239	-0.541	-1.356
f02	4	1200	HA	0.989216701	-0.239	-0.541	-1.356
f02	4	1300	HA	0.9896932	-0.239	-0.541	-1.356
f02	4	1400	HA	0.998682152	-0.239	-0.541	-1.356
f02	4	1500	HA	1.001209225	-0.239	-0.541	-1.356
f02	4	1600	HA	0.994753779	-0.239	-0.541	-1.356
f02	4	1700	HA	0.991465854	-0.239	-0.541	-1.356
f02	4	1800	HA	0.982782381	-0.239	-0.541	-1.356
f02	5	-100	HA	1	0.914	0.626	1.119
f02	5	0	HA	0.98921833	0.914	0.626	1.119
f02	5	100	HA	0.965933408	0.914	0.626	1.119
f02	5	200	HA	0.957129305	0.914	0.626	1.119
f02	5	300	HA	0.960240924	0.914	0.626	1.119
f02	5	400	HA	0.971371868	0.914	0.626	1.119
f02	5	500	HA	0.968456666	0.914	0.626	1.119
f02	5	600	HA	0.973610233	0.914	0.626	1.119
f02	5	700	HA	0.956608659	0.914	0.626	1.119
f02	5	800	HA	0.94191707	0.914	0.626	1.119
f02	5	900	HA	0.934436918	0.914	0.626	1.119
f02	5	1000	HA	0.928773659	0.914	0.626	1.119
f02	5	1100	HA	0.907523712	0.914	0.626	1.119
f02	5	1200	HA	0.888950392	0.914	0.626	1.119
f02	5	1300	HA	0.881779369	0.914	0.626	1.119
f02	5	1400	HA	0.884970479	0.914	0.626	1.119
f02	5	1500	HA	0.88371862	0.914	0.626	1.119
f02	5	1600	HA	0.887284969	0.914	0.626	1.119
f02	5	1700	HA	0.894087281	0.914	0.626	1.119
f02	5	1800	HA	0.900626648	0.914	0.626	1.119
f02	6	-100	HA	1	2.033	0.409	-0.313
f02	6	0	HA	1.017713006	2.033	0.409	-0.313
f02	6	100	HA	1.00309824	2.033	0.409	-0.313
f02	6	200	HA	1.018171055	2.033	0.409	-0.313
f02	6	300	HA	1.038549518	2.033	0.409	-0.313
f02	6	400	HA	1.068714938	2.033	0.409	-0.313
f02	6	500	HA	1.043404509	2.033	0.409	-0.313
f02	6	600	HA	1.028521557	2.033	0.409	-0.313
f02	6	700	HA	1.018568848	2.033	0.409	-0.313
f02	6	800	HA	1.01044805	2.033	0.409	-0.313
f02	6	900	HA	1.019274839	2.033	0.409	-0.313
f02	6	1000	HA	1.036493144	2.033	0.409	-0.313
f02	6	1100	HA	1.05561042	2.033	0.409	-0.313
f02	6	1200	HA	1.069276751	2.033	0.409	-0.313
f02	6	1300	HA	1.089191353	2.033	0.409	-0.313
f02	6	1400	HA	1.094008406	2.033	0.409	-0.313
f02	6	1500	HA	1.085479654	2.033	0.409	-0.313
f02	6	1600	HA	1.125928515	2.033	0.409	-0.313
f02	6	1700	HA	1.147572866	2.033	0.409	-0.313
f02	6	1800	HA	1.167820397	2.033	0.409	-0.313
f02	7	-100	HA	1	0.933	0.337	-0.857
f02	7	0	HA	0.980528109	0.933	0.337	-0.857
f02	7	100	HA	0.957763018	0.933	0.337	-0.857
f02	7	200	HA	0.94217009	0.933	0.337	-0.857
f02	7	300	HA	0.943967519	0.933	0.337	-0.857
f02	7	400	HA	0.943859698	0.933	0.337	-0.857
f02	7	500	HA	0.931147854	0.933	0.337	-0.857
f02	7	600	HA	0.918453595	0.933	0.337	-0.857
f02	7	700	HA	0.911018672	0.933	0.337	-0.857
f02	7	800	HA	0.888636605	0.933	0.337	-0.857
f02	7	900	HA	0.899827579	0.933	0.337	-0.857
f02	7	1000	HA	0.900348804	0.933	0.337	-0.857
f02	7	1100	HA	0.895731515	0.933	0.337	-0.857
f02	7	1200	HA	0.906593938	0.933	0.337	-0.857
f02	7	1300	HA	0.919609878	0.933	0.337	-0.857
f02	7	1400	HA	0.920293977	0.933	0.337	-0.857
f02	7	1500	HA	0.913376926	0.933	0.337	-0.857
f02	7	1600	HA	0.912937644	0.933	0.337	-0.857
f02	7	1700	HA	0.907755537	0.933	0.337	-0.857
f02	7	1800	HA	0.918596544	0.933	0.337	-0.857
f02	8	-100	HA	1	0.048	-1.38	-0.209
f02	8	0	HA	1.0014385	0.048	-1.38	-0.209
f02	8	100	HA	1.01034831	0.048	-1.38	-0.209
f02	8	200	HA	1.008484172	0.048	-1.38	-0.209
f02	8	300	HA	1.002452975	0.048	-1.38	-0.209
f02	8	400	HA	0.999111032	0.048	-1.38	-0.209
f02	8	500	HA	0.966331125	0.048	-1.38	-0.209
f02	8	600	HA	0.941884893	0.048	-1.38	-0.209
f02	8	700	HA	0.936154358	0.048	-1.38	-0.209
f02	8	800	HA	0.983671236	0.048	-1.38	-0.209
f02	8	900	HA	1.011573621	0.048	-1.38	-0.209
f02	8	1000	HA	1.025044439	0.048	-1.38	-0.209
f02	8	1100	HA	1.013696145	0.048	-1.38	-0.209
f02	8	1200	HA	0.999590444	0.048	-1.38	-0.209
f02	8	1300	HA	0.99680574	0.048	-1.38	-0.209
f02	8	1400	HA	0.996269245	0.048	-1.38	-0.209
f02	8	1500	HA	0.980760959	0.048	-1.38	-0.209
f02	8	1600	HA	0.974680354	0.048	-1.38	-0.209
f02	8	1700	HA	0.989169939	0.048	-1.38	-0.209
f02	8	1800	HA	0.997294524	0.048	-1.38	-0.209
f02	9	-100	HA	1	1.86	-1.812	-1.075
f02	9	0	HA	0.997166681	1.86	-1.812	-1.075
f02	9	100	HA	0.983490268	1.86	-1.812	-1.075
f02	9	200	HA	0.991511719	1.86	-1.812	-1.075
f02	9	300	HA	1.00825937	1.86	-1.812	-1.075
f02	9	400	HA	0.959777859	1.86	-1.812	-1.075
f02	9	500	HA	1.128709879	1.86	-1.812	-1.075
f02	9	600	HA	1.092697659	1.86	-1.812	-1.075
f02	9	700	HA	1.061440543	1.86	-1.812	-1.075
f02	9	800	HA	0.991580107	1.86	-1.812	-1.075
f02	9	900	HA	0.954652498	1.86	-1.812	-1.075
f02	9	1000	HA	0.940870659	1.86	-1.812	-1.075
f02	9	1100	HA	0.916469263	1.86	-1.812	-1.075
f02	9	1200	HA	0.910837437	1.86	-1.812	-1.075
f02	9	1300	HA	0.908777498	1.86	-1.812	-1.075
f02	9	1400	HA	0.911122082	1.86	-1.812	-1.075
f02	9	1500	HA	0.915084532	1.86	-1.812	-1.075
f02	9	1600	HA	0.926907861	1.86	-1.812	-1.075
f02	9	1700	HA	0.932996266	1.86	-1.812	-1.075
f02	9	1800	HA	0.961428603	1.86	-1.812	-1.075
f02	10	-100	HA	1	1.68	-0.826	-1.171
f02	10	0	HA	1.04653554	1.68	-0.826	-1.171
f02	10	100	HA	1.047884972	1.68	-0.826	-1.171
f02	10	200	HA	1.053507374	1.68	-0.826	-1.171
f02	10	300	HA	1.069427873	1.68	-0.826	-1.171
f02	10	400	HA	1.092938483	1.68	-0.826	-1.171
f02	10	500	HA	1.105824094	1.68	-0.826	-1.171
f02	10	600	HA	1.091200967	1.68	-0.826	-1.171
f02	10	700	HA	1.05308973	1.68	-0.826	-1.171
f02	10	800	HA	1.00925783	1.68	-0.826	-1.171
f02	10	900	HA	1.00823847	1.68	-0.826	-1.171
f02	10	1000	HA	1.005403123	1.68	-0.826	-1.171
f02	10	1100	HA	1.000496965	1.68	-0.826	-1.171
f02	10	1200	HA	1.003748211	1.68	-0.826	-1.171
f02	10	1300	HA	1.001039403	1.68	-0.826	-1.171
f02	10	1400	HA	0.993960809	1.68	-0.826	-1.171
f02	10	1500	HA	1.050668831	1.68	-0.826	-1.171
f02	10	1600	HA	1.024579534	1.68	-0.826	-1.171
f02	10	1700	HA	1.040524704	1.68	-0.826	-1.171
f02	10	1800	HA	1.051905279	1.68	-0.826	-1.171
f02	11	-100	HA	1	-0.799	-1.238	-0.799
f02	11	0	HA	0.991344284	-0.799	-1.238	-0.799
f02	11	100	HA	0.986793401	-0.799	-1.238	-0.799
f02	11	200	HA	1.006542879	-0.799	-1.238	-0.799
f02	11	300	HA	1.029140315	-0.799	-1.238	-0.799
f02	11	400	HA	1.015335851	-0.799	-1.238	-0.799
f02	11	500	HA	1.011844439	-0.799	-1.238	-0.799
f02	11	600	HA	1.006096515	-0.799	-1.238	-0.799
f02	11	700	HA	0.97839946	-0.799	-1.238	-0.799
f02	11	800	HA	0.965167494	-0.799	-1.238	-0.799
f02	11	900	HA	0.961412755	-0.799	-1.238	-0.799
f02	11	1000	HA	0.971070006	-0.799	-1.238	-0.799
f02	11	1100	HA	0.971226801	-0.799	-1.238	-0.799
f02	11	1200	HA	0.970654193	-0.799	-1.238	-0.799
f02	11	1300	HA	0.98734152	-0.799	-1.238	-0.799
f02	11	1400	HA	1.004002662	-0.799	-1.238	-0.799
f02	11	1500	HA	1.010314987	-0.799	-1.238	-0.799
f02	11	1600	HA	1.015756105	-0.799	-1.238	-0.799
f02	11	1700	HA	1.017337901	-0.799	-1.238	-0.799
f02	11	1800	HA	1.022269109	-0.799	-1.238	-0.799
f02	12	-100	HA	1	-0.083	-1.393	0.058
f02	12	0	HA	0.981120945	-0.083	-1.393	0.058
f02	12	100	HA	0.967703519	-0.083	-1.393	0.058
f02	12	200	HA	0.978982676	-0.083	-1.393	0.058
f02	12	300	HA	0.999225877	-0.083	-1.393	0.058
f02	12	400	HA	1.000434831	-0.083	-1.393	0.058
f02	12	500	HA	0.994449686	-0.083	-1.393	0.058
f02	12	600	HA	0.906121616	-0.083	-1.393	0.058
f02	12	700	HA	0.863291022	-0.083	-1.393	0.058
f02	12	800	HA	0.983565158	-0.083	-1.393	0.058
f02	12	900	HA	0.9656514	-0.083	-1.393	0.058
f02	12	1000	HA	0.962091223	-0.083	-1.393	0.058
f02	12	1100	HA	0.954394171	-0.083	-1.393	0.058
f02	12	1200	HA	0.925282201	-0.083	-1.393	0.058
f02	12	1300	HA	0.891548839	-0.083	-1.393	0.058
f02	12	1400	HA	0.880705365	-0.083	-1.393	0.058
f02	12	1500	HA	0.882524785	-0.083	-1.393	0.058
f02	12	1600	HA	0.861873829	-0.083	-1.393	0.058
f02	12	1700	HA	0.868587547	-0.083	-1.393	0.058
f02	12	1800	HA	0.888849369	-0.083	-1.393	0.058
f02	13	-100	HA	1	-0.612	-0.765	-0.828
f02	13	0	HA	0.987179041	-0.612	-0.765	-0.828
f02	13	100	HA	0.977778709	-0.612	-0.765	-0.828
f02	13	200	HA	0.989290368	-0.612	-0.765	-0.828
f02	13	300	HA	1.012460007	-0.612	-0.765	-0.828
f02	13	400	HA	1.00261903	-0.612	-0.765	-0.828
f02	13	500	HA	0.995570335	-0.612	-0.765	-0.828
f02	13	600	HA	0.986599021	-0.612	-0.765	-0.828
f02	13	700	HA	0.970156026	-0.612	-0.765	-0.828
f02	13	800	HA	0.991011092	-0.612	-0.765	-0.828
f02	13	900	HA	0.990554218	-0.612	-0.765	-0.828
f02	13	1000	HA	0.990117571	-0.612	-0.765	-0.828
f02	13	1100	HA	0.984365457	-0.612	-0.765	-0.828
f02	13	1200	HA	0.961842196	-0.612	-0.765	-0.828
f02	13	1300	HA	0.966175784	-0.612	-0.765	-0.828
f02	13	1400	HA	0.970085461	-0.612	-0.765	-0.828
f02	13	1500	HA	0.980571691	-0.612	-0.765	-0.828
f02	13	1600	HA	0.99132277	-0.612	-0.765	-0.828
f02	13	1700	HA	0.985986241	-0.612	-0.765	-0.828
f02	13	1800	HA	0.972774334	-0.612	-0.765	-0.828
f02	14	-100	HA	1	-1.764	0.468	2.172
f02	14	0	HA	0.991884211	-1.764	0.468	2.172
f02	14	100	HA	0.979442576	-1.764	0.468	2.172
f02	14	200	HA	0.969924492	-1.764	0.468	2.172
f02	14	300	HA	0.964259975	-1.764	0.468	2.172
f02	14	400	HA	0.972740573	-1.764	0.468	2.172
f02	14	500	HA	0.978878566	-1.764	0.468	2.172
f02	14	600	HA	0.973592983	-1.764	0.468	2.172
f02	14	700	HA	0.964842849	-1.764	0.468	2.172
f02	14	800	HA	0.960248735	-1.764	0.468	2.172
f02	14	900	HA	0.972461606	-1.764	0.468	2.172
f02	14	1000	HA	1.011826221	-1.764	0.468	2.172
f02	14	1100	HA	1.019050042	-1.764	0.468	2.172
f02	14	1200	HA	1.005343439	-1.764	0.468	2.172
f02	14	1300	HA	0.982753695	-1.764	0.468	2.172
f02	14	1400	HA	0.966165462	-1.764	0.468	2.172
f02	14	1500	HA	0.963654459	-1.764	0.468	2.172
f02	14	1600	HA	0.953897894	-1.764	0.468	2.172
f02	14	1700	HA	0.954158177	-1.764	0.468	2.172
f02	14	1800	HA	0.941376448	-1.764	0.468	2.172
f02	15	-100	HA	1	1.196	2.331	1.958
f02	15	0	HA	0.980147671	1.196	2.331	1.958
f02	15	100	HA	0.989316193	1.196	2.331	1.958
f02	15	200	HA	0.988680802	1.196	2.331	1.958
f02	15	300	HA	0.999552065	1.196	2.331	1.958
f02	15	400	HA	0.998081033	1.196	2.331	1.958
f02	15	500	HA	0.998841759	1.196	2.331	1.958
f02	15	600	HA	0.98257898	1.196	2.331	1.958
f02	15	700	HA	0.966428931	1.196	2.331	1.958
f02	15	800	HA	0.958354785	1.196	2.331	1.958
f02	15	900	HA	0.947413144	1.196	2.331	1.958
f02	15	1000	HA	0.957617521	1.196	2.331	1.958
f02	15	1100	HA	0.940463273	1.196	2.331	1.958
f02	15	1200	HA	0.915320336	1.196	2.331	1.958
f02	15	1300	HA	0.916722257	1.196	2.331	1.958
f02	15	1400	HA	0.91070566	1.196	2.331	1.958
f02	15	1500	HA	0.896900892	1.196	2.331	1.958
f02	15	1600	HA	0.880449323	1.196	2.331	1.958
f02	15	1700	HA	0.887566514	1.196	2.331	1.958
f02	15	1800	HA	0.896822296	1.196	2.331	1.958
f02	16	-100	HA	1	-0.477	-0.533	0.049
f02	16	0	HA	0.998075916	-0.477	-0.533	0.049
f02	16	100	HA	1.005000413	-0.477	-0.533	0.049
f02	16	200	HA	0.998563706	-0.477	-0.533	0.049
f02	16	300	HA	0.996025103	-0.477	-0.533	0.049
f02	16	400	HA	1.002907441	-0.477	-0.533	0.049
f02	16	500	HA	0.993698726	-0.477	-0.533	0.049
f02	16	600	HA	0.983922356	-0.477	-0.533	0.049
f02	16	700	HA	0.987264159	-0.477	-0.533	0.049
f02	16	800	HA	0.989603374	-0.477	-0.533	0.049
f02	16	900	HA	0.996017292	-0.477	-0.533	0.049
f02	16	1000	HA	0.995373714	-0.477	-0.533	0.049
f02	16	1100	HA	0.989772053	-0.477	-0.533	0.049
f02	16	1200	HA	0.978977473	-0.477	-0.533	0.049
f02	16	1300	HA	0.955431994	-0.477	-0.533	0.049
f02	16	1400	HA	0.944284658	-0.477	-0.533	0.049
f02	16	1500	HA	0.940195631	-0.477	-0.533	0.049
f02	16	1600	HA	0.962984996	-0.477	-0.533	0.049
f02	16	1700	HA	0.965171197	-0.477	-0.533	0.049
f02	16	1800	HA	0.969078553	-0.477	-0.533	0.049
f02	17	-100	HA	1	-0.791	-1.236	0.445
f02	17	0	HA	0.978072871	-0.791	-1.236	0.445
f02	17	100	HA	0.957741233	-0.791	-1.236	0.445
f02	17	200	HA	0.954150561	-0.791	-1.236	0.445
f02	17	300	HA	0.951400584	-0.791	-1.236	0.445
f02	17	400	HA	0.955584865	-0.791	-1.236	0.445
f02	17	500	HA	0.973119975	-0.791	-1.236	0.445
f02	17	600	HA	0.987851867	-0.791	-1.236	0.445
f02	17	700	HA	0.980844877	-0.791	-1.236	0.445
f02	17	800	HA	0.970197732	-0.791	-1.236	0.445
f02	17	900	HA	0.953657829	-0.791	-1.236	0.445
f02	17	1000	HA	0.942473654	-0.791	-1.236	0.445
f02	17	1100	HA	0.927933098	-0.791	-1.236	0.445
f02	17	1200	HA	0.923360137	-0.791	-1.236	0.445
f02	17	1300	HA	0.921729154	-0.791	-1.236	0.445
f02	17	1400	HA	0.928300052	-0.791	-1.236	0.445
f02	17	1500	HA	0.921603953	-0.791	-1.236	0.445
f02	17	1600	HA	0.921703701	-0.791	-1.236	0.445
f02	17	1700	HA	0.930851384	-0.791	-1.236	0.445
f02	17	1800	HA	0.944463161	-0.791	-1.236	0.445
f02	18	-100	HA	1	-0.554	-0.949	0.846
f02	18	0	HA	0.986855732	-0.554	-0.949	0.846
f02	18	100	HA	0.987875577	-0.554	-0.949	0.846
f02	18	200	HA	0.989279945	-0.554	-0.949	0.846
f02	18	300	HA	0.988933244	-0.554	-0.949	0.846
f02	18	400	HA	1.001246012	-0.554	-0.949	0.846
f02	18	500	HA	1.007338598	-0.554	-0.949	0.846
f02	18	600	HA	0.999452707	-0.554	-0.949	0.846
f02	18	700	HA	0.985773512	-0.554	-0.949	0.846
f02	18	800	HA	0.981205927	-0.554	-0.949	0.846
f02	18	900	HA	0.979608382	-0.554	-0.949	0.846
f02	18	1000	HA	0.991825117	-0.554	-0.949	0.846
f02	18	1100	HA	0.989274809	-0.554	-0.949	0.846
f02	18	1200	HA	0.988399602	-0.554	-0.949	0.846
f02	18	1300	HA	0.996495146	-0.554	-0.949	0.846
f02	18	1400	HA	1.003350058	-0.554	-0.949	0.846
f02	18	1500	HA	0.994269159	-0.554	-0.949	0.846
f02	18	1600	HA	0.985312109	-0.554	-0.949	0.846
f02	18	1700	HA	0.985181115	-0.554	-0.949	0.846
f02	18	1800	HA	0.995342747	-0.554	-0.949	0.846
f02	19	-100	HA	1	1.493	-1.144	-0.089
f02	19	0	HA	0.978233112	1.493	-1.144	-0.089
f02	19	100	HA	0.949890549	1.493	-1.144	-0.089
f02	19	200	HA	0.92703095	1.493	-1.144	-0.089
f02	19	300	HA	0.921564273	1.493	-1.144	-0.089
f02	19	400	HA	0.92680974	1.493	-1.144	-0.089
f02	19	500	HA	0.942864303	1.493	-1.144	-0.089
f02	19	600	HA	0.962948056	1.493	-1.144	-0.089
f02	19	700	HA	0.970507893	1.493	-1.144	-0.089
f02	19	800	HA	0.984579611	1.493	-1.144	-0.089
f02	19	900	HA	0.978077497	1.493	-1.144	-0.089
f02	19	1000	HA	0.975937014	1.493	-1.144	-0.089
f02	19	1100	HA	0.986237978	1.493	-1.144	-0.089
f02	19	1200	HA	0.994174569	1.493	-1.144	-0.089
f02	19	1300	HA	0.995877653	1.493	-1.144	-0.089
f02	19	1400	HA	0.991624014	1.493	-1.144	-0.089
f02	19	1500	HA	0.986937575	1.493	-1.144	-0.089
f02	19	1600	HA	0.992048967	1.493	-1.144	-0.089
f02	19	1700	HA	0.991062221	1.493	-1.144	-0.089
f02	19	1800	HA	0.988096304	1.493	-1.144	-0.089
f02	20	-100	HA	1	2.067	1.024	1.865
f02	20	0	HA	1.008688807	2.067	1.024	1.865
f02	20	100	HA	1.018503836	2.067	1.024	1.865
f02	20	200	HA	1.026313177	2.067	1.024	1.865
f02	20	300	HA	1.029031614	2.067	1.024	1.865
f02	20	400	HA	1.032189422	2.067	1.024	1.865
f02	20	500	HA	1.034972879	2.067	1.024	1.865
f02	20	600	HA	1.036673776	2.067	1.024	1.865
f02	20	700	HA	1.022780752	2.067	1.024	1.865
f02	20	800	HA	1.007479474	2.067	1.024	1.865
f02	20	900	HA	1.011112023	2.067	1.024	1.865
f02	20	1000	HA	1.00816747	2.067	1.024	1.865
f02	20	1100	HA	1.015444465	2.067	1.024	1.865
f02	20	1200	HA	1.012038236	2.067	1.024	1.865
f02	20	1300	HA	1.013518371	2.067	1.024	1.865
f02	20	1400	HA	1.016201916	2.067	1.024	1.865
f02	20	1500	HA	1.023455871	2.067	1.024	1.865
f02	20	1600	HA	1.021373957	2.067	1.024	1.865
f02	20	1700	HA	1.023221118	2.067	1.024	1.865
f02	20	1800	HA	1.039548747	2.067	1.024	1.865
f02	21	-100	HA	1	-1.078	-1.438	1.734
f02	21	0	HA	0.972305075	-1.078	-1.438	1.734
f02	21	100	HA	0.9682362	-1.078	-1.438	1.734
f02	21	200	HA	0.97009772	-1.078	-1.438	1.734
f02	21	300	HA	0.968165894	-1.078	-1.438	1.734
f02	21	400	HA	0.996638276	-1.078	-1.438	1.734
f02	21	500	HA	1.004830178	-1.078	-1.438	1.734
f02	21	600	HA	1.008242028	-1.078	-1.438	1.734
f02	21	700	HA	1.001765294	-1.078	-1.438	1.734
f02	21	800	HA	0.991237385	-1.078	-1.438	1.734
f02	21	900	HA	0.971986675	-1.078	-1.438	1.734
f02	21	1000	HA	0.971607838	-1.078	-1.438	1.734
f02	21	1100	HA	0.946561259	-1.078	-1.438	1.734
f02	21	1200	HA	0.939225922	-1.078	-1.438	1.734
f02	21	1300	HA	0.942044481	-1.078	-1.438	1.734
f02	21	1400	HA	0.950417371	-1.078	-1.438	1.734
f02	21	1500	HA	0.951183572	-1.078	-1.438	1.734
f02	21	1600	HA	0.949943297	-1.078	-1.438	1.734
f02	21	1700	HA	0.946575121	-1.078	-1.438	1.734
f02	21	1800	HA	0.940579063	-1.078	-1.438	1.734
f02	22	-100	HA	1	1.788	-0.67	-0.198
f02	22	0	HA	0.981581082	1.788	-0.67	-0.198
f02	22	100	HA	0.972212058	1.788	-0.67	-0.198
f02	22	200	HA	0.980310489	1.788	-0.67	-0.198
f02	22	300	HA	0.984120638	1.788	-0.67	-0.198
f02	22	400	HA	0.998067627	1.788	-0.67	-0.198
f02	22	500	HA	0.994701442	1.788	-0.67	-0.198
f02	22	600	HA	0.983172108	1.788	-0.67	-0.198
f02	22	700	HA	0.973320375	1.788	-0.67	-0.198
f02	22	800	HA	0.956171533	1.788	-0.67	-0.198
f02	22	900	HA	0.961416002	1.788	-0.67	-0.198
f02	22	1000	HA	0.957736268	1.788	-0.67	-0.198
f02	22	1100	HA	0.970648217	1.788	-0.67	-0.198
f02	22	1200	HA	0.972030284	1.788	-0.67	-0.198
f02	22	1300	HA	0.970374074	1.788	-0.67	-0.198
f02	22	1400	HA	0.960296582	1.788	-0.67	-0.198
f02	22	1500	HA	0.953380299	1.788	-0.67	-0.198
f02	22	1600	HA	0.951619397	1.788	-0.67	-0.198
f02	22	1700	HA	0.937542186	1.788	-0.67	-0.198
f02	22	1800	HA	0.937144669	1.788	-0.67	-0.198
f02	23	-100	HA	1	1.631	1.568	-1.173
f02	23	0	HA	0.968226876	1.631	1.568	-1.173
f02	23	100	HA	0.978951268	1.631	1.568	-1.173
f02	23	200	HA	0.975307425	1.631	1.568	-1.173
f02	23	300	HA	0.976764928	1.631	1.568	-1.173
f02	23	400	HA	0.963344217	1.631	1.568	-1.173
f02	23	500	HA	0.944580789	1.631	1.568	-1.173
f02	23	600	HA	0.917273181	1.631	1.568	-1.173
f02	23	700	HA	0.906187273	1.631	1.568	-1.173
f02	23	800	HA	0.897430044	1.631	1.568	-1.173
f02	23	900	HA	0.905615108	1.631	1.568	-1.173
f02	23	1000	HA	0.921045789	1.631	1.568	-1.173
f02	23	1100	HA	0.928524085	1.631	1.568	-1.173
f02	23	1200	HA	0.945636818	1.631	1.568	-1.173
f02	23	1300	HA	0.95604456	1.631	1.568	-1.173
f02	23	1400	HA	0.961240123	1.631	1.568	-1.173
f02	23	1500	HA	0.951235757	1.631	1.568	-1.173
f02	23	1600	HA	0.944595567	1.631	1.568	-1.173
f02	23	1700	HA	0.954740631	1.631	1.568	-1.173
f02	23	1800	HA	0.959535006	1.631	1.568	-1.173
f02	24	-100	HA	1	-1.771	1.127	-0.194
f02	24	0	HA	0.990348161	-1.771	1.127	-0.194
f02	24	100	HA	0.983137276	-1.771	1.127	-0.194
f02	24	200	HA	0.982817136	-1.771	1.127	-0.194
f02	24	300	HA	0.974138681	-1.771	1.127	-0.194
f02	24	400	HA	0.958362503	-1.771	1.127	-0.194
f02	24	500	HA	0.969856475	-1.771	1.127	-0.194
f02	24	600	HA	0.958059601	-1.771	1.127	-0.194
f02	24	700	HA	0.961527677	-1.771	1.127	-0.194
f02	24	800	HA	0.959050264	-1.771	1.127	-0.194
f02	24	900	HA	0.962091947	-1.771	1.127	-0.194
f02	24	1000	HA	0.966754011	-1.771	1.127	-0.194
f02	24	1100	HA	0.96290154	-1.771	1.127	-0.194
f02	24	1200	HA	0.935699029	-1.771	1.127	-0.194
f02	24	1300	HA	0.915823986	-1.771	1.127	-0.194
f02	24	1400	HA	0.901388856	-1.771	1.127	-0.194
f02	24	1500	HA	0.898224239	-1.771	1.127	-0.194
f02	24	1600	HA	0.898739035	-1.771	1.127	-0.194
f02	24	1700	HA	0.893738431	-1.771	1.127	-0.194
f02	24	1800	HA	0.902860159	-1.771	1.127	-0.194
f02	25	-100	HA	1	-0.282	1.457	1.46
f02	25	0	HA	0.991790303	-0.282	1.457	1.46
f02	25	100	HA	0.979049465	-0.282	1.457	1.46
f02	25	200	HA	0.966600972	-0.282	1.457	1.46
f02	25	300	HA	0.961914093	-0.282	1.457	1.46
f02	25	400	HA	0.963332619	-0.282	1.457	1.46
f02	25	500	HA	0.945186955	-0.282	1.457	1.46
f02	25	600	HA	0.948297868	-0.282	1.457	1.46
f02	25	700	HA	0.940637048	-0.282	1.457	1.46
f02	25	800	HA	0.937199355	-0.282	1.457	1.46
f02	25	900	HA	0.931228688	-0.282	1.457	1.46
f02	25	1000	HA	0.933406587	-0.282	1.457	1.46
f02	25	1100	HA	0.934204288	-0.282	1.457	1.46
f02	25	1200	HA	0.927839798	-0.282	1.457	1.46
f02	25	1300	HA	0.920465227	-0.282	1.457	1.46
f02	25	1400	HA	0.917911233	-0.282	1.457	1.46
f02	25	1500	HA	0.918281451	-0.282	1.457	1.46
f02	25	1600	HA	0.928728578	-0.282	1.457	1.46
f02	25	1700	HA	0.943089297	-0.282	1.457	1.46
f02	25	1800	HA	0.95466035	-0.282	1.457	1.46
f02	26	-100	HA	1	0.346	1.954	1.342
f02	26	0	HA	1.001342106	0.346	1.954	1.342
f02	26	100	HA	0.984612274	0.346	1.954	1.342
f02	26	200	HA	0.959753551	0.346	1.954	1.342
f02	26	300	HA	0.939572118	0.346	1.954	1.342
f02	26	400	HA	0.912192277	0.346	1.954	1.342
f02	26	500	HA	0.889473309	0.346	1.954	1.342
f02	26	600	HA	0.862346409	0.346	1.954	1.342
f02	26	700	HA	0.858744649	0.346	1.954	1.342
f02	26	800	HA	0.893929362	0.346	1.954	1.342
f02	26	900	HA	0.927664757	0.346	1.954	1.342
f02	26	1000	HA	0.934434374	0.346	1.954	1.342
f02	26	1100	HA	0.949361484	0.346	1.954	1.342
f02	26	1200	HA	0.944550012	0.346	1.954	1.342
f02	26	1300	HA	0.943033999	0.346	1.954	1.342
f02	26	1400	HA	0.945035339	0.346	1.954	1.342
f02	26	1500	HA	0.961416118	0.346	1.954	1.342
f02	26	1600	HA	0.971173239	0.346	1.954	1.342
f02	26	1700	HA	0.975198548	0.346	1.954	1.342
f02	26	1800	HA	0.959157694	0.346	1.954	1.342
f02	27	-100	HA	1	0.749	-1.709	0.146
f02	27	0	HA	0.978716936	0.749	-1.709	0.146
f02	27	100	HA	0.950412612	0.749	-1.709	0.146
f02	27	200	HA	0.951662996	0.749	-1.709	0.146
f02	27	300	HA	0.966599618	0.749	-1.709	0.146
f02	27	400	HA	0.985001431	0.749	-1.709	0.146
f02	27	500	HA	0.989783008	0.749	-1.709	0.146
f02	27	600	HA	0.979671763	0.749	-1.709	0.146
f02	27	700	HA	0.970301418	0.749	-1.709	0.146
f02	27	800	HA	0.962591002	0.749	-1.709	0.146
f02	27	900	HA	0.957234725	0.749	-1.709	0.146
f02	27	1000	HA	0.959602931	0.749	-1.709	0.146
f02	27	1100	HA	0.983990523	0.749	-1.709	0.146
f02	27	1200	HA	1.079594825	0.749	-1.709	0.146
f02	27	1300	HA	1.162910047	0.749	-1.709	0.146
f02	27	1400	HA	1.194676834	0.749	-1.709	0.146
f02	27	1500	HA	1.178188124	0.749	-1.709	0.146
f02	27	1600	HA	1.151791959	0.749	-1.709	0.146
f02	27	1700	HA	1.153619481	0.749	-1.709	0.146
f02	27	1800	HA	1.156797344	0.749	-1.709	0.146
f02	28	-100	HA	1	2.049	1.02	0.955
f02	28	0	HA	1.002749655	2.049	1.02	0.955
f02	28	100	HA	1.000470444	2.049	1.02	0.955
f02	28	200	HA	1.004413277	2.049	1.02	0.955
f02	28	300	HA	1.008174848	2.049	1.02	0.955
f02	28	400	HA	1.009915448	2.049	1.02	0.955
f02	28	500	HA	1.004735538	2.049	1.02	0.955
f02	28	600	HA	1.006960534	2.049	1.02	0.955
f02	28	700	HA	1.012428863	2.049	1.02	0.955
f02	28	800	HA	1.004802884	2.049	1.02	0.955
f02	28	900	HA	1.002306997	2.049	1.02	0.955
f02	28	1000	HA	0.994255162	2.049	1.02	0.955
f02	28	1100	HA	0.978107003	2.049	1.02	0.955
f02	28	1200	HA	0.964648257	2.049	1.02	0.955
f02	28	1300	HA	0.962727229	2.049	1.02	0.955
f02	28	1400	HA	0.964919215	2.049	1.02	0.955
f02	28	1500	HA	0.976493375	2.049	1.02	0.955
f02	28	1600	HA	0.974469364	2.049	1.02	0.955
f02	28	1700	HA	0.976346265	2.049	1.02	0.955
f02	28	1800	HA	0.973583382	2.049	1.02	0.955
f02	29	-100	HA	1	-1.858	-1.271	0.536
f02	29	0	HA	0.978941927	-1.858	-1.271	0.536
f02	29	100	HA	0.978551181	-1.858	-1.271	0.536
f02	29	200	HA	0.982167869	-1.858	-1.271	0.536
f02	29	300	HA	0.982671551	-1.858	-1.271	0.536
f02	29	400	HA	0.987641298	-1.858	-1.271	0.536
f02	29	500	HA	0.968423814	-1.858	-1.271	0.536
f02	29	600	HA	0.945727881	-1.858	-1.271	0.536
f02	29	700	HA	0.932748772	-1.858	-1.271	0.536
f02	29	800	HA	0.92941981	-1.858	-1.271	0.536
f02	29	900	HA	0.941434229	-1.858	-1.271	0.536
f02	29	1000	HA	0.939293186	-1.858	-1.271	0.536
f02	29	1100	HA	0.938078999	-1.858	-1.271	0.536
f02	29	1200	HA	0.929776735	-1.858	-1.271	0.536
f02	29	1300	HA	0.91525337	-1.858	-1.271	0.536
f02	29	1400	HA	0.934855611	-1.858	-1.271	0.536
f02	29	1500	HA	0.945322498	-1.858	-1.271	0.536
f02	29	1600	HA	0.949211453	-1.858	-1.271	0.536
f02	29	1700	HA	0.952659978	-1.858	-1.271	0.536
f02	29	1800	HA	0.948233839	-1.858	-1.271	0.536
f02	30	-100	HA	1	1.606	1.877	1.226
f02	30	0	HA	0.99150965	1.606	1.877	1.226
f02	30	100	HA	0.978968376	1.606	1.877	1.226
f02	30	200	HA	1.04711029	1.606	1.877	1.226
f02	30	300	HA	1.087756698	1.606	1.877	1.226
f02	30	400	HA	1.099472571	1.606	1.877	1.226
f02	30	500	HA	1.097681895	1.606	1.877	1.226
f02	30	600	HA	1.097188611	1.606	1.877	1.226
f02	30	700	HA	1.102646929	1.606	1.877	1.226
f02	30	800	HA	1.115649285	1.606	1.877	1.226
f02	30	900	HA	1.122679503	1.606	1.877	1.226
f02	30	1000	HA	1.151883097	1.606	1.877	1.226
f02	30	1100	HA	1.138107341	1.606	1.877	1.226
f02	30	1200	HA	1.152219375	1.606	1.877	1.226
f02	30	1300	HA	1.153661891	1.606	1.877	1.226
f02	30	1400	HA	1.161307226	1.606	1.877	1.226
f02	30	1500	HA	1.155577554	1.606	1.877	1.226
f02	30	1600	HA	1.160358448	1.606	1.877	1.226
f02	30	1700	HA	1.17785377	1.606	1.877	1.226
f02	30	1800	HA	1.179350059	1.606	1.877	1.226
f02	31	-100	LA	1	0.154	0.557	-1.245
f02	31	0	LA	0.968166424	0.154	0.557	-1.245
f02	31	100	LA	0.935667144	0.154	0.557	-1.245
f02	31	200	LA	0.909021263	0.154	0.557	-1.245
f02	31	300	LA	0.886915018	0.154	0.557	-1.245
f02	31	400	LA	0.887949598	0.154	0.557	-1.245
f02	31	500	LA	0.888973779	0.154	0.557	-1.245
f02	31	600	LA	0.888843042	0.154	0.557	-1.245
f02	31	700	LA	0.891476109	0.154	0.557	-1.245
f02	31	800	LA	0.89200474	0.154	0.557	-1.245
f02	31	900	LA	0.911982939	0.154	0.557	-1.245
f02	31	1000	LA	0.937116809	0.154	0.557	-1.245
f02	31	1100	LA	0.94447383	0.154	0.557	-1.245
f02	31	1200	LA	0.952642376	0.154	0.557	-1.245
f02	31	1300	LA	0.961694345	0.154	0.557	-1.245
f02	31	1400	LA	0.97977501	0.154	0.557	-1.245
f02	31	1500	LA	0.96366745	0.154	0.557	-1.245
f02	31	1600	LA	0.956583338	0.154	0.557	-1.245
f02	31	1700	LA	0.964092586	0.154	0.557	-1.245
f02	31	1800	LA	0.965310956	0.154	0.557	-1.245
f02	32	-100	LA	1	0.604	0.861	-0.464
f02	32	0	LA	0.994045739	0.604	0.861	-0.464
f02	32	100	LA	0.987592499	0.604	0.861	-0.464
f02	32	200	LA	0.967212313	0.604	0.861	-0.464
f02	32	300	LA	0.956248533	0.604	0.861	-0.464
f02	32	400	LA	0.946434445	0.604	0.861	-0.464
f02	32	500	LA	0.982734869	0.604	0.861	-0.464
f02	32	600	LA	1.016958955	0.604	0.861	-0.464
f02	32	700	LA	0.984876092	0.604	0.861	-0.464
f02	32	800	LA	0.9713839	0.604	0.861	-0.464
f02	32	900	LA	0.987366582	0.604	0.861	-0.464
f02	32	1000	LA	1.038895919	0.604	0.861	-0.464
f02	32	1100	LA	1.038815601	0.604	0.861	-0.464
f02	32	1200	LA	1.039906422	0.604	0.861	-0.464
f02	32	1300	LA	1.040348691	0.604	0.861	-0.464
f02	32	1400	LA	1.045760928	0.604	0.861	-0.464
f02	32	1500	LA	1.04789883	0.604	0.861	-0.464
f02	32	1600	LA	1.04066457	0.604	0.861	-0.464
f02	32	1700	LA	1.021263203	0.604	0.861	-0.464
f02	32	1800	LA	1.008947595	0.604	0.861	-0.464
f02	33	-100	LA	1	-0.916	1.269	1.487
f02	33	0	LA	0.999840254	-0.916	1.269	1.487
f02	33	100	LA	0.992923395	-0.916	1.269	1.487
f02	33	200	LA	0.976972554	-0.916	1.269	1.487
f02	33	300	LA	0.962689681	-0.916	1.269	1.487
f02	33	400	LA	0.962079056	-0.916	1.269	1.487
f02	33	500	LA	0.97218613	-0.916	1.269	1.487
f02	33	600	LA	0.982093597	-0.916	1.269	1.487
f02	33	700	LA	0.97218454	-0.916	1.269	1.487
f02	33	800	LA	0.973541277	-0.916	1.269	1.487
f02	33	900	LA	1.000950109	-0.916	1.269	1.487
f02	33	1000	LA	1.026222682	-0.916	1.269	1.487
f02	33	1100	LA	1.036844708	-0.916	1.269	1.487
f02	33	1200	LA	1.059388754	-0.916	1.269	1.487
f02	33	1300	LA	1.095024076	-0.916	1.269	1.487
f02	33	1400	LA	1.125839838	-0.916	1.269	1.487
f02	33	1500	LA	1.139586164	-0.916	1.269	1.487
f02	33	1600	LA	1.1245769	-0.916	1.269	1.487
f02	33	1700	LA	1.122493164	-0.916	1.269	1.487
f02	33	1800	LA	1.130949581	-0.916	1.269	1.487
f02	34	-100	LA	1	-0.203	0.77	-1.108
f02	34	0	LA	1.016774108	-0.203	0.77	-1.108
f02	34	100	LA	1.021356764	-0.203	0.77	-1.108
f02	34	200	LA	1.024804207	-0.203	0.77	-1.108
f02	34	300	LA	1.030974263	-0.203	0.77	-1.108
f02	34	400	LA	1.029632503	-0.203	0.77	-1.108
f02	34	500	LA	1.026937131	-0.203	0.77	-1.108
f02	34	600	LA	1.048588019	-0.203	0.77	-1.108
f02	34	700	LA	1.067778019	-0.203	0.77	-1.108
f02	34	800	LA	1.033185128	-0.203	0.77	-1.108
f02	34	900	LA	1.014120033	-0.203	0.77	-1.108
f02	34	1000	LA	1.023668409	-0.203	0.77	-1.108
f02	34	1100	LA	1.032654513	-0.203	0.77	-1.108
f02	34	1200	LA	1.039212124	-0.203	0.77	-1.108
f02	34	1300	LA	1.041608413	-0.203	0.77	-1.108
f02	34	1400	LA	1.028683399	-0.203	0.77	-1.108
f02	34	1500	LA	1.020397456	-0.203	0.77	-1.108
f02	34	1600	LA	1.015856406	-0.203	0.77	-1.108
f02	34	1700	LA	1.017038321	-0.203	0.77	-1.108
f02	34	1800	LA	1.018614305	-0.203	0.77	-1.108
f02	35	-100	LA	1	-0.155	-0.286	-1.256
f02	35	0	LA	0.97339335	-0.155	-0.286	-1.256
f02	35	100	LA	0.943976613	-0.155	-0.286	-1.256
f02	35	200	LA	0.914807345	-0.155	-0.286	-1.256
f02	35	300	LA	0.89171338	-0.155	-0.286	-1.256
f02	35	400	LA	0.895633735	-0.155	-0.286	-1.256
f02	35	500	LA	0.89831009	-0.155	-0.286	-1.256
f02	35	600	LA	0.912413649	-0.155	-0.286	-1.256
f02	35	700	LA	0.93531798	-0.155	-0.286	-1.256
f02	35	800	LA	0.949570489	-0.155	-0.286	-1.256
f02	35	900	LA	0.953253382	-0.155	-0.286	-1.256
f02	35	1000	LA	0.953401188	-0.155	-0.286	-1.256
f02	35	1100	LA	0.958234101	-0.155	-0.286	-1.256
f02	35	1200	LA	0.964116588	-0.155	-0.286	-1.256
f02	35	1300	LA	0.966435649	-0.155	-0.286	-1.256
f02	35	1400	LA	0.956191065	-0.155	-0.286	-1.256
f02	35	1500	LA	0.930204352	-0.155	-0.286	-1.256
f02	35	1600	LA	0.892605547	-0.155	-0.286	-1.256
f02	35	1700	LA	0.855924384	-0.155	-0.286	-1.256
f02	35	1800	LA	0.829953108	-0.155	-0.286	-1.256
f02	36	-100	LA	1	-0.694	-0.837	-1.736
f02	36	0	LA	0.997777602	-0.694	-0.837	-1.736
f02	36	100	LA	0.988189798	-0.694	-0.837	-1.736
f02	36	200	LA	0.990933093	-0.694	-0.837	-1.736
f02	36	300	LA	0.989959234	-0.694	-0.837	-1.736
f02	36	400	LA	0.974213614	-0.694	-0.837	-1.736
f02	36	500	LA	0.941054644	-0.694	-0.837	-1.736
f02	36	600	LA	0.923226856	-0.694	-0.837	-1.736
f02	36	700	LA	0.917182635	-0.694	-0.837	-1.736
f02	36	800	LA	0.922553928	-0.694	-0.837	-1.736
f02	36	900	LA	0.93906654	-0.694	-0.837	-1.736
f02	36	1000	LA	0.929918044	-0.694	-0.837	-1.736
f02	36	1100	LA	0.928027519	-0.694	-0.837	-1.736
f02	36	1200	LA	0.914920101	-0.694	-0.837	-1.736
f02	36	1300	LA	0.905414407	-0.694	-0.837	-1.736
f02	36	1400	LA	0.888343726	-0.694	-0.837	-1.736
f02	36	1500	LA	0.86930259	-0.694	-0.837	-1.736
f02	36	1600	LA	0.870004765	-0.694	-0.837	-1.736
f02	36	1700	LA	0.865492736	-0.694	-0.837	-1.736
f02	36	1800	LA	0.871161322	-0.694	-0.837	-1.736
f02	37	-100	LA	1	-0.848	1.786	-0.368
f02	37	0	LA	0.99481881	-0.848	1.786	-0.368
f02	37	100	LA	0.99727132	-0.848	1.786	-0.368
f02	37	200	LA	0.998345788	-0.848	1.786	-0.368
f02	37	300	LA	0.999516782	-0.848	1.786	-0.368
f02	37	400	LA	0.996984613	-0.848	1.786	-0.368
f02	37	500	LA	0.98722787	-0.848	1.786	-0.368
f02	37	600	LA	0.976525882	-0.848	1.786	-0.368
f02	37	700	LA	0.951659966	-0.848	1.786	-0.368
f02	37	800	LA	0.950088803	-0.848	1.786	-0.368
f02	37	900	LA	0.954819497	-0.848	1.786	-0.368
f02	37	1000	LA	0.960460595	-0.848	1.786	-0.368
f02	37	1100	LA	0.9657151	-0.848	1.786	-0.368
f02	37	1200	LA	0.961534907	-0.848	1.786	-0.368
f02	37	1300	LA	0.959613719	-0.848	1.786	-0.368
f02	37	1400	LA	0.956098297	-0.848	1.786	-0.368
f02	37	1500	LA	0.926553009	-0.848	1.786	-0.368
f02	37	1600	LA	0.929601304	-0.848	1.786	-0.368
f02	37	1700	LA	0.928227894	-0.848	1.786	-0.368
f02	37	1800	LA	0.935014259	-0.848	1.786	-0.368
f02	38	-100	LA	1	-0.395	0.492	-0.379
f02	38	0	LA	0.979402347	-0.395	0.492	-0.379
f02	38	100	LA	0.964748581	-0.395	0.492	-0.379
f02	38	200	LA	0.957420518	-0.395	0.492	-0.379
f02	38	300	LA	0.963162024	-0.395	0.492	-0.379
f02	38	400	LA	0.965693026	-0.395	0.492	-0.379
f02	38	500	LA	0.968004291	-0.395	0.492	-0.379
f02	38	600	LA	0.961773627	-0.395	0.492	-0.379
f02	38	700	LA	0.958749363	-0.395	0.492	-0.379
f02	38	800	LA	0.958367782	-0.395	0.492	-0.379
f02	38	900	LA	0.949113903	-0.395	0.492	-0.379
f02	38	1000	LA	0.945116772	-0.395	0.492	-0.379
f02	38	1100	LA	0.944527684	-0.395	0.492	-0.379
f02	38	1200	LA	0.933510217	-0.395	0.492	-0.379
f02	38	1300	LA	0.928091741	-0.395	0.492	-0.379
f02	38	1400	LA	0.933914372	-0.395	0.492	-0.379
f02	38	1500	LA	0.930266429	-0.395	0.492	-0.379
f02	38	1600	LA	0.924200242	-0.395	0.492	-0.379
f02	38	1700	LA	0.933803844	-0.395	0.492	-0.379
f02	38	1800	LA	0.939485125	-0.395	0.492	-0.379
f02	39	-100	LA	1	-0.991	-0.222	-1.924
f02	39	0	LA	1.004743567	-0.991	-0.222	-1.924
f02	39	100	LA	1.00021629	-0.991	-0.222	-1.924
f02	39	200	LA	0.99508093	-0.991	-0.222	-1.924
f02	39	300	LA	0.997377826	-0.991	-0.222	-1.924
f02	39	400	LA	1.015407628	-0.991	-0.222	-1.924
f02	39	500	LA	1.031841416	-0.991	-0.222	-1.924
f02	39	600	LA	1.047051865	-0.991	-0.222	-1.924
f02	39	700	LA	1.057721994	-0.991	-0.222	-1.924
f02	39	800	LA	1.064696783	-0.991	-0.222	-1.924
f02	39	900	LA	1.057928303	-0.991	-0.222	-1.924
f02	39	1000	LA	1.037684859	-0.991	-0.222	-1.924
f02	39	1100	LA	1.013439188	-0.991	-0.222	-1.924
f02	39	1200	LA	1.003372896	-0.991	-0.222	-1.924
f02	39	1300	LA	0.997488711	-0.991	-0.222	-1.924
f02	39	1400	LA	0.974824285	-0.991	-0.222	-1.924
f02	39	1500	LA	0.964905841	-0.991	-0.222	-1.924
f02	39	1600	LA	0.969866307	-0.991	-0.222	-1.924
f02	39	1700	LA	0.976185584	-0.991	-0.222	-1.924
f02	39	1800	LA	0.973416264	-0.991	-0.222	-1.924
f02	40	-100	LA	1	0.07	0.011	-1.169
f02	40	0	LA	0.960790685	0.07	0.011	-1.169
f02	40	100	LA	0.974907362	0.07	0.011	-1.169
f02	40	200	LA	0.975700496	0.07	0.011	-1.169
f02	40	300	LA	0.991865391	0.07	0.011	-1.169
f02	40	400	LA	1.000788426	0.07	0.011	-1.169
f02	40	500	LA	0.997794243	0.07	0.011	-1.169
f02	40	600	LA	0.983039562	0.07	0.011	-1.169
f02	40	700	LA	0.974567001	0.07	0.011	-1.169
f02	40	800	LA	0.962311036	0.07	0.011	-1.169
f02	40	900	LA	0.943903359	0.07	0.011	-1.169
f02	40	1000	LA	0.939760921	0.07	0.011	-1.169
f02	40	1100	LA	0.934040954	0.07	0.011	-1.169
f02	40	1200	LA	0.932146251	0.07	0.011	-1.169
f02	40	1300	LA	0.928900329	0.07	0.011	-1.169
f02	40	1400	LA	0.927245154	0.07	0.011	-1.169
f02	40	1500	LA	0.928757385	0.07	0.011	-1.169
f02	40	1600	LA	0.928370382	0.07	0.011	-1.169
f02	40	1700	LA	0.934038214	0.07	0.011	-1.169
f02	40	1800	LA	0.941528277	0.07	0.011	-1.169
f02	41	-100	LA	1	-1.095	0.289	-1.441
f02	41	0	LA	0.995312317	-1.095	0.289	-1.441
f02	41	100	LA	0.98473139	-1.095	0.289	-1.441
f02	41	200	LA	0.992008565	-1.095	0.289	-1.441
f02	41	300	LA	1.027610215	-1.095	0.289	-1.441
f02	41	400	LA	1.060144482	-1.095	0.289	-1.441
f02	41	500	LA	1.072522164	-1.095	0.289	-1.441
f02	41	600	LA	1.073401106	-1.095	0.289	-1.441
f02	41	700	LA	1.050708371	-1.095	0.289	-1.441
f02	41	800	LA	1.029803169	-1.095	0.289	-1.441
f02	41	900	LA	1.030944993	-1.095	0.289	-1.441
f02	41	1000	LA	1.025358744	-1.095	0.289	-1.441
f02	41	1100	LA	1.015277104	-1.095	0.289	-1.441
f02	41	1200	LA	1.024261842	-1.095	0.289	-1.441
f02	41	1300	LA	1.024405863	-1.095	0.289	-1.441
f02	41	1400	LA	1.019588801	-1.095	0.289	-1.441
f02	41	1500	LA	1.010264285	-1.095	0.289	-1.441
f02	41	1600	LA	1.001156329	-1.095	0.289	-1.441
f02	41	1700	LA	0.996568999	-1.095	0.289	-1.441
f02	41	1800	LA	0.995934003	-1.095	0.289	-1.441
f02	42	-100	LA	1	-1.818	0.74	-0.487
f02	42	0	LA	0.975879689	-1.818	0.74	-0.487
f02	42	100	LA	0.992252371	-1.818	0.74	-0.487
f02	42	200	LA	0.996632607	-1.818	0.74	-0.487
f02	42	300	LA	1.022326882	-1.818	0.74	-0.487
f02	42	400	LA	1.037216118	-1.818	0.74	-0.487
f02	42	500	LA	1.03739618	-1.818	0.74	-0.487
f02	42	600	LA	1.036397703	-1.818	0.74	-0.487
f02	42	700	LA	1.031382059	-1.818	0.74	-0.487
f02	42	800	LA	1.003894576	-1.818	0.74	-0.487
f02	42	900	LA	0.984919016	-1.818	0.74	-0.487
f02	42	1000	LA	0.996897106	-1.818	0.74	-0.487
f02	42	1100	LA	0.993185081	-1.818	0.74	-0.487
f02	42	1200	LA	0.998143083	-1.818	0.74	-0.487
f02	42	1300	LA	1.005945633	-1.818	0.74	-0.487
f02	42	1400	LA	1.006525865	-1.818	0.74	-0.487
f02	42	1500	LA	1.007706948	-1.818	0.74	-0.487
f02	42	1600	LA	1.039846804	-1.818	0.74	-0.487
f02	42	1700	LA	1.047977214	-1.818	0.74	-0.487
f02	42	1800	LA	1.054398214	-1.818	0.74	-0.487
f02	43	-100	LA	1	0.71	-0.024	0.164
f02	43	0	LA	0.986024712	0.71	-0.024	0.164
f02	43	100	LA	0.980936814	0.71	-0.024	0.164
f02	43	200	LA	0.970418466	0.71	-0.024	0.164
f02	43	300	LA	0.990296007	0.71	-0.024	0.164
f02	43	400	LA	0.992954968	0.71	-0.024	0.164
f02	43	500	LA	0.998857675	0.71	-0.024	0.164
f02	43	600	LA	0.986856596	0.71	-0.024	0.164
f02	43	700	LA	0.984483232	0.71	-0.024	0.164
f02	43	800	LA	0.979617344	0.71	-0.024	0.164
f02	43	900	LA	0.974593785	0.71	-0.024	0.164
f02	43	1000	LA	0.95669862	0.71	-0.024	0.164
f02	43	1100	LA	0.965085238	0.71	-0.024	0.164
f02	43	1200	LA	0.957148734	0.71	-0.024	0.164
f02	43	1300	LA	0.955262135	0.71	-0.024	0.164
f02	43	1400	LA	0.97174209	0.71	-0.024	0.164
f02	43	1500	LA	0.992317832	0.71	-0.024	0.164
f02	43	1600	LA	1.002243447	0.71	-0.024	0.164
f02	43	1700	LA	1.008420383	0.71	-0.024	0.164
f02	43	1800	LA	1.018520473	0.71	-0.024	0.164
f02	44	-100	LA	1	-0.021	0.204	-1.428
f02	44	0	LA	1.00769952	-0.021	0.204	-1.428
f02	44	100	LA	1.025021787	-0.021	0.204	-1.428
f02	44	200	LA	1.034380832	-0.021	0.204	-1.428
f02	44	300	LA	1.029796341	-0.021	0.204	-1.428
f02	44	400	LA	1.032704355	-0.021	0.204	-1.428
f02	44	500	LA	1.030513758	-0.021	0.204	-1.428
f02	44	600	LA	1.040123423	-0.021	0.204	-1.428
f02	44	700	LA	1.041143745	-0.021	0.204	-1.428
f02	44	800	LA	1.041597291	-0.021	0.204	-1.428
f02	44	900	LA	1.04127033	-0.021	0.204	-1.428
f02	44	1000	LA	1.044613717	-0.021	0.204	-1.428
f02	44	1100	LA	1.05479932	-0.021	0.204	-1.428
f02	44	1200	LA	1.06204151	-0.021	0.204	-1.428
f02	44	1300	LA	1.040514489	-0.021	0.204	-1.428
f02	44	1400	LA	1.034485029	-0.021	0.204	-1.428
f02	44	1500	LA	1.031627659	-0.021	0.204	-1.428
f02	44	1600	LA	1.039925451	-0.021	0.204	-1.428
f02	44	1700	LA	1.036662973	-0.021	0.204	-1.428
f02	44	1800	LA	1.03946887	-0.021	0.204	-1.428
f02	45	-100	LA	1	-1.247	-0.117	-1.211
f02	45	0	LA	0.988549317	-1.247	-0.117	-1.211
f02	45	100	LA	0.976467105	-1.247	-0.117	-1.211
f02	45	200	LA	0.977012439	-1.247	-0.117	-1.211
f02	45	300	LA	0.962840551	-1.247	-0.117	-1.211
f02	45	400	LA	0.958839367	-1.247	-0.117	-1.211
f02	45	500	LA	0.960136551	-1.247	-0.117	-1.211
f02	45	600	LA	0.948723845	-1.247	-0.117	-1.211
f02	45	700	LA	0.938207536	-1.247	-0.117	-1.211
f02	45	800	LA	0.939169468	-1.247	-0.117	-1.211
f02	45	900	LA	0.961492341	-1.247	-0.117	-1.211
f02	45	1000	LA	0.954012903	-1.247	-0.117	-1.211
f02	45	1100	LA	0.942918117	-1.247	-0.117	-1.211
f02	45	1200	LA	0.942365048	-1.247	-0.117	-1.211
f02	45	1300	LA	0.923270017	-1.247	-0.117	-1.211
f02	45	1400	LA	0.908065597	-1.247	-0.117	-1.211
f02	45	1500	LA	0.916048094	-1.247	-0.117	-1.211
f02	45	1600	LA	0.896482617	-1.247	-0.117	-1.211
f02	45	1700	LA	0.868172765	-1.247	-0.117	-1.211
f02	45	1800	LA	0.878815689	-1.247	-0.117	-1.211
f02	46	-100	LA	1	-1.115	0.507	-1.056
f02	46	0	LA	0.995731908	-1.115	0.507	-1.056
f02	46	100	LA	0.963260397	-1.115	0.507	-1.056
f02	46	200	LA	0.975712771	-1.115	0.507	-1.056
f02	46	300	LA	0.987238608	-1.115	0.507	-1.056
f02	46	400	LA	0.998616636	-1.115	0.507	-1.056
f02	46	500	LA	0.992448316	-1.115	0.507	-1.056
f02	46	600	LA	0.97688771	-1.115	0.507	-1.056
f02	46	700	LA	0.957855545	-1.115	0.507	-1.056
f02	46	800	LA	0.951258781	-1.115	0.507	-1.056
f02	46	900	LA	0.941286241	-1.115	0.507	-1.056
f02	46	1000	LA	0.949608911	-1.115	0.507	-1.056
f02	46	1100	LA	0.944713828	-1.115	0.507	-1.056
f02	46	1200	LA	0.957495096	-1.115	0.507	-1.056
f02	46	1300	LA	0.974315834	-1.115	0.507	-1.056
f02	46	1400	LA	0.97049274	-1.115	0.507	-1.056
f02	46	1500	LA	0.9702897	-1.115	0.507	-1.056
f02	46	1600	LA	0.967225615	-1.115	0.507	-1.056
f02	46	1700	LA	0.932109992	-1.115	0.507	-1.056
f02	46	1800	LA	0.917537582	-1.115	0.507	-1.056
f02	47	-100	LA	1	0.917	-0.033	-1.161
f02	47	0	LA	0.985245299	0.917	-0.033	-1.161
f02	47	100	LA	0.970928082	0.917	-0.033	-1.161
f02	47	200	LA	0.95260192	0.917	-0.033	-1.161
f02	47	300	LA	0.928345736	0.917	-0.033	-1.161
f02	47	400	LA	0.929949588	0.917	-0.033	-1.161
f02	47	500	LA	0.920464889	0.917	-0.033	-1.161
f02	47	600	LA	0.923813216	0.917	-0.033	-1.161
f02	47	700	LA	0.922468841	0.917	-0.033	-1.161
f02	47	800	LA	0.928440445	0.917	-0.033	-1.161
f02	47	900	LA	0.931159197	0.917	-0.033	-1.161
f02	47	1000	LA	0.932712244	0.917	-0.033	-1.161
f02	47	1100	LA	0.95470718	0.917	-0.033	-1.161
f02	47	1200	LA	0.995779716	0.917	-0.033	-1.161
f02	47	1300	LA	1.047199713	0.917	-0.033	-1.161
f02	47	1400	LA	1.052506187	0.917	-0.033	-1.161
f02	47	1500	LA	1.030052945	0.917	-0.033	-1.161
f02	47	1600	LA	1.019748249	0.917	-0.033	-1.161
f02	47	1700	LA	1.021016932	0.917	-0.033	-1.161
f02	47	1800	LA	1.014100436	0.917	-0.033	-1.161
f02	48	-100	LA	1	-0.822	1.046	-0.413
f02	48	0	LA	1.01218971	-0.822	1.046	-0.413
f02	48	100	LA	1.014952492	-0.822	1.046	-0.413
f02	48	200	LA	1.010141846	-0.822	1.046	-0.413
f02	48	300	LA	0.979063491	-0.822	1.046	-0.413
f02	48	400	LA	0.984143101	-0.822	1.046	-0.413
f02	48	500	LA	0.978144282	-0.822	1.046	-0.413
f02	48	600	LA	0.955604736	-0.822	1.046	-0.413
f02	48	700	LA	0.932642504	-0.822	1.046	-0.413
f02	48	800	LA	0.926108462	-0.822	1.046	-0.413
f02	48	900	LA	0.917746536	-0.822	1.046	-0.413
f02	48	1000	LA	0.896435514	-0.822	1.046	-0.413
f02	48	1100	LA	0.896857556	-0.822	1.046	-0.413
f02	48	1200	LA	0.899246214	-0.822	1.046	-0.413
f02	48	1300	LA	0.894291028	-0.822	1.046	-0.413
f02	48	1400	LA	0.888993009	-0.822	1.046	-0.413
f02	48	1500	LA	0.894147618	-0.822	1.046	-0.413
f02	48	1600	LA	0.912247434	-0.822	1.046	-0.413
f02	48	1700	LA	0.903327261	-0.822	1.046	-0.413
f02	48	1800	LA	0.895250331	-0.822	1.046	-0.413
f02	49	-100	LA	1	-1.487	-0.948	1.031
f02	49	0	LA	0.981998545	-1.487	-0.948	1.031
f02	49	100	LA	0.968070293	-1.487	-0.948	1.031
f02	49	200	LA	0.970672087	-1.487	-0.948	1.031
f02	49	300	LA	0.966299468	-1.487	-0.948	1.031
f02	49	400	LA	0.970495276	-1.487	-0.948	1.031
f02	49	500	LA	0.99428867	-1.487	-0.948	1.031
f02	49	600	LA	1.021027854	-1.487	-0.948	1.031
f02	49	700	LA	1.018530453	-1.487	-0.948	1.031
f02	49	800	LA	1.003347155	-1.487	-0.948	1.031
f02	49	900	LA	1.000233918	-1.487	-0.948	1.031
f02	49	1000	LA	1.004701022	-1.487	-0.948	1.031
f02	49	1100	LA	0.990169571	-1.487	-0.948	1.031
f02	49	1200	LA	0.963401238	-1.487	-0.948	1.031
f02	49	1300	LA	0.952421567	-1.487	-0.948	1.031
f02	49	1400	LA	0.944143078	-1.487	-0.948	1.031
f02	49	1500	LA	0.931367246	-1.487	-0.948	1.031
f02	49	1600	LA	0.916236888	-1.487	-0.948	1.031
f02	49	1700	LA	0.921516888	-1.487	-0.948	1.031
f02	49	1800	LA	0.946174903	-1.487	-0.948	1.031
f02	50	-100	LA	1	-1.769	1.03	-0.72
f02	50	0	LA	0.981205346	-1.769	1.03	-0.72
f02	50	100	LA	0.968988388	-1.769	1.03	-0.72
f02	50	200	LA	0.969922384	-1.769	1.03	-0.72
f02	50	300	LA	0.988747932	-1.769	1.03	-0.72
f02	50	400	LA	0.985797062	-1.769	1.03	-0.72
f02	50	500	LA	0.999085597	-1.769	1.03	-0.72
f02	50	600	LA	1.002223041	-1.769	1.03	-0.72
f02	50	700	LA	0.987254357	-1.769	1.03	-0.72
f02	50	800	LA	0.964149431	-1.769	1.03	-0.72
f02	50	900	LA	0.954686717	-1.769	1.03	-0.72
f02	50	1000	LA	0.955008863	-1.769	1.03	-0.72
f02	50	1100	LA	0.943938369	-1.769	1.03	-0.72
f02	50	1200	LA	0.938994849	-1.769	1.03	-0.72
f02	50	1300	LA	0.935148413	-1.769	1.03	-0.72
f02	50	1400	LA	0.936227479	-1.769	1.03	-0.72
f02	50	1500	LA	0.938246755	-1.769	1.03	-0.72
f02	50	1600	LA	0.934531244	-1.769	1.03	-0.72
f02	50	1700	LA	0.936728394	-1.769	1.03	-0.72
f02	50	1800	LA	0.945978175	-1.769	1.03	-0.72
f02	51	-100	LA	1	-1.899	0.798	-0.879
f02	51	0	LA	1.004876955	-1.899	0.798	-0.879
f02	51	100	LA	1.013350835	-1.899	0.798	-0.879
f02	51	200	LA	1.018441028	-1.899	0.798	-0.879
f02	51	300	LA	1.040066168	-1.899	0.798	-0.879
f02	51	400	LA	1.067353182	-1.899	0.798	-0.879
f02	51	500	LA	1.09486574	-1.899	0.798	-0.879
f02	51	600	LA	1.108431102	-1.899	0.798	-0.879
f02	51	700	LA	1.10508309	-1.899	0.798	-0.879
f02	51	800	LA	1.098149164	-1.899	0.798	-0.879
f02	51	900	LA	1.105055189	-1.899	0.798	-0.879
f02	51	1000	LA	1.12609827	-1.899	0.798	-0.879
f02	51	1100	LA	1.104649076	-1.899	0.798	-0.879
f02	51	1200	LA	1.110375005	-1.899	0.798	-0.879
f02	51	1300	LA	1.110697904	-1.899	0.798	-0.879
f02	51	1400	LA	1.100554937	-1.899	0.798	-0.879
f02	51	1500	LA	1.08325477	-1.899	0.798	-0.879
f02	51	1600	LA	1.060515974	-1.899	0.798	-0.879
f02	51	1700	LA	1.043448975	-1.899	0.798	-0.879
f02	51	1800	LA	1.037710255	-1.899	0.798	-0.879
f02	52	-100	LA	1	-0.371	0.634	-0.144
f02	52	0	LA	1.006610365	-0.371	0.634	-0.144
f02	52	100	LA	1.017400336	-0.371	0.634	-0.144
f02	52	200	LA	1.032153163	-0.371	0.634	-0.144
f02	52	300	LA	1.048734587	-0.371	0.634	-0.144
f02	52	400	LA	1.054315305	-0.371	0.634	-0.144
f02	52	500	LA	1.066086753	-0.371	0.634	-0.144
f02	52	600	LA	1.06450479	-0.371	0.634	-0.144
f02	52	700	LA	1.057046862	-0.371	0.634	-0.144
f02	52	800	LA	1.068063224	-0.371	0.634	-0.144
f02	52	900	LA	1.08691255	-0.371	0.634	-0.144
f02	52	1000	LA	1.092657242	-0.371	0.634	-0.144
f02	52	1100	LA	1.083911114	-0.371	0.634	-0.144
f02	52	1200	LA	1.081027484	-0.371	0.634	-0.144
f02	52	1300	LA	1.064956783	-0.371	0.634	-0.144
f02	52	1400	LA	1.060417387	-0.371	0.634	-0.144
f02	52	1500	LA	1.061501727	-0.371	0.634	-0.144
f02	52	1600	LA	1.065565083	-0.371	0.634	-0.144
f02	52	1700	LA	1.070606904	-0.371	0.634	-0.144
f02	52	1800	LA	1.055495239	-0.371	0.634	-0.144
f02	53	-100	LA	1	-0.029	1.094	0.085
f02	53	0	LA	1.001533154	-0.029	1.094	0.085
f02	53	100	LA	0.992552502	-0.029	1.094	0.085
f02	53	200	LA	0.977198568	-0.029	1.094	0.085
f02	53	300	LA	0.956924674	-0.029	1.094	0.085
f02	53	400	LA	0.949661289	-0.029	1.094	0.085
f02	53	500	LA	0.924142555	-0.029	1.094	0.085
f02	53	600	LA	0.916565254	-0.029	1.094	0.085
f02	53	700	LA	0.911934834	-0.029	1.094	0.085
f02	53	800	LA	0.926498522	-0.029	1.094	0.085
f02	53	900	LA	0.9426475	-0.029	1.094	0.085
f02	53	1000	LA	0.933940578	-0.029	1.094	0.085
f02	53	1100	LA	0.919812535	-0.029	1.094	0.085
f02	53	1200	LA	0.909498285	-0.029	1.094	0.085
f02	53	1300	LA	0.909881585	-0.029	1.094	0.085
f02	53	1400	LA	0.897225995	-0.029	1.094	0.085
f02	53	1500	LA	0.894101069	-0.029	1.094	0.085
f02	53	1600	LA	0.904720854	-0.029	1.094	0.085
f02	53	1700	LA	0.906261529	-0.029	1.094	0.085
f02	53	1800	LA	0.899125454	-0.029	1.094	0.085
f02	54	-100	LA	1	0.716	0.992	-0.351
f02	54	0	LA	0.998783637	0.716	0.992	-0.351
f02	54	100	LA	0.99989973	0.716	0.992	-0.351
f02	54	200	LA	0.997632278	0.716	0.992	-0.351
f02	54	300	LA	1.008699336	0.716	0.992	-0.351
f02	54	400	LA	1.025838382	0.716	0.992	-0.351
f02	54	500	LA	1.037222381	0.716	0.992	-0.351
f02	54	600	LA	1.044195432	0.716	0.992	-0.351
f02	54	700	LA	1.046472962	0.716	0.992	-0.351
f02	54	800	LA	1.04055084	0.716	0.992	-0.351
f02	54	900	LA	1.041084411	0.716	0.992	-0.351
f02	54	1000	LA	1.038039868	0.716	0.992	-0.351
f02	54	1100	LA	1.039956149	0.716	0.992	-0.351
f02	54	1200	LA	1.029360877	0.716	0.992	-0.351
f02	54	1300	LA	1.042978331	0.716	0.992	-0.351
f02	54	1400	LA	1.044506163	0.716	0.992	-0.351
f02	54	1500	LA	1.037996312	0.716	0.992	-0.351
f02	54	1600	LA	1.033955747	0.716	0.992	-0.351
f02	54	1700	LA	1.041359179	0.716	0.992	-0.351
f02	54	1800	LA	1.043263284	0.716	0.992	-0.351
f02	55	-100	LA	1	0.024	1.497	1.378
f02	55	0	LA	1.000986202	0.024	1.497	1.378
f02	55	100	LA	0.99806001	0.024	1.497	1.378
f02	55	200	LA	1.001002707	0.024	1.497	1.378
f02	55	300	LA	1.01842519	0.024	1.497	1.378
f02	55	400	LA	1.016698283	0.024	1.497	1.378
f02	55	500	LA	0.996299228	0.024	1.497	1.378
f02	55	600	LA	0.972118717	0.024	1.497	1.378
f02	55	700	LA	0.951721984	0.024	1.497	1.378
f02	55	800	LA	0.96631927	0.024	1.497	1.378
f02	55	900	LA	1.017126024	0.024	1.497	1.378
f02	55	1000	LA	1.038911436	0.024	1.497	1.378
f02	55	1100	LA	1.025386703	0.024	1.497	1.378
f02	55	1200	LA	1.011751212	0.024	1.497	1.378
f02	55	1300	LA	0.992440492	0.024	1.497	1.378
f02	55	1400	LA	0.97290152	0.024	1.497	1.378
f02	55	1500	LA	0.959784247	0.024	1.497	1.378
f02	55	1600	LA	0.947907159	0.024	1.497	1.378
f02	55	1700	LA	0.945565375	0.024	1.497	1.378
f02	55	1800	LA	0.949133603	0.024	1.497	1.378
f02	56	-100	LA	1	-0.18	0.345	-0.522
f02	56	0	LA	0.997419728	-0.18	0.345	-0.522
f02	56	100	LA	0.994249758	-0.18	0.345	-0.522
f02	56	200	LA	0.989713479	-0.18	0.345	-0.522
f02	56	300	LA	0.997702567	-0.18	0.345	-0.522
f02	56	400	LA	0.98308492	-0.18	0.345	-0.522
f02	56	500	LA	0.970598433	-0.18	0.345	-0.522
f02	56	600	LA	0.953239432	-0.18	0.345	-0.522
f02	56	700	LA	0.940375617	-0.18	0.345	-0.522
f02	56	800	LA	0.935590922	-0.18	0.345	-0.522
f02	56	900	LA	0.909296814	-0.18	0.345	-0.522
f02	56	1000	LA	0.87999382	-0.18	0.345	-0.522
f02	56	1100	LA	0.86806945	-0.18	0.345	-0.522
f02	56	1200	LA	0.857900768	-0.18	0.345	-0.522
f02	56	1300	LA	0.844517245	-0.18	0.345	-0.522
f02	56	1400	LA	0.851573689	-0.18	0.345	-0.522
f02	56	1500	LA	0.849166128	-0.18	0.345	-0.522
f02	56	1600	LA	0.851615258	-0.18	0.345	-0.522
f02	56	1700	LA	0.851868273	-0.18	0.345	-0.522
f02	56	1800	LA	0.85633404	-0.18	0.345	-0.522
f02	57	-100	LA	1	-0.029	0.827	-0.749
f02	57	0	LA	0.989862274	-0.029	0.827	-0.749
f02	57	100	LA	0.992289192	-0.029	0.827	-0.749
f02	57	200	LA	0.984647843	-0.029	0.827	-0.749
f02	57	300	LA	0.985809158	-0.029	0.827	-0.749
f02	57	400	LA	0.994527248	-0.029	0.827	-0.749
f02	57	500	LA	1.002964895	-0.029	0.827	-0.749
f02	57	600	LA	0.976870578	-0.029	0.827	-0.749
f02	57	700	LA	0.972929943	-0.029	0.827	-0.749
f02	57	800	LA	0.969391801	-0.029	0.827	-0.749
f02	57	900	LA	0.970418552	-0.029	0.827	-0.749
f02	57	1000	LA	0.962133964	-0.029	0.827	-0.749
f02	57	1100	LA	0.966820753	-0.029	0.827	-0.749
f02	57	1200	LA	0.97741832	-0.029	0.827	-0.749
f02	57	1300	LA	0.979325083	-0.029	0.827	-0.749
f02	57	1400	LA	0.974924481	-0.029	0.827	-0.749
f02	57	1500	LA	0.97597514	-0.029	0.827	-0.749
f02	57	1600	LA	0.974949914	-0.029	0.827	-0.749
f02	57	1700	LA	0.981416131	-0.029	0.827	-0.749
f02	57	1800	LA	0.971830623	-0.029	0.827	-0.749
f02	58	-100	LA	1	-1.363	1.031	-1.037
f02	58	0	LA	0.993655958	-1.363	1.031	-1.037
f02	58	100	LA	0.983966789	-1.363	1.031	-1.037
f02	58	200	LA	0.978982456	-1.363	1.031	-1.037
f02	58	300	LA	0.978935507	-1.363	1.031	-1.037
f02	58	400	LA	0.986150945	-1.363	1.031	-1.037
f02	58	500	LA	0.976468662	-1.363	1.031	-1.037
f02	58	600	LA	0.951907832	-1.363	1.031	-1.037
f02	58	700	LA	0.961644104	-1.363	1.031	-1.037
f02	58	800	LA	0.958544336	-1.363	1.031	-1.037
f02	58	900	LA	0.964064105	-1.363	1.031	-1.037
f02	58	1000	LA	0.964429091	-1.363	1.031	-1.037
f02	58	1100	LA	0.962071933	-1.363	1.031	-1.037
f02	58	1200	LA	0.980624042	-1.363	1.031	-1.037
f02	58	1300	LA	0.975045098	-1.363	1.031	-1.037
f02	58	1400	LA	0.986612465	-1.363	1.031	-1.037
f02	58	1500	LA	0.994404857	-1.363	1.031	-1.037
f02	58	1600	LA	1.003085821	-1.363	1.031	-1.037
f02	58	1700	LA	1.002638317	-1.363	1.031	-1.037
f02	58	1800	LA	0.993474996	-1.363	1.031	-1.037
f02	59	-100	LA	1	1.914	0.146	-1.065
f02	59	0	LA	0.9970831	1.914	0.146	-1.065
f02	59	100	LA	0.981692176	1.914	0.146	-1.065
f02	59	200	LA	1.002491689	1.914	0.146	-1.065
f02	59	300	LA	1.023444709	1.914	0.146	-1.065
f02	59	400	LA	1.044434094	1.914	0.146	-1.065
f02	59	500	LA	1.034498534	1.914	0.146	-1.065
f02	59	600	LA	1.033925788	1.914	0.146	-1.065
f02	59	700	LA	1.006555957	1.914	0.146	-1.065
f02	59	800	LA	1.016732272	1.914	0.146	-1.065
f02	59	900	LA	1.021725196	1.914	0.146	-1.065
f02	59	1000	LA	1.037615738	1.914	0.146	-1.065
f02	59	1100	LA	1.03350639	1.914	0.146	-1.065
f02	59	1200	LA	1.021600275	1.914	0.146	-1.065
f02	59	1300	LA	1.009225145	1.914	0.146	-1.065
f02	59	1400	LA	0.987425418	1.914	0.146	-1.065
f02	59	1500	LA	0.973107132	1.914	0.146	-1.065
f02	59	1600	LA	0.980474111	1.914	0.146	-1.065
f02	59	1700	LA	0.996263701	1.914	0.146	-1.065
f02	59	1800	LA	1.030000852	1.914	0.146	-1.065
f02	60	-100	LA	1	0.052	-1.21	-1.315
f02	60	0	LA	1.006097132	0.052	-1.21	-1.315
f02	60	100	LA	1.000800081	0.052	-1.21	-1.315
f02	60	200	LA	1.005585121	0.052	-1.21	-1.315
f02	60	300	LA	1.013694322	0.052	-1.21	-1.315
f02	60	400	LA	1.025589887	0.052	-1.21	-1.315
f02	60	500	LA	1.03109507	0.052	-1.21	-1.315
f02	60	600	LA	1.016273074	0.052	-1.21	-1.315
f02	60	700	LA	1.011818333	0.052	-1.21	-1.315
f02	60	800	LA	1.023914828	0.052	-1.21	-1.315
f02	60	900	LA	1.023632731	0.052	-1.21	-1.315
f02	60	1000	LA	1.018476633	0.052	-1.21	-1.315
f02	60	1100	LA	1.00170838	0.052	-1.21	-1.315
f02	60	1200	LA	0.988769973	0.052	-1.21	-1.315
f02	60	1300	LA	0.988442529	0.052	-1.21	-1.315
f02	60	1400	LA	0.993143262	0.052	-1.21	-1.315
f02	60	1500	LA	0.998808819	0.052	-1.21	-1.315
f02	60	1600	LA	1.01119619	0.052	-1.21	-1.315
f02	60	1700	LA	1.014765749	0.052	-1.21	-1.315
f02	60	1800	LA	1.021756322	0.052	-1.21	-1.315
f03	1	-100	HA	1	-2.128	-1.628	0.705
f03	1	0	HA	0.983981356	-2.128	-1.628	0.705
f03	1	100	HA	0.98687844	-2.128	-1.628	0.705
f03	1	200	HA	0.987905872	-2.128	-1.628	0.705
f03	1	300	HA	0.961389691	-2.128	-1.628	0.705
f03	1	400	HA	0.934873509	-2.128	-1.628	0.705
f03	1	500	HA	0.956204054	-2.128	-1.628	0.705
f03	1	600	HA	0.98999031	-2.128	-1.628	0.705
f03	1	700	HA	0.993769424	-2.128	-1.628	0.705
f03	1	800	HA	0.965584837	-2.128	-1.628	0.705
f03	1	900	HA	0.934364455	-2.128	-1.628	0.705
f03	1	1000	HA	0.91361405	-2.128	-1.628	0.705
f03	1	1100	HA	0.906230205	-2.128	-1.628	0.705
f03	1	1200	HA	0.912596349	-2.128	-1.628	0.705
f03	1	1300	HA	0.930657562	-2.128	-1.628	0.705
f03	1	1400	HA	0.941215851	-2.128	-1.628	0.705
f03	1	1500	HA	0.959631318	-2.128	-1.628	0.705
f03	1	1600	HA	0.982251873	-2.128	-1.628	0.705
f03	1	1700	HA	1.011582229	-2.128	-1.628	0.705
f03	1	1800	HA	1.021269647	-2.128	-1.628	0.705
f03	2	-100	HA	1	1.29	-1.371	0.945
f03	2	0	HA	1.011678187	1.29	-1.371	0.945
f03	2	100	HA	1.022912356	1.29	-1.371	0.945
f03	2	200	HA	1.03236013	1.29	-1.371	0.945
f03	2	300	HA	1.034594266	1.29	-1.371	0.945
f03	2	400	HA	1.009820527	1.29	-1.371	0.945
f03	2	500	HA	0.985046788	1.29	-1.371	0.945
f03	2	600	HA	1.045558295	1.29	-1.371	0.945
f03	2	700	HA	1.092647248	1.29	-1.371	0.945
f03	2	800	HA	1.12009723	1.29	-1.371	0.945
f03	2	900	HA	1.10308184	1.29	-1.371	0.945
f03	2	1000	HA	1.074330012	1.29	-1.371	0.945
f03	2	1100	HA	1.035159031	1.29	-1.371	0.945
f03	2	1200	HA	1.01071903	1.29	-1.371	0.945
f03	2	1300	HA	0.983967961	1.29	-1.371	0.945
f03	2	1400	HA	0.97736209	1.29	-1.371	0.945
f03	2	1500	HA	0.998618856	1.29	-1.371	0.945
f03	2	1600	HA	1.030002998	1.29	-1.371	0.945
f03	2	1700	HA	1.054020811	1.29	-1.371	0.945
f03	2	1800	HA	1.072678548	1.29	-1.371	0.945
f03	3	-100	HA	1	-0.709	-0.922	0.545
f03	3	0	HA	1.014354725	-0.709	-0.922	0.545
f03	3	100	HA	1.0336497	-0.709	-0.922	0.545
f03	3	200	HA	1.045047791	-0.709	-0.922	0.545
f03	3	300	HA	1.022709917	-0.709	-0.922	0.545
f03	3	400	HA	1.000372043	-0.709	-0.922	0.545
f03	3	500	HA	1.073525061	-0.709	-0.922	0.545
f03	3	600	HA	1.102445677	-0.709	-0.922	0.545
f03	3	700	HA	1.177984099	-0.709	-0.922	0.545
f03	3	800	HA	1.166570786	-0.709	-0.922	0.545
f03	3	900	HA	1.135093995	-0.709	-0.922	0.545
f03	3	1000	HA	1.108411291	-0.709	-0.922	0.545
f03	3	1100	HA	1.088954456	-0.709	-0.922	0.545
f03	3	1200	HA	1.070417662	-0.709	-0.922	0.545
f03	3	1300	HA	1.055366921	-0.709	-0.922	0.545
f03	3	1400	HA	1.049433626	-0.709	-0.922	0.545
f03	3	1500	HA	1.060142105	-0.709	-0.922	0.545
f03	3	1600	HA	1.042420414	-0.709	-0.922	0.545
f03	3	1700	HA	1.027046709	-0.709	-0.922	0.545
f03	3	1800	HA	1.015259882	-0.709	-0.922	0.545
f03	4	-100	HA	1	-0.239	-0.541	-1.356
f03	4	0	HA	0.997702917	-0.239	-0.541	-1.356
f03	4	100	HA	0.980512718	-0.239	-0.541	-1.356
f03	4	200	HA	0.975985878	-0.239	-0.541	-1.356
f03	4	300	HA	0.897689314	-0.239	-0.541	-1.356
f03	4	400	HA	0.819392751	-0.239	-0.541	-1.356
f03	4	500	HA	0.903295551	-0.239	-0.541	-1.356
f03	4	600	HA	0.926079522	-0.239	-0.541	-1.356
f03	4	700	HA	0.932303534	-0.239	-0.541	-1.356
f03	4	800	HA	0.909400432	-0.239	-0.541	-1.356
f03	4	900	HA	0.885708114	-0.239	-0.541	-1.356
f03	4	1000	HA	0.87355992	-0.239	-0.541	-1.356
f03	4	1100	HA	0.871369707	-0.239	-0.541	-1.356
f03	4	1200	HA	0.853016619	-0.239	-0.541	-1.356
f03	4	1300	HA	0.828278716	-0.239	-0.541	-1.356
f03	4	1400	HA	0.815999498	-0.239	-0.541	-1.356
f03	4	1500	HA	0.824936768	-0.239	-0.541	-1.356
f03	4	1600	HA	0.831502789	-0.239	-0.541	-1.356
f03	4	1700	HA	0.812919859	-0.239	-0.541	-1.356
f03	4	1800	HA	0.811472682	-0.239	-0.541	-1.356
f03	5	-100	HA	1	0.914	0.626	1.119
f03	5	0	HA	0.987498925	0.914	0.626	1.119
f03	5	100	HA	0.974425122	0.914	0.626	1.119
f03	5	200	HA	0.950989606	0.914	0.626	1.119
f03	5	300	HA	0.926522848	0.914	0.626	1.119
f03	5	400	HA	0.890981127	0.914	0.626	1.119
f03	5	500	HA	0.879414671	0.914	0.626	1.119
f03	5	600	HA	0.881763904	0.914	0.626	1.119
f03	5	700	HA	0.89760543	0.914	0.626	1.119
f03	5	800	HA	0.887368477	0.914	0.626	1.119
f03	5	900	HA	0.855727311	0.914	0.626	1.119
f03	5	1000	HA	0.844664536	0.914	0.626	1.119
f03	5	1100	HA	0.834751303	0.914	0.626	1.119
f03	5	1200	HA	0.815367892	0.914	0.626	1.119
f03	5	1300	HA	0.800252355	0.914	0.626	1.119
f03	5	1400	HA	0.810478874	0.914	0.626	1.119
f03	5	1500	HA	0.790261522	0.914	0.626	1.119
f03	5	1600	HA	0.777905195	0.914	0.626	1.119
f03	5	1700	HA	0.772939716	0.914	0.626	1.119
f03	5	1800	HA	0.793769459	0.914	0.626	1.119
f03	6	-100	HA	1	2.033	0.409	-0.313
f03	6	0	HA	0.970588278	2.033	0.409	-0.313
f03	6	100	HA	0.943442493	2.033	0.409	-0.313
f03	6	200	HA	0.920371166	2.033	0.409	-0.313
f03	6	300	HA	0.910119517	2.033	0.409	-0.313
f03	6	400	HA	0.902803284	2.033	0.409	-0.313
f03	6	500	HA	0.937062219	2.033	0.409	-0.313
f03	6	600	HA	0.991514647	2.033	0.409	-0.313
f03	6	700	HA	1.02322992	2.033	0.409	-0.313
f03	6	800	HA	1.048245363	2.033	0.409	-0.313
f03	6	900	HA	1.062642937	2.033	0.409	-0.313
f03	6	1000	HA	1.065272297	2.033	0.409	-0.313
f03	6	1100	HA	1.047246584	2.033	0.409	-0.313
f03	6	1200	HA	1.024844094	2.033	0.409	-0.313
f03	6	1300	HA	1.016292198	2.033	0.409	-0.313
f03	6	1400	HA	1.020372034	2.033	0.409	-0.313
f03	6	1500	HA	1.028692314	2.033	0.409	-0.313
f03	6	1600	HA	1.045873329	2.033	0.409	-0.313
f03	6	1700	HA	1.069121436	2.033	0.409	-0.313
f03	6	1800	HA	1.085326627	2.033	0.409	-0.313
f03	7	-100	HA	1	0.933	0.337	-0.857
f03	7	0	HA	0.988726735	0.933	0.337	-0.857
f03	7	100	HA	0.973288289	0.933	0.337	-0.857
f03	7	200	HA	0.968663994	0.933	0.337	-0.857
f03	7	300	HA	0.909524534	0.933	0.337	-0.857
f03	7	400	HA	0.850385074	0.933	0.337	-0.857
f03	7	500	HA	0.908743217	0.933	0.337	-0.857
f03	7	600	HA	0.945200476	0.933	0.337	-0.857
f03	7	700	HA	0.961230011	0.933	0.337	-0.857
f03	7	800	HA	0.960680327	0.933	0.337	-0.857
f03	7	900	HA	0.9271258	0.933	0.337	-0.857
f03	7	1000	HA	0.904319869	0.933	0.337	-0.857
f03	7	1100	HA	0.903426077	0.933	0.337	-0.857
f03	7	1200	HA	0.924725407	0.933	0.337	-0.857
f03	7	1300	HA	0.945811123	0.933	0.337	-0.857
f03	7	1400	HA	0.942208868	0.933	0.337	-0.857
f03	7	1500	HA	0.94229256	0.933	0.337	-0.857
f03	7	1600	HA	0.932497267	0.933	0.337	-0.857
f03	7	1700	HA	0.935370995	0.933	0.337	-0.857
f03	7	1800	HA	0.940790203	0.933	0.337	-0.857
f03	8	-100	HA	1	0.048	-1.38	-0.209
f03	8	0	HA	0.973168365	0.048	-1.38	-0.209
f03	8	100	HA	0.977878054	0.048	-1.38	-0.209
f03	8	200	HA	1.004785761	0.048	-1.38	-0.209
f03	8	300	HA	1.018531107	0.048	-1.38	-0.209
f03	8	400	HA	0.929511025	0.048	-1.38	-0.209
f03	8	500	HA	0.958013126	0.048	-1.38	-0.209
f03	8	600	HA	1.001510023	0.048	-1.38	-0.209
f03	8	700	HA	1.016479877	0.048	-1.38	-0.209
f03	8	800	HA	1.021795523	0.048	-1.38	-0.209
f03	8	900	HA	1.003017151	0.048	-1.38	-0.209
f03	8	1000	HA	0.947763553	0.048	-1.38	-0.209
f03	8	1100	HA	0.913364727	0.048	-1.38	-0.209
f03	8	1200	HA	0.903060632	0.048	-1.38	-0.209
f03	8	1300	HA	0.901177087	0.048	-1.38	-0.209
f03	8	1400	HA	0.895259908	0.048	-1.38	-0.209
f03	8	1500	HA	0.890595622	0.048	-1.38	-0.209
f03	8	1600	HA	0.89761955	0.048	-1.38	-0.209
f03	8	1700	HA	0.920137088	0.048	-1.38	-0.209
f03	8	1800	HA	0.969869351	0.048	-1.38	-0.209
f03	9	-100	HA	1	1.86	-1.812	-1.075
f03	9	0	HA	1.010927162	1.86	-1.812	-1.075
f03	9	100	HA	1.029865572	1.86	-1.812	-1.075
f03	9	200	HA	1.044370641	1.86	-1.812	-1.075
f03	9	300	HA	1.051435464	1.86	-1.812	-1.075
f03	9	400	HA	1.030858289	1.86	-1.812	-1.075
f03	9	500	HA	1.010281114	1.86	-1.812	-1.075
f03	9	600	HA	1.042453623	1.86	-1.812	-1.075
f03	9	700	HA	1.089630436	1.86	-1.812	-1.075
f03	9	800	HA	1.078686318	1.86	-1.812	-1.075
f03	9	900	HA	1.044437198	1.86	-1.812	-1.075
f03	9	1000	HA	1.059724483	1.86	-1.812	-1.075
f03	9	1100	HA	1.19924846	1.86	-1.812	-1.075
f03	9	1200	HA	1.205429238	1.86	-1.812	-1.075
f03	9	1300	HA	1.193911798	1.86	-1.812	-1.075
f03	9	1400	HA	1.19026308	1.86	-1.812	-1.075
f03	9	1500	HA	1.173699623	1.86	-1.812	-1.075
f03	9	1600	HA	1.17942738	1.86	-1.812	-1.075
f03	9	1700	HA	1.197952266	1.86	-1.812	-1.075
f03	9	1800	HA	1.223910769	1.86	-1.812	-1.075
f03	10	-100	HA	1	1.68	-0.826	-1.171
f03	10	0	HA	1.000991402	1.68	-0.826	-1.171
f03	10	100	HA	0.997151001	1.68	-0.826	-1.171
f03	10	200	HA	1.00720794	1.68	-0.826	-1.171
f03	10	300	HA	1.014051914	1.68	-0.826	-1.171
f03	10	400	HA	1.016536168	1.68	-0.826	-1.171
f03	10	500	HA	1.01898356	1.68	-0.826	-1.171
f03	10	600	HA	1.028264905	1.68	-0.826	-1.171
f03	10	700	HA	1.010138014	1.68	-0.826	-1.171
f03	10	800	HA	0.992011123	1.68	-0.826	-1.171
f03	10	900	HA	1.029057399	1.68	-0.826	-1.171
f03	10	1000	HA	1.054066274	1.68	-0.826	-1.171
f03	10	1100	HA	1.052981359	1.68	-0.826	-1.171
f03	10	1200	HA	1.015885188	1.68	-0.826	-1.171
f03	10	1300	HA	0.9796786	1.68	-0.826	-1.171
f03	10	1400	HA	0.957299676	1.68	-0.826	-1.171
f03	10	1500	HA	0.936634737	1.68	-0.826	-1.171
f03	10	1600	HA	0.920866366	1.68	-0.826	-1.171
f03	10	1700	HA	0.90585257	1.68	-0.826	-1.171
f03	10	1800	HA	0.906695231	1.68	-0.826	-1.171
f03	11	-100	HA	1	-0.799	-1.238	-0.799
f03	11	0	HA	0.984935731	-0.799	-1.238	-0.799
f03	11	100	HA	0.994876067	-0.799	-1.238	-0.799
f03	11	200	HA	1.017800752	-0.799	-1.238	-0.799
f03	11	300	HA	1.029720981	-0.799	-1.238	-0.799
f03	11	400	HA	1.001458415	-0.799	-1.238	-0.799
f03	11	500	HA	0.940709547	-0.799	-1.238	-0.799
f03	11	600	HA	0.940709547	-0.799	-1.238	-0.799
f03	11	700	HA	0.879960679	-0.799	-1.238	-0.799
f03	11	800	HA	0.893219443	-0.799	-1.238	-0.799
f03	11	900	HA	0.975444793	-0.799	-1.238	-0.799
f03	11	1000	HA	1.029350122	-0.799	-1.238	-0.799
f03	11	1100	HA	1.032809684	-0.799	-1.238	-0.799
f03	11	1200	HA	0.993790667	-0.799	-1.238	-0.799
f03	11	1300	HA	0.968320871	-0.799	-1.238	-0.799
f03	11	1400	HA	0.984868336	-0.799	-1.238	-0.799
f03	11	1500	HA	0.997823079	-0.799	-1.238	-0.799
f03	11	1600	HA	1.013181001	-0.799	-1.238	-0.799
f03	11	1700	HA	1.024170118	-0.799	-1.238	-0.799
f03	11	1800	HA	1.048583011	-0.799	-1.238	-0.799
f03	12	-100	HA	1	-0.083	-1.393	0.058
f03	12	0	HA	0.993098157	-0.083	-1.393	0.058
f03	12	100	HA	0.972306192	-0.083	-1.393	0.058
f03	12	200	HA	0.958461413	-0.083	-1.393	0.058
f03	12	300	HA	0.96026555	-0.083	-1.393	0.058
f03	12	400	HA	0.963107127	-0.083	-1.393	0.058
f03	12	500	HA	0.971271013	-0.083	-1.393	0.058
f03	12	600	HA	0.969244081	-0.083	-1.393	0.058
f03	12	700	HA	0.948603197	-0.083	-1.393	0.058
f03	12	800	HA	0.95018687	-0.083	-1.393	0.058
f03	12	900	HA	0.951770544	-0.083	-1.393	0.058
f03	12	1000	HA	0.890749647	-0.083	-1.393	0.058
f03	12	1100	HA	0.939421736	-0.083	-1.393	0.058
f03	12	1200	HA	0.979029643	-0.083	-1.393	0.058
f03	12	1300	HA	0.940909285	-0.083	-1.393	0.058
f03	12	1400	HA	0.888264318	-0.083	-1.393	0.058
f03	12	1500	HA	0.86184251	-0.083	-1.393	0.058
f03	12	1600	HA	0.856568776	-0.083	-1.393	0.058
f03	12	1700	HA	0.8599841	-0.083	-1.393	0.058
f03	12	1800	HA	0.868260673	-0.083	-1.393	0.058
f03	13	-100	HA	1	-0.612	-0.765	-0.828
f03	13	0	HA	0.999551249	-0.612	-0.765	-0.828
f03	13	100	HA	0.997795176	-0.612	-0.765	-0.828
f03	13	200	HA	1.005672246	-0.612	-0.765	-0.828
f03	13	300	HA	1.013245552	-0.612	-0.765	-0.828
f03	13	400	HA	1.014769659	-0.612	-0.765	-0.828
f03	13	500	HA	1.013146567	-0.612	-0.765	-0.828
f03	13	600	HA	1.056331756	-0.612	-0.765	-0.828
f03	13	700	HA	0.926014364	-0.612	-0.765	-0.828
f03	13	800	HA	0.91609841	-0.612	-0.765	-0.828
f03	13	900	HA	0.899650375	-0.612	-0.765	-0.828
f03	13	1000	HA	0.802262165	-0.612	-0.765	-0.828
f03	13	1100	HA	0.803550529	-0.612	-0.765	-0.828
f03	13	1200	HA	0.811126007	-0.612	-0.765	-0.828
f03	13	1300	HA	0.827213296	-0.612	-0.765	-0.828
f03	13	1400	HA	0.812988588	-0.612	-0.765	-0.828
f03	13	1500	HA	0.796100849	-0.612	-0.765	-0.828
f03	13	1600	HA	0.795293175	-0.612	-0.765	-0.828
f03	13	1700	HA	0.797467217	-0.612	-0.765	-0.828
f03	13	1800	HA	0.786910783	-0.612	-0.765	-0.828
f03	14	-100	HA	1	-1.764	0.468	2.172
f03	14	0	HA	0.983053474	-1.764	0.468	2.172
f03	14	100	HA	0.984231017	-1.764	0.468	2.172
f03	14	200	HA	0.988970406	-1.764	0.468	2.172
f03	14	300	HA	0.988591328	-1.764	0.468	2.172
f03	14	400	HA	0.983632409	-1.764	0.468	2.172
f03	14	500	HA	0.961776688	-1.764	0.468	2.172
f03	14	600	HA	0.952259033	-1.764	0.468	2.172
f03	14	700	HA	0.942741379	-1.764	0.468	2.172
f03	14	800	HA	0.997553589	-1.764	0.468	2.172
f03	14	900	HA	1.041272742	-1.764	0.468	2.172
f03	14	1000	HA	1.048078042	-1.764	0.468	2.172
f03	14	1100	HA	1.021512795	-1.764	0.468	2.172
f03	14	1200	HA	1.000564899	-1.764	0.468	2.172
f03	14	1300	HA	0.997784339	-1.764	0.468	2.172
f03	14	1400	HA	0.994060268	-1.764	0.468	2.172
f03	14	1500	HA	0.996739045	-1.764	0.468	2.172
f03	14	1600	HA	1.001264158	-1.764	0.468	2.172
f03	14	1700	HA	1.026404284	-1.764	0.468	2.172
f03	14	1800	HA	1.044559925	-1.764	0.468	2.172
f03	15	-100	HA	1	1.196	2.331	1.958
f03	15	0	HA	0.998420594	1.196	2.331	1.958
f03	15	100	HA	0.987686157	1.196	2.331	1.958
f03	15	200	HA	1.013771605	1.196	2.331	1.958
f03	15	300	HA	1.037371921	1.196	2.331	1.958
f03	15	400	HA	1.028894251	1.196	2.331	1.958
f03	15	500	HA	1.02041658	1.196	2.331	1.958
f03	15	600	HA	1.091953408	1.196	2.331	1.958
f03	15	700	HA	1.161639368	1.196	2.331	1.958
f03	15	800	HA	1.204773348	1.196	2.331	1.958
f03	15	900	HA	1.190726853	1.196	2.331	1.958
f03	15	1000	HA	1.176706454	1.196	2.331	1.958
f03	15	1100	HA	1.145025381	1.196	2.331	1.958
f03	15	1200	HA	1.129193105	1.196	2.331	1.958
f03	15	1300	HA	1.150858514	1.196	2.331	1.958
f03	15	1400	HA	1.134320744	1.196	2.331	1.958
f03	15	1500	HA	1.088353812	1.196	2.331	1.958
f03	15	1600	HA	1.052389134	1.196	2.331	1.958
f03	15	1700	HA	0.897207802	1.196	2.331	1.958
f03	15	1800	HA	1.143170514	1.196	2.331	1.958
f03	16	-100	HA	1	-0.477	-0.533	0.049
f03	16	0	HA	1.002947655	-0.477	-0.533	0.049
f03	16	100	HA	1.007052193	-0.477	-0.533	0.049
f03	16	200	HA	1.010514628	-0.477	-0.533	0.049
f03	16	300	HA	0.993597642	-0.477	-0.533	0.049
f03	16	400	HA	0.976680657	-0.477	-0.533	0.049
f03	16	500	HA	1.01190611	-0.477	-0.533	0.049
f03	16	600	HA	0.995404632	-0.477	-0.533	0.049
f03	16	700	HA	0.978903155	-0.477	-0.533	0.049
f03	16	800	HA	1.020428531	-0.477	-0.533	0.049
f03	16	900	HA	1.068604082	-0.477	-0.533	0.049
f03	16	1000	HA	1.104487166	-0.477	-0.533	0.049
f03	16	1100	HA	1.129309123	-0.477	-0.533	0.049
f03	16	1200	HA	1.117715429	-0.477	-0.533	0.049
f03	16	1300	HA	1.115198366	-0.477	-0.533	0.049
f03	16	1400	HA	1.112857239	-0.477	-0.533	0.049
f03	16	1500	HA	1.132961502	-0.477	-0.533	0.049
f03	16	1600	HA	1.155545721	-0.477	-0.533	0.049
f03	16	1700	HA	1.156701332	-0.477	-0.533	0.049
f03	16	1800	HA	1.14062872	-0.477	-0.533	0.049
f03	17	-100	HA	1	-0.791	-1.236	0.445
f03	17	0	HA	0.986942453	-0.791	-1.236	0.445
f03	17	100	HA	0.982367528	-0.791	-1.236	0.445
f03	17	200	HA	0.992465593	-0.791	-1.236	0.445
f03	17	300	HA	1.017331224	-0.791	-1.236	0.445
f03	17	400	HA	1.025836811	-0.791	-1.236	0.445
f03	17	500	HA	0.985341834	-0.791	-1.236	0.445
f03	17	600	HA	0.944846857	-0.791	-1.236	0.445
f03	17	700	HA	1.004661758	-0.791	-1.236	0.445
f03	17	800	HA	1.060251549	-0.791	-1.236	0.445
f03	17	900	HA	1.09020521	-0.791	-1.236	0.445
f03	17	1000	HA	1.051332899	-0.791	-1.236	0.445
f03	17	1100	HA	0.991364375	-0.791	-1.236	0.445
f03	17	1200	HA	0.957070363	-0.791	-1.236	0.445
f03	17	1300	HA	0.914749146	-0.791	-1.236	0.445
f03	17	1400	HA	0.884362258	-0.791	-1.236	0.445
f03	17	1500	HA	0.868205881	-0.791	-1.236	0.445
f03	17	1600	HA	0.861604914	-0.791	-1.236	0.445
f03	17	1700	HA	0.868086563	-0.791	-1.236	0.445
f03	17	1800	HA	0.872237071	-0.791	-1.236	0.445
f03	18	-100	HA	1	-0.554	-0.949	0.846
f03	18	0	HA	0.992739491	-0.554	-0.949	0.846
f03	18	100	HA	0.974512544	-0.554	-0.949	0.846
f03	18	200	HA	0.962267609	-0.554	-0.949	0.846
f03	18	300	HA	0.95388118	-0.554	-0.949	0.846
f03	18	400	HA	0.885947802	-0.554	-0.949	0.846
f03	18	500	HA	0.818014425	-0.554	-0.949	0.846
f03	18	600	HA	0.85514964	-0.554	-0.949	0.846
f03	18	700	HA	0.917555285	-0.554	-0.949	0.846
f03	18	800	HA	0.943955859	-0.554	-0.949	0.846
f03	18	900	HA	0.900040488	-0.554	-0.949	0.846
f03	18	1000	HA	0.863047313	-0.554	-0.949	0.846
f03	18	1100	HA	0.856980843	-0.554	-0.949	0.846
f03	18	1200	HA	0.85170741	-0.554	-0.949	0.846
f03	18	1300	HA	0.851751087	-0.554	-0.949	0.846
f03	18	1400	HA	0.859481862	-0.554	-0.949	0.846
f03	18	1500	HA	0.887018228	-0.554	-0.949	0.846
f03	18	1600	HA	0.914505567	-0.554	-0.949	0.846
f03	18	1700	HA	0.931343357	-0.554	-0.949	0.846
f03	18	1800	HA	0.943499775	-0.554	-0.949	0.846
f03	19	-100	HA	1	1.493	-1.144	-0.089
f03	19	0	HA	0.995250389	1.493	-1.144	-0.089
f03	19	100	HA	0.998487778	1.493	-1.144	-0.089
f03	19	200	HA	1.015240389	1.493	-1.144	-0.089
f03	19	300	HA	1.048625659	1.493	-1.144	-0.089
f03	19	400	HA	1.076862038	1.493	-1.144	-0.089
f03	19	500	HA	1.091857594	1.493	-1.144	-0.089
f03	19	600	HA	1.09756928	1.493	-1.144	-0.089
f03	19	700	HA	1.098167689	1.493	-1.144	-0.089
f03	19	800	HA	1.09170543	1.493	-1.144	-0.089
f03	19	900	HA	1.100938995	1.493	-1.144	-0.089
f03	19	1000	HA	1.116549311	1.493	-1.144	-0.089
f03	19	1100	HA	1.11100003	1.493	-1.144	-0.089
f03	19	1200	HA	1.112004051	1.493	-1.144	-0.089
f03	19	1300	HA	1.099429986	1.493	-1.144	-0.089
f03	19	1400	HA	1.100589715	1.493	-1.144	-0.089
f03	19	1500	HA	1.100481072	1.493	-1.144	-0.089
f03	19	1600	HA	1.109557193	1.493	-1.144	-0.089
f03	19	1700	HA	1.119614033	1.493	-1.144	-0.089
f03	19	1800	HA	1.116954564	1.493	-1.144	-0.089
f03	20	-100	HA	1	2.067	1.024	1.865
f03	20	0	HA	0.998565684	2.067	1.024	1.865
f03	20	100	HA	1.006858575	2.067	1.024	1.865
f03	20	200	HA	1.020477199	2.067	1.024	1.865
f03	20	300	HA	1.035730261	2.067	1.024	1.865
f03	20	400	HA	1.0011147	2.067	1.024	1.865
f03	20	500	HA	1.009242966	2.067	1.024	1.865
f03	20	600	HA	1.017371232	2.067	1.024	1.865
f03	20	700	HA	1.043655251	2.067	1.024	1.865
f03	20	800	HA	1.088328988	2.067	1.024	1.865
f03	20	900	HA	0.971019816	2.067	1.024	1.865
f03	20	1000	HA	0.853710645	2.067	1.024	1.865
f03	20	1100	HA	0.865081118	2.067	1.024	1.865
f03	20	1200	HA	0.894902868	2.067	1.024	1.865
f03	20	1300	HA	0.916731911	2.067	1.024	1.865
f03	20	1400	HA	0.902095448	2.067	1.024	1.865
f03	20	1500	HA	0.881251979	2.067	1.024	1.865
f03	20	1600	HA	0.864722476	2.067	1.024	1.865
f03	20	1700	HA	0.855831924	2.067	1.024	1.865
f03	20	1800	HA	0.862119497	2.067	1.024	1.865
f03	21	-100	HA	1	-1.078	-1.438	1.734
f03	21	0	HA	0.972650886	-1.078	-1.438	1.734
f03	21	100	HA	0.956647813	-1.078	-1.438	1.734
f03	21	200	HA	0.954992625	-1.078	-1.438	1.734
f03	21	300	HA	0.956922882	-1.078	-1.438	1.734
f03	21	400	HA	0.958853139	-1.078	-1.438	1.734
f03	21	500	HA	0.980812936	-1.078	-1.438	1.734
f03	21	600	HA	1.0092679	-1.078	-1.438	1.734
f03	21	700	HA	1.031644607	-1.078	-1.438	1.734
f03	21	800	HA	1.032356416	-1.078	-1.438	1.734
f03	21	900	HA	0.99539352	-1.078	-1.438	1.734
f03	21	1000	HA	0.964850708	-1.078	-1.438	1.734
f03	21	1100	HA	0.957251755	-1.078	-1.438	1.734
f03	21	1200	HA	0.957598375	-1.078	-1.438	1.734
f03	21	1300	HA	0.963589306	-1.078	-1.438	1.734
f03	21	1400	HA	0.965257982	-1.078	-1.438	1.734
f03	21	1500	HA	0.974548683	-1.078	-1.438	1.734
f03	21	1600	HA	1.00037079	-1.078	-1.438	1.734
f03	21	1700	HA	1.032830087	-1.078	-1.438	1.734
f03	21	1800	HA	1.061925835	-1.078	-1.438	1.734
f03	22	-100	HA	1	1.788	-0.67	-0.198
f03	22	0	HA	0.996292346	1.788	-0.67	-0.198
f03	22	100	HA	0.985713194	1.788	-0.67	-0.198
f03	22	200	HA	0.977342885	1.788	-0.67	-0.198
f03	22	300	HA	0.963093845	1.788	-0.67	-0.198
f03	22	400	HA	0.874513887	1.788	-0.67	-0.198
f03	22	500	HA	0.78593393	1.788	-0.67	-0.198
f03	22	600	HA	0.827163872	1.788	-0.67	-0.198
f03	22	700	HA	0.865474751	1.788	-0.67	-0.198
f03	22	800	HA	0.880718735	1.788	-0.67	-0.198
f03	22	900	HA	0.843877436	1.788	-0.67	-0.198
f03	22	1000	HA	0.812466704	1.788	-0.67	-0.198
f03	22	1100	HA	0.80044349	1.788	-0.67	-0.198
f03	22	1200	HA	0.779916007	1.788	-0.67	-0.198
f03	22	1300	HA	0.756149337	1.788	-0.67	-0.198
f03	22	1400	HA	0.744611295	1.788	-0.67	-0.198
f03	22	1500	HA	0.741938159	1.788	-0.67	-0.198
f03	22	1600	HA	0.738122063	1.788	-0.67	-0.198
f03	22	1700	HA	0.741107473	1.788	-0.67	-0.198
f03	22	1800	HA	0.758195717	1.788	-0.67	-0.198
f03	23	-100	HA	1	1.631	1.568	-1.173
f03	23	0	HA	0.9997751	1.631	1.568	-1.173
f03	23	100	HA	1.003972595	1.631	1.568	-1.173
f03	23	200	HA	1.009807249	1.631	1.568	-1.173
f03	23	300	HA	0.975666363	1.631	1.568	-1.173
f03	23	400	HA	0.941525478	1.631	1.568	-1.173
f03	23	500	HA	0.974377418	1.631	1.568	-1.173
f03	23	600	HA	1.006381347	1.631	1.568	-1.173
f03	23	700	HA	1.022995952	1.631	1.568	-1.173
f03	23	800	HA	1.016510979	1.631	1.568	-1.173
f03	23	900	HA	1.009252001	1.631	1.568	-1.173
f03	23	1000	HA	0.984946649	1.631	1.568	-1.173
f03	23	1100	HA	0.965856663	1.631	1.568	-1.173
f03	23	1200	HA	0.951962364	1.631	1.568	-1.173
f03	23	1300	HA	0.949277106	1.631	1.568	-1.173
f03	23	1400	HA	0.930024993	1.631	1.568	-1.173
f03	23	1500	HA	0.913941179	1.631	1.568	-1.173
f03	23	1600	HA	0.902728207	1.631	1.568	-1.173
f03	23	1700	HA	0.886918092	1.631	1.568	-1.173
f03	23	1800	HA	0.87474686	1.631	1.568	-1.173
f03	24	-100	HA	1	-1.771	1.127	-0.194
f03	24	0	HA	0.989793571	-1.771	1.127	-0.194
f03	24	100	HA	0.99780447	-1.771	1.127	-0.194
f03	24	200	HA	1.018773113	-1.771	1.127	-0.194
f03	24	300	HA	1.026137225	-1.771	1.127	-0.194
f03	24	400	HA	0.982754677	-1.771	1.127	-0.194
f03	24	500	HA	1.044814996	-1.771	1.127	-0.194
f03	24	600	HA	1.111091901	-1.771	1.127	-0.194
f03	24	700	HA	1.149532863	-1.771	1.127	-0.194
f03	24	800	HA	1.131018918	-1.771	1.127	-0.194
f03	24	900	HA	1.079370034	-1.771	1.127	-0.194
f03	24	1000	HA	1.029543777	-1.771	1.127	-0.194
f03	24	1100	HA	1.018046998	-1.771	1.127	-0.194
f03	24	1200	HA	1.018536549	-1.771	1.127	-0.194
f03	24	1300	HA	1.006478146	-1.771	1.127	-0.194
f03	24	1400	HA	1.017700307	-1.771	1.127	-0.194
f03	24	1500	HA	1.047932385	-1.771	1.127	-0.194
f03	24	1600	HA	1.090337518	-1.771	1.127	-0.194
f03	24	1700	HA	1.117395434	-1.771	1.127	-0.194
f03	24	1800	HA	1.127258408	-1.771	1.127	-0.194
f03	25	-100	HA	1	-0.282	1.457	1.46
f03	25	0	HA	0.96696906	-0.282	1.457	1.46
f03	25	100	HA	0.96046887	-0.282	1.457	1.46
f03	25	200	HA	0.955246838	-0.282	1.457	1.46
f03	25	300	HA	0.938859635	-0.282	1.457	1.46
f03	25	400	HA	0.934120589	-0.282	1.457	1.46
f03	25	500	HA	0.948198308	-0.282	1.457	1.46
f03	25	600	HA	0.972779614	-0.282	1.457	1.46
f03	25	700	HA	0.983098639	-0.282	1.457	1.46
f03	25	800	HA	0.98129604	-0.282	1.457	1.46
f03	25	900	HA	0.966247688	-0.282	1.457	1.46
f03	25	1000	HA	0.964412451	-0.282	1.457	1.46
f03	25	1100	HA	0.961007008	-0.282	1.457	1.46
f03	25	1200	HA	0.953912683	-0.282	1.457	1.46
f03	25	1300	HA	0.944820548	-0.282	1.457	1.46
f03	25	1400	HA	0.937335411	-0.282	1.457	1.46
f03	25	1500	HA	0.952315979	-0.282	1.457	1.46
f03	25	1600	HA	0.961191542	-0.282	1.457	1.46
f03	25	1700	HA	1.023285709	-0.282	1.457	1.46
f03	25	1800	HA	1.044174852	-0.282	1.457	1.46
f03	26	-100	HA	1	0.346	1.954	1.342
f03	26	0	HA	0.991181838	0.346	1.954	1.342
f03	26	100	HA	1.016763769	0.346	1.954	1.342
f03	26	200	HA	1.056382644	0.346	1.954	1.342
f03	26	300	HA	1.117045512	0.346	1.954	1.342
f03	26	400	HA	1.190641647	0.346	1.954	1.342
f03	26	500	HA	1.227257551	0.346	1.954	1.342
f03	26	600	HA	1.156051374	0.346	1.954	1.342
f03	26	700	HA	1.084845197	0.346	1.954	1.342
f03	26	800	HA	1.123743333	0.346	1.954	1.342
f03	26	900	HA	1.15211894	0.346	1.954	1.342
f03	26	1000	HA	1.278608384	0.346	1.954	1.342
f03	26	1100	HA	1.261984226	0.346	1.954	1.342
f03	26	1200	HA	1.241419183	0.346	1.954	1.342
f03	26	1300	HA	1.253078834	0.346	1.954	1.342
f03	26	1400	HA	1.262151466	0.346	1.954	1.342
f03	26	1500	HA	1.258028529	0.346	1.954	1.342
f03	26	1600	HA	1.257752524	0.346	1.954	1.342
f03	26	1700	HA	1.2678334	0.346	1.954	1.342
f03	26	1800	HA	1.287548621	0.346	1.954	1.342
f03	27	-100	HA	1	0.749	-1.709	0.146
f03	27	0	HA	0.993297746	0.749	-1.709	0.146
f03	27	100	HA	0.997747755	0.749	-1.709	0.146
f03	27	200	HA	0.990299895	0.749	-1.709	0.146
f03	27	300	HA	0.984353931	0.749	-1.709	0.146
f03	27	400	HA	0.957675024	0.749	-1.709	0.146
f03	27	500	HA	0.930996117	0.749	-1.709	0.146
f03	27	600	HA	0.977516689	0.749	-1.709	0.146
f03	27	700	HA	1.016487917	0.749	-1.709	0.146
f03	27	800	HA	1.02882038	0.749	-1.709	0.146
f03	27	900	HA	0.997976905	0.749	-1.709	0.146
f03	27	1000	HA	0.957800424	0.749	-1.709	0.146
f03	27	1100	HA	0.919612928	0.749	-1.709	0.146
f03	27	1200	HA	0.900157085	0.749	-1.709	0.146
f03	27	1300	HA	0.892019086	0.749	-1.709	0.146
f03	27	1400	HA	0.88412928	0.749	-1.709	0.146
f03	27	1500	HA	0.890876924	0.749	-1.709	0.146
f03	27	1600	HA	0.916160113	0.749	-1.709	0.146
f03	27	1700	HA	0.953504055	0.749	-1.709	0.146
f03	27	1800	HA	0.983045253	0.749	-1.709	0.146
f03	28	-100	HA	1	2.049	1.02	0.955
f03	28	0	HA	0.982837352	2.049	1.02	0.955
f03	28	100	HA	0.951337278	2.049	1.02	0.955
f03	28	200	HA	0.933043049	2.049	1.02	0.955
f03	28	300	HA	0.929304103	2.049	1.02	0.955
f03	28	400	HA	0.865516313	2.049	1.02	0.955
f03	28	500	HA	0.905592925	2.049	1.02	0.955
f03	28	600	HA	0.960819609	2.049	1.02	0.955
f03	28	700	HA	0.994616576	2.049	1.02	0.955
f03	28	800	HA	1.019047448	2.049	1.02	0.955
f03	28	900	HA	0.993494807	2.049	1.02	0.955
f03	28	1000	HA	0.956448447	2.049	1.02	0.955
f03	28	1100	HA	0.947697991	2.049	1.02	0.955
f03	28	1200	HA	0.946608683	2.049	1.02	0.955
f03	28	1300	HA	0.943620376	2.049	1.02	0.955
f03	28	1400	HA	0.942267913	2.049	1.02	0.955
f03	28	1500	HA	0.939204528	2.049	1.02	0.955
f03	28	1600	HA	0.94070096	2.049	1.02	0.955
f03	28	1700	HA	0.951121937	2.049	1.02	0.955
f03	28	1800	HA	0.968633951	2.049	1.02	0.955
f03	29	-100	HA	1	-1.858	-1.271	0.536
f03	29	0	HA	0.970864111	-1.858	-1.271	0.536
f03	29	100	HA	0.959133695	-1.858	-1.271	0.536
f03	29	200	HA	0.9522162	-1.858	-1.271	0.536
f03	29	300	HA	0.946661161	-1.858	-1.271	0.536
f03	29	400	HA	0.956724489	-1.858	-1.271	0.536
f03	29	500	HA	0.905499583	-1.858	-1.271	0.536
f03	29	600	HA	0.854274677	-1.858	-1.271	0.536
f03	29	700	HA	0.897395101	-1.858	-1.271	0.536
f03	29	800	HA	0.920202376	-1.858	-1.271	0.536
f03	29	900	HA	0.920705576	-1.858	-1.271	0.536
f03	29	1000	HA	0.903182854	-1.858	-1.271	0.536
f03	29	1100	HA	0.868494454	-1.858	-1.271	0.536
f03	29	1200	HA	0.847748565	-1.858	-1.271	0.536
f03	29	1300	HA	0.850645117	-1.858	-1.271	0.536
f03	29	1400	HA	0.858799794	-1.858	-1.271	0.536
f03	29	1500	HA	0.868093285	-1.858	-1.271	0.536
f03	29	1600	HA	0.88715699	-1.858	-1.271	0.536
f03	29	1700	HA	0.921006648	-1.858	-1.271	0.536
f03	29	1800	HA	0.943650726	-1.858	-1.271	0.536
f03	30	-100	HA	1	1.606	1.877	1.226
f03	30	0	HA	1.006452862	1.606	1.877	1.226
f03	30	100	HA	1.012006928	1.606	1.877	1.226
f03	30	200	HA	1.027644712	1.606	1.877	1.226
f03	30	300	HA	1.057742768	1.606	1.877	1.226
f03	30	400	HA	1.09181396	1.606	1.877	1.226
f03	30	500	HA	1.102209055	1.606	1.877	1.226
f03	30	600	HA	1.022992695	1.606	1.877	1.226
f03	30	700	HA	0.943776336	1.606	1.877	1.226
f03	30	800	HA	0.985756805	1.606	1.877	1.226
f03	30	900	HA	1.013482299	1.606	1.877	1.226
f03	30	1000	HA	1.036621444	1.606	1.877	1.226
f03	30	1100	HA	1.015342666	1.606	1.877	1.226
f03	30	1200	HA	0.999043025	1.606	1.877	1.226
f03	30	1300	HA	0.975953418	1.606	1.877	1.226
f03	30	1400	HA	0.956977281	1.606	1.877	1.226
f03	30	1500	HA	0.952986104	1.606	1.877	1.226
f03	30	1600	HA	0.954154	1.606	1.877	1.226
f03	30	1700	HA	0.957985419	1.606	1.877	1.226
f03	30	1800	HA	0.980327888	1.606	1.877	1.226
f03	31	-100	LA	1	0.154	0.557	-1.245
f03	31	0	LA	1.001557683	0.154	0.557	-1.245
f03	31	100	LA	1.01885761	0.154	0.557	-1.245
f03	31	200	LA	1.039371836	0.154	0.557	-1.245
f03	31	300	LA	1.049966441	0.154	0.557	-1.245
f03	31	400	LA	1.080491106	0.154	0.557	-1.245
f03	31	500	LA	1.111015771	0.154	0.557	-1.245
f03	31	600	LA	1.086010112	0.154	0.557	-1.245
f03	31	700	LA	1.135850601	0.154	0.557	-1.245
f03	31	800	LA	1.148360747	0.154	0.557	-1.245
f03	31	900	LA	1.134829351	0.154	0.557	-1.245
f03	31	1000	LA	1.083716379	0.154	0.557	-1.245
f03	31	1100	LA	1.045741479	0.154	0.557	-1.245
f03	31	1200	LA	1.024633433	0.154	0.557	-1.245
f03	31	1300	LA	1.013018809	0.154	0.557	-1.245
f03	31	1400	LA	0.995821915	0.154	0.557	-1.245
f03	31	1500	LA	0.994243403	0.154	0.557	-1.245
f03	31	1600	LA	1.013528484	0.154	0.557	-1.245
f03	31	1700	LA	1.035726818	0.154	0.557	-1.245
f03	31	1800	LA	1.064063579	0.154	0.557	-1.245
f03	32	-100	LA	1	0.604	0.861	-0.464
f03	32	0	LA	0.995666388	0.604	0.861	-0.464
f03	32	100	LA	0.991493866	0.604	0.861	-0.464
f03	32	200	LA	0.995727453	0.604	0.861	-0.464
f03	32	300	LA	1.003629931	0.604	0.861	-0.464
f03	32	400	LA	1.006671436	0.604	0.861	-0.464
f03	32	500	LA	0.991523963	0.604	0.861	-0.464
f03	32	600	LA	0.976680374	0.604	0.861	-0.464
f03	32	700	LA	0.906645828	0.604	0.861	-0.464
f03	32	800	LA	0.836611281	0.604	0.861	-0.464
f03	32	900	LA	0.850301119	0.604	0.861	-0.464
f03	32	1000	LA	0.88020239	0.604	0.861	-0.464
f03	32	1100	LA	0.894023413	0.604	0.861	-0.464
f03	32	1200	LA	0.85606627	0.604	0.861	-0.464
f03	32	1300	LA	0.84464629	0.604	0.861	-0.464
f03	32	1400	LA	0.860755631	0.604	0.861	-0.464
f03	32	1500	LA	0.877186598	0.604	0.861	-0.464
f03	32	1600	LA	0.864932116	0.604	0.861	-0.464
f03	32	1700	LA	0.8595538	0.604	0.861	-0.464
f03	32	1800	LA	0.861446389	0.604	0.861	-0.464
f03	33	-100	LA	1	-0.916	1.269	1.487
f03	33	0	LA	0.99876972	-0.916	1.269	1.487
f03	33	100	LA	0.985127624	-0.916	1.269	1.487
f03	33	200	LA	0.99465093	-0.916	1.269	1.487
f03	33	300	LA	1.007366841	-0.916	1.269	1.487
f03	33	400	LA	0.975230944	-0.916	1.269	1.487
f03	33	500	LA	0.987387263	-0.916	1.269	1.487
f03	33	600	LA	0.961326938	-0.916	1.269	1.487
f03	33	700	LA	1.021567409	-0.916	1.269	1.487
f03	33	800	LA	1.066314407	-0.916	1.269	1.487
f03	33	900	LA	1.068567713	-0.916	1.269	1.487
f03	33	1000	LA	1.037837991	-0.916	1.269	1.487
f03	33	1100	LA	1.005665244	-0.916	1.269	1.487
f03	33	1200	LA	0.99456654	-0.916	1.269	1.487
f03	33	1300	LA	0.993231692	-0.916	1.269	1.487
f03	33	1400	LA	1.006579657	-0.916	1.269	1.487
f03	33	1500	LA	1.018435828	-0.916	1.269	1.487
f03	33	1600	LA	1.037860369	-0.916	1.269	1.487
f03	33	1700	LA	1.053115452	-0.916	1.269	1.487
f03	33	1800	LA	1.049373194	-0.916	1.269	1.487
f03	34	-100	LA	1	-0.203	0.77	-1.108
f03	34	0	LA	1.013904671	-0.203	0.77	-1.108
f03	34	100	LA	1.011866261	-0.203	0.77	-1.108
f03	34	200	LA	1.028321884	-0.203	0.77	-1.108
f03	34	300	LA	1.020050167	-0.203	0.77	-1.108
f03	34	400	LA	1.030707552	-0.203	0.77	-1.108
f03	34	500	LA	1.056301625	-0.203	0.77	-1.108
f03	34	600	LA	1.022951227	-0.203	0.77	-1.108
f03	34	700	LA	0.989600829	-0.203	0.77	-1.108
f03	34	800	LA	1.013547737	-0.203	0.77	-1.108
f03	34	900	LA	1.045139362	-0.203	0.77	-1.108
f03	34	1000	LA	1.02623304	-0.203	0.77	-1.108
f03	34	1100	LA	0.976669958	-0.203	0.77	-1.108
f03	34	1200	LA	0.948911896	-0.203	0.77	-1.108
f03	34	1300	LA	0.9403499	-0.203	0.77	-1.108
f03	34	1400	LA	0.91280709	-0.203	0.77	-1.108
f03	34	1500	LA	0.882150825	-0.203	0.77	-1.108
f03	34	1600	LA	0.877924849	-0.203	0.77	-1.108
f03	34	1700	LA	0.887820255	-0.203	0.77	-1.108
f03	34	1800	LA	0.909662212	-0.203	0.77	-1.108
f03	35	-100	LA	1	-0.155	-0.286	-1.256
f03	35	0	LA	1.019289808	-0.155	-0.286	-1.256
f03	35	100	LA	1.045624398	-0.155	-0.286	-1.256
f03	35	200	LA	1.072053447	-0.155	-0.286	-1.256
f03	35	300	LA	1.094619723	-0.155	-0.286	-1.256
f03	35	400	LA	1.101793279	-0.155	-0.286	-1.256
f03	35	500	LA	1.078996865	-0.155	-0.286	-1.256
f03	35	600	LA	1.055937054	-0.155	-0.286	-1.256
f03	35	700	LA	0.963459951	-0.155	-0.286	-1.256
f03	35	800	LA	0.949415581	-0.155	-0.286	-1.256
f03	35	900	LA	0.992245368	-0.155	-0.286	-1.256
f03	35	1000	LA	1.009532906	-0.155	-0.286	-1.256
f03	35	1100	LA	0.995969738	-0.155	-0.286	-1.256
f03	35	1200	LA	0.950459896	-0.155	-0.286	-1.256
f03	35	1300	LA	0.924459931	-0.155	-0.286	-1.256
f03	35	1400	LA	0.916693421	-0.155	-0.286	-1.256
f03	35	1500	LA	0.922708641	-0.155	-0.286	-1.256
f03	35	1600	LA	0.932421357	-0.155	-0.286	-1.256
f03	35	1700	LA	0.941585818	-0.155	-0.286	-1.256
f03	35	1800	LA	0.946739585	-0.155	-0.286	-1.256
f03	36	-100	LA	1	-0.694	-0.837	-1.736
f03	36	0	LA	0.98231338	-0.694	-0.837	-1.736
f03	36	100	LA	0.96954058	-0.694	-0.837	-1.736
f03	36	200	LA	0.966987311	-0.694	-0.837	-1.736
f03	36	300	LA	0.94371476	-0.694	-0.837	-1.736
f03	36	400	LA	0.94371476	-0.694	-0.837	-1.736
f03	36	500	LA	0.920442209	-0.694	-0.837	-1.736
f03	36	600	LA	0.943191328	-0.694	-0.837	-1.736
f03	36	700	LA	0.982713213	-0.694	-0.837	-1.736
f03	36	800	LA	1.000608833	-0.694	-0.837	-1.736
f03	36	900	LA	1.026433505	-0.694	-0.837	-1.736
f03	36	1000	LA	1.058057496	-0.694	-0.837	-1.736
f03	36	1100	LA	1.052327927	-0.694	-0.837	-1.736
f03	36	1200	LA	1.04624839	-0.694	-0.837	-1.736
f03	36	1300	LA	1.039012882	-0.694	-0.837	-1.736
f03	36	1400	LA	1.023740499	-0.694	-0.837	-1.736
f03	36	1500	LA	1.014251142	-0.694	-0.837	-1.736
f03	36	1600	LA	1.009375984	-0.694	-0.837	-1.736
f03	36	1700	LA	0.996616302	-0.694	-0.837	-1.736
f03	36	1800	LA	0.977769019	-0.694	-0.837	-1.736
f03	37	-100	LA	1	-0.848	1.786	-0.368
f03	37	0	LA	1.009048224	-0.848	1.786	-0.368
f03	37	100	LA	1.015936672	-0.848	1.786	-0.368
f03	37	200	LA	1.027741419	-0.848	1.786	-0.368
f03	37	300	LA	1.051270453	-0.848	1.786	-0.368
f03	37	400	LA	1.074799487	-0.848	1.786	-0.368
f03	37	500	LA	1.030812194	-0.848	1.786	-0.368
f03	37	600	LA	1.065181496	-0.848	1.786	-0.368
f03	37	700	LA	1.084309191	-0.848	1.786	-0.368
f03	37	800	LA	1.043919097	-0.848	1.786	-0.368
f03	37	900	LA	0.982969756	-0.848	1.786	-0.368
f03	37	1000	LA	0.953372305	-0.848	1.786	-0.368
f03	37	1100	LA	0.924232233	-0.848	1.786	-0.368
f03	37	1200	LA	0.89290502	-0.848	1.786	-0.368
f03	37	1300	LA	0.866266935	-0.848	1.786	-0.368
f03	37	1400	LA	0.855391188	-0.848	1.786	-0.368
f03	37	1500	LA	0.859366149	-0.848	1.786	-0.368
f03	37	1600	LA	0.867399122	-0.848	1.786	-0.368
f03	37	1700	LA	0.895109455	-0.848	1.786	-0.368
f03	37	1800	LA	0.94311675	-0.848	1.786	-0.368
f03	38	-100	LA	1	-0.395	0.492	-0.379
f03	38	0	LA	0.999549457	-0.395	0.492	-0.379
f03	38	100	LA	1.009223163	-0.395	0.492	-0.379
f03	38	200	LA	1.003270616	-0.395	0.492	-0.379
f03	38	300	LA	0.961080736	-0.395	0.492	-0.379
f03	38	400	LA	0.918890857	-0.395	0.492	-0.379
f03	38	500	LA	0.980822085	-0.395	0.492	-0.379
f03	38	600	LA	0.997030817	-0.395	0.492	-0.379
f03	38	700	LA	0.990531736	-0.395	0.492	-0.379
f03	38	800	LA	0.958324956	-0.395	0.492	-0.379
f03	38	900	LA	0.919273201	-0.395	0.492	-0.379
f03	38	1000	LA	0.890790784	-0.395	0.492	-0.379
f03	38	1100	LA	0.865492828	-0.395	0.492	-0.379
f03	38	1200	LA	0.870988111	-0.395	0.492	-0.379
f03	38	1300	LA	0.893991751	-0.395	0.492	-0.379
f03	38	1400	LA	0.928128326	-0.395	0.492	-0.379
f03	38	1500	LA	0.944646611	-0.395	0.492	-0.379
f03	38	1600	LA	0.931740823	-0.395	0.492	-0.379
f03	38	1700	LA	0.914338346	-0.395	0.492	-0.379
f03	38	1800	LA	0.918874677	-0.395	0.492	-0.379
f03	39	-100	LA	1	-0.991	-0.222	-1.924
f03	39	0	LA	0.995270628	-0.991	-0.222	-1.924
f03	39	100	LA	0.985746902	-0.991	-0.222	-1.924
f03	39	200	LA	0.975515681	-0.991	-0.222	-1.924
f03	39	300	LA	0.985619997	-0.991	-0.222	-1.924
f03	39	400	LA	1.000655491	-0.991	-0.222	-1.924
f03	39	500	LA	1.011768234	-0.991	-0.222	-1.924
f03	39	600	LA	1.016319593	-0.991	-0.222	-1.924
f03	39	700	LA	1.036179897	-0.991	-0.222	-1.924
f03	39	800	LA	1.05376926	-0.991	-0.222	-1.924
f03	39	900	LA	1.055015676	-0.991	-0.222	-1.924
f03	39	1000	LA	1.037234257	-0.991	-0.222	-1.924
f03	39	1100	LA	1.028892972	-0.991	-0.222	-1.924
f03	39	1200	LA	1.032273342	-0.991	-0.222	-1.924
f03	39	1300	LA	1.049870687	-0.991	-0.222	-1.924
f03	39	1400	LA	1.04718916	-0.991	-0.222	-1.924
f03	39	1500	LA	1.065123326	-0.991	-0.222	-1.924
f03	39	1600	LA	1.079085134	-0.991	-0.222	-1.924
f03	39	1700	LA	1.090117656	-0.991	-0.222	-1.924
f03	39	1800	LA	1.084509808	-0.991	-0.222	-1.924
f03	40	-100	LA	1	0.07	0.011	-1.169
f03	40	0	LA	1.028066784	0.07	0.011	-1.169
f03	40	100	LA	1.052944856	0.07	0.011	-1.169
f03	40	200	LA	1.075652632	0.07	0.011	-1.169
f03	40	300	LA	1.087067493	0.07	0.011	-1.169
f03	40	400	LA	1.027026928	0.07	0.011	-1.169
f03	40	500	LA	1.050224845	0.07	0.011	-1.169
f03	40	600	LA	1.096707894	0.07	0.011	-1.169
f03	40	700	LA	1.118399811	0.07	0.011	-1.169
f03	40	800	LA	1.125575665	0.07	0.011	-1.169
f03	40	900	LA	1.117142726	0.07	0.011	-1.169
f03	40	1000	LA	1.143056227	0.07	0.011	-1.169
f03	40	1100	LA	1.158448819	0.07	0.011	-1.169
f03	40	1200	LA	1.147839515	0.07	0.011	-1.169
f03	40	1300	LA	1.157202395	0.07	0.011	-1.169
f03	40	1400	LA	1.174025752	0.07	0.011	-1.169
f03	40	1500	LA	1.18351539	0.07	0.011	-1.169
f03	40	1600	LA	1.174055254	0.07	0.011	-1.169
f03	40	1700	LA	1.14895042	0.07	0.011	-1.169
[truncated: 36,401 more rows]
