# Supplementary material for: Pupillary responses to affective words in bilinguals’ first versus second language
Source: PLoS One. 2019 Apr 23;14(4):e0210450. doi: 10.1371/journal.pone.0210450 (PMC6478288; doi:10.1371/journal.pone.0210450)
Supplement: S1 Data — In ZIP-format (contains “README.txt” for further information). (ZIP) [file pone.0210450.s004.zip › Fin_Fin_Pupil.csv]

Subject	item	timestamp	WT	PPresid	PC1	PC2	PC3
f02	61	-100	HA	1	0.554	-1.303	0.996
f02	61	0	HA	1.008586225	0.554	-1.303	0.996
f02	61	100	HA	1.003268106	0.554	-1.303	0.996
f02	61	200	HA	1.003175501	0.554	-1.303	0.996
f02	61	300	HA	1.01426073	0.554	-1.303	0.996
f02	61	400	HA	1.02345524	0.554	-1.303	0.996
f02	61	500	HA	1.041985751	0.554	-1.303	0.996
f02	61	600	HA	1.042791419	0.554	-1.303	0.996
f02	61	700	HA	1.040781219	0.554	-1.303	0.996
f02	61	800	HA	1.030912643	0.554	-1.303	0.996
f02	61	900	HA	1.0303391	0.554	-1.303	0.996
f02	61	1000	HA	1.02181783	0.554	-1.303	0.996
f02	61	1100	HA	1.013681705	0.554	-1.303	0.996
f02	61	1200	HA	1.004427368	0.554	-1.303	0.996
f02	61	1300	HA	0.999871356	0.554	-1.303	0.996
f02	61	1400	HA	1.000021931	0.554	-1.303	0.996
f02	61	1500	HA	0.99731309	0.554	-1.303	0.996
f02	61	1600	HA	0.994465282	0.554	-1.303	0.996
f02	61	1700	HA	0.992536383	0.554	-1.303	0.996
f02	61	1800	HA	0.994125789	0.554	-1.303	0.996
f02	62	-100	HA	1	1.902	1.654	-1.096
f02	62	0	HA	0.982056619	1.902	1.654	-1.096
f02	62	100	HA	0.969428074	1.902	1.654	-1.096
f02	62	200	HA	0.969273706	1.902	1.654	-1.096
f02	62	300	HA	0.961133974	1.902	1.654	-1.096
f02	62	400	HA	0.957835193	1.902	1.654	-1.096
f02	62	500	HA	0.960348214	1.902	1.654	-1.096
f02	62	600	HA	0.953770223	1.902	1.654	-1.096
f02	62	700	HA	0.940777413	1.902	1.654	-1.096
f02	62	800	HA	0.924327496	1.902	1.654	-1.096
f02	62	900	HA	0.920727384	1.902	1.654	-1.096
f02	62	1000	HA	0.92381504	1.902	1.654	-1.096
f02	62	1100	HA	0.929467362	1.902	1.654	-1.096
f02	62	1200	HA	0.928480262	1.902	1.654	-1.096
f02	62	1300	HA	0.937206283	1.902	1.654	-1.096
f02	62	1400	HA	0.953304452	1.902	1.654	-1.096
f02	62	1500	HA	0.973424284	1.902	1.654	-1.096
f02	62	1600	HA	0.996166292	1.902	1.654	-1.096
f02	62	1700	HA	1.019043642	1.902	1.654	-1.096
f02	62	1800	HA	1.032768695	1.902	1.654	-1.096
f02	63	-100	HA	1	2.243	-1.057	0.424
f02	63	0	HA	0.998439011	2.243	-1.057	0.424
f02	63	100	HA	0.992590926	2.243	-1.057	0.424
f02	63	200	HA	0.995771423	2.243	-1.057	0.424
f02	63	300	HA	1.005367278	2.243	-1.057	0.424
f02	63	400	HA	1.020472181	2.243	-1.057	0.424
f02	63	500	HA	1.01794272	2.243	-1.057	0.424
f02	63	600	HA	1.00815292	2.243	-1.057	0.424
f02	63	700	HA	1.001559784	2.243	-1.057	0.424
f02	63	800	HA	0.99817695	2.243	-1.057	0.424
f02	63	900	HA	0.9896583	2.243	-1.057	0.424
f02	63	1000	HA	0.980988748	2.243	-1.057	0.424
f02	63	1100	HA	0.972916737	2.243	-1.057	0.424
f02	63	1200	HA	0.96944549	2.243	-1.057	0.424
f02	63	1300	HA	0.96708644	2.243	-1.057	0.424
f02	63	1400	HA	0.965059779	2.243	-1.057	0.424
f02	63	1500	HA	0.969097018	2.243	-1.057	0.424
f02	63	1600	HA	0.974079876	2.243	-1.057	0.424
f02	63	1700	HA	0.977172393	2.243	-1.057	0.424
f02	63	1800	HA	0.977571593	2.243	-1.057	0.424
f02	64	-100	HA	1	1.286	-1.307	0.397
f02	64	0	HA	0.977059731	1.286	-1.307	0.397
f02	64	100	HA	0.940315218	1.286	-1.307	0.397
f02	64	200	HA	0.924697289	1.286	-1.307	0.397
f02	64	300	HA	0.91731969	1.286	-1.307	0.397
f02	64	400	HA	0.908895726	1.286	-1.307	0.397
f02	64	500	HA	0.903235729	1.286	-1.307	0.397
f02	64	600	HA	0.891083927	1.286	-1.307	0.397
f02	64	700	HA	0.875445486	1.286	-1.307	0.397
f02	64	800	HA	0.864969359	1.286	-1.307	0.397
f02	64	900	HA	0.856666469	1.286	-1.307	0.397
f02	64	1000	HA	0.847243847	1.286	-1.307	0.397
f02	64	1100	HA	0.840856957	1.286	-1.307	0.397
f02	64	1200	HA	0.839810184	1.286	-1.307	0.397
f02	64	1300	HA	0.850083123	1.286	-1.307	0.397
f02	64	1400	HA	0.85880337	1.286	-1.307	0.397
f02	64	1500	HA	0.870547507	1.286	-1.307	0.397
f02	64	1600	HA	0.873454646	1.286	-1.307	0.397
f02	64	1700	HA	0.869284635	1.286	-1.307	0.397
f02	64	1800	HA	0.864487398	1.286	-1.307	0.397
f02	65	-100	HA	1	0.036	1.372	-0.245
f02	65	0	HA	0.982831222	0.036	1.372	-0.245
f02	65	100	HA	0.964880114	0.036	1.372	-0.245
f02	65	200	HA	0.960888669	0.036	1.372	-0.245
f02	65	300	HA	0.96934703	0.036	1.372	-0.245
f02	65	400	HA	0.989280096	0.036	1.372	-0.245
f02	65	500	HA	1.013381424	0.036	1.372	-0.245
f02	65	600	HA	1.035028093	0.036	1.372	-0.245
f02	65	700	HA	1.056720693	0.036	1.372	-0.245
f02	65	800	HA	1.06152595	0.036	1.372	-0.245
f02	65	900	HA	1.061823314	0.036	1.372	-0.245
f02	65	1000	HA	1.078513488	0.036	1.372	-0.245
f02	65	1100	HA	1.095969978	0.036	1.372	-0.245
f02	65	1200	HA	1.110832002	0.036	1.372	-0.245
f02	65	1300	HA	1.124187052	0.036	1.372	-0.245
f02	65	1400	HA	1.137680493	0.036	1.372	-0.245
f02	65	1500	HA	1.142416138	0.036	1.372	-0.245
f02	65	1600	HA	1.135669093	0.036	1.372	-0.245
f02	65	1700	HA	1.121051314	0.036	1.372	-0.245
f02	65	1800	HA	1.111882815	0.036	1.372	-0.245
f02	66	-100	HA	1	-0.387	-1.946	-0.437
f02	66	0	HA	1.001806546	-0.387	-1.946	-0.437
f02	66	100	HA	1.013857308	-0.387	-1.946	-0.437
f02	66	200	HA	1.033716449	-0.387	-1.946	-0.437
f02	66	300	HA	1.044709311	-0.387	-1.946	-0.437
f02	66	400	HA	1.061159423	-0.387	-1.946	-0.437
f02	66	500	HA	1.065918937	-0.387	-1.946	-0.437
f02	66	600	HA	1.062797365	-0.387	-1.946	-0.437
f02	66	700	HA	1.05353671	-0.387	-1.946	-0.437
f02	66	800	HA	1.061405496	-0.387	-1.946	-0.437
f02	66	900	HA	1.058967537	-0.387	-1.946	-0.437
f02	66	1000	HA	1.050952835	-0.387	-1.946	-0.437
f02	66	1100	HA	1.037860753	-0.387	-1.946	-0.437
f02	66	1200	HA	1.033059668	-0.387	-1.946	-0.437
f02	66	1300	HA	1.036255874	-0.387	-1.946	-0.437
f02	66	1400	HA	1.039329452	-0.387	-1.946	-0.437
f02	66	1500	HA	1.042770122	-0.387	-1.946	-0.437
f02	66	1600	HA	1.044442089	-0.387	-1.946	-0.437
f02	66	1700	HA	1.041900008	-0.387	-1.946	-0.437
f02	66	1800	HA	1.0360767	-0.387	-1.946	-0.437
f02	67	-100	HA	1	-0.787	1.893	0.962
f02	67	0	HA	1.004782045	-0.787	1.893	0.962
f02	67	100	HA	1.002098019	-0.787	1.893	0.962
f02	67	200	HA	1.011281557	-0.787	1.893	0.962
f02	67	300	HA	1.015232026	-0.787	1.893	0.962
f02	67	400	HA	1.029594215	-0.787	1.893	0.962
f02	67	500	HA	1.046009108	-0.787	1.893	0.962
f02	67	600	HA	1.043190592	-0.787	1.893	0.962
f02	67	700	HA	1.035707981	-0.787	1.893	0.962
f02	67	800	HA	1.03425527	-0.787	1.893	0.962
f02	67	900	HA	1.032591151	-0.787	1.893	0.962
f02	67	1000	HA	1.029313792	-0.787	1.893	0.962
f02	67	1100	HA	1.020767692	-0.787	1.893	0.962
f02	67	1200	HA	1.026318031	-0.787	1.893	0.962
f02	67	1300	HA	1.032968637	-0.787	1.893	0.962
f02	67	1400	HA	1.034644733	-0.787	1.893	0.962
f02	67	1500	HA	1.054640504	-0.787	1.893	0.962
f02	67	1600	HA	1.087591421	-0.787	1.893	0.962
f02	67	1700	HA	1.100125803	-0.787	1.893	0.962
f02	67	1800	HA	1.099035191	-0.787	1.893	0.962
f02	68	-100	HA	1	0.835	-1.473	0.485
f02	68	0	HA	0.982866384	0.835	-1.473	0.485
f02	68	100	HA	0.959278686	0.835	-1.473	0.485
f02	68	200	HA	0.946302671	0.835	-1.473	0.485
f02	68	300	HA	0.938125313	0.835	-1.473	0.485
f02	68	400	HA	0.934150158	0.835	-1.473	0.485
f02	68	500	HA	0.929563287	0.835	-1.473	0.485
f02	68	600	HA	0.934210838	0.835	-1.473	0.485
f02	68	700	HA	0.930296076	0.835	-1.473	0.485
f02	68	800	HA	0.915663721	0.835	-1.473	0.485
f02	68	900	HA	0.899206329	0.835	-1.473	0.485
f02	68	1000	HA	0.892781223	0.835	-1.473	0.485
f02	68	1100	HA	0.887823555	0.835	-1.473	0.485
f02	68	1200	HA	0.895087779	0.835	-1.473	0.485
f02	68	1300	HA	0.901333655	0.835	-1.473	0.485
f02	68	1400	HA	0.911571491	0.835	-1.473	0.485
f02	68	1500	HA	0.919474502	0.835	-1.473	0.485
f02	68	1600	HA	0.927289417	0.835	-1.473	0.485
f02	68	1700	HA	0.929092792	0.835	-1.473	0.485
f02	68	1800	HA	0.931518135	0.835	-1.473	0.485
f02	69	-100	HA	1	1.088	-1.405	1.212
f02	69	0	HA	0.990676407	1.088	-1.405	1.212
f02	69	100	HA	0.985076301	1.088	-1.405	1.212
f02	69	200	HA	0.977985043	1.088	-1.405	1.212
f02	69	300	HA	0.967522564	1.088	-1.405	1.212
f02	69	400	HA	0.955836262	1.088	-1.405	1.212
f02	69	500	HA	0.944093584	1.088	-1.405	1.212
f02	69	600	HA	0.931654755	1.088	-1.405	1.212
f02	69	700	HA	0.921299496	1.088	-1.405	1.212
f02	69	800	HA	0.916713746	1.088	-1.405	1.212
f02	69	900	HA	0.916228729	1.088	-1.405	1.212
f02	69	1000	HA	0.911422598	1.088	-1.405	1.212
f02	69	1100	HA	0.909103499	1.088	-1.405	1.212
f02	69	1200	HA	0.910657162	1.088	-1.405	1.212
f02	69	1300	HA	0.91993802	1.088	-1.405	1.212
f02	69	1400	HA	0.931053748	1.088	-1.405	1.212
f02	69	1500	HA	0.939057901	1.088	-1.405	1.212
f02	69	1600	HA	0.942638891	1.088	-1.405	1.212
f02	69	1700	HA	0.941372206	1.088	-1.405	1.212
f02	69	1800	HA	0.939151601	1.088	-1.405	1.212
f02	70	-100	HA	1	1.578	1.411	0.847
f02	70	0	HA	1.004860208	1.578	1.411	0.847
f02	70	100	HA	1.008092929	1.578	1.411	0.847
f02	70	200	HA	1.01659721	1.578	1.411	0.847
f02	70	300	HA	1.029796933	1.578	1.411	0.847
f02	70	400	HA	1.038222316	1.578	1.411	0.847
f02	70	500	HA	1.038470878	1.578	1.411	0.847
f02	70	600	HA	1.038002871	1.578	1.411	0.847
f02	70	700	HA	1.046330759	1.578	1.411	0.847
f02	70	800	HA	1.046969472	1.578	1.411	0.847
f02	70	900	HA	1.041483971	1.578	1.411	0.847
f02	70	1000	HA	1.03496195	1.578	1.411	0.847
f02	70	1100	HA	1.035182176	1.578	1.411	0.847
f02	70	1200	HA	1.036398612	1.578	1.411	0.847
f02	70	1300	HA	1.03784476	1.578	1.411	0.847
f02	70	1400	HA	1.042843721	1.578	1.411	0.847
f02	70	1500	HA	1.048043496	1.578	1.411	0.847
f02	70	1600	HA	1.054202366	1.578	1.411	0.847
f02	70	1700	HA	1.048789549	1.578	1.411	0.847
f02	70	1800	HA	1.0471375	1.578	1.411	0.847
f02	71	-100	HA	1	1.35	-1.152	0.333
f02	71	0	HA	0.982489592	1.35	-1.152	0.333
f02	71	100	HA	0.962082495	1.35	-1.152	0.333
f02	71	200	HA	0.949195467	1.35	-1.152	0.333
f02	71	300	HA	0.938058645	1.35	-1.152	0.333
f02	71	400	HA	0.926983571	1.35	-1.152	0.333
f02	71	500	HA	0.918617728	1.35	-1.152	0.333
f02	71	600	HA	0.916999212	1.35	-1.152	0.333
f02	71	700	HA	0.918413205	1.35	-1.152	0.333
f02	71	800	HA	0.920652299	1.35	-1.152	0.333
f02	71	900	HA	0.928721033	1.35	-1.152	0.333
f02	71	1000	HA	0.945151107	1.35	-1.152	0.333
f02	71	1100	HA	0.964990638	1.35	-1.152	0.333
f02	71	1200	HA	0.976661401	1.35	-1.152	0.333
f02	71	1300	HA	0.982043424	1.35	-1.152	0.333
f02	71	1400	HA	0.979612259	1.35	-1.152	0.333
f02	71	1500	HA	0.968065774	1.35	-1.152	0.333
f02	71	1600	HA	0.960316452	1.35	-1.152	0.333
f02	71	1700	HA	0.951390581	1.35	-1.152	0.333
f02	71	1800	HA	0.941222554	1.35	-1.152	0.333
f02	72	-100	HA	1	0.282	-0.943	1.066
f02	72	0	HA	1.015759543	0.282	-0.943	1.066
f02	72	100	HA	1.027348725	0.282	-0.943	1.066
f02	72	200	HA	1.042790003	0.282	-0.943	1.066
f02	72	300	HA	1.065422577	0.282	-0.943	1.066
f02	72	400	HA	1.071160829	0.282	-0.943	1.066
f02	72	500	HA	1.07097149	0.282	-0.943	1.066
f02	72	600	HA	1.070800258	0.282	-0.943	1.066
f02	72	700	HA	1.075164504	0.282	-0.943	1.066
f02	72	800	HA	1.083076727	0.282	-0.943	1.066
f02	72	900	HA	1.087357762	0.282	-0.943	1.066
f02	72	1000	HA	1.090735511	0.282	-0.943	1.066
f02	72	1100	HA	1.086159397	0.282	-0.943	1.066
f02	72	1200	HA	1.085641833	0.282	-0.943	1.066
f02	72	1300	HA	1.080215944	0.282	-0.943	1.066
f02	72	1400	HA	1.073452032	0.282	-0.943	1.066
f02	72	1500	HA	1.067278867	0.282	-0.943	1.066
f02	72	1600	HA	1.068672373	0.282	-0.943	1.066
f02	72	1700	HA	1.070181025	0.282	-0.943	1.066
f02	72	1800	HA	1.062258315	0.282	-0.943	1.066
f02	73	-100	HA	1	-0.746	-1.134	1.282
f02	73	0	HA	0.984429319	-0.746	-1.134	1.282
f02	73	100	HA	0.967778382	-0.746	-1.134	1.282
f02	73	200	HA	0.964203013	-0.746	-1.134	1.282
f02	73	300	HA	0.956223466	-0.746	-1.134	1.282
f02	73	400	HA	0.951045632	-0.746	-1.134	1.282
f02	73	500	HA	0.950422388	-0.746	-1.134	1.282
f02	73	600	HA	0.948218369	-0.746	-1.134	1.282
f02	73	700	HA	0.938561888	-0.746	-1.134	1.282
f02	73	800	HA	0.924515345	-0.746	-1.134	1.282
f02	73	900	HA	0.92057032	-0.746	-1.134	1.282
f02	73	1000	HA	0.926175509	-0.746	-1.134	1.282
f02	73	1100	HA	0.930252927	-0.746	-1.134	1.282
f02	73	1200	HA	0.92157144	-0.746	-1.134	1.282
f02	73	1300	HA	0.921149318	-0.746	-1.134	1.282
f02	73	1400	HA	0.917679178	-0.746	-1.134	1.282
f02	73	1500	HA	0.905779092	-0.746	-1.134	1.282
f02	73	1600	HA	0.899416703	-0.746	-1.134	1.282
f02	73	1700	HA	0.90752655	-0.746	-1.134	1.282
f02	73	1800	HA	0.920531984	-0.746	-1.134	1.282
f02	74	-100	HA	1	0.753	-0.933	0.729
f02	74	0	HA	0.985526284	0.753	-0.933	0.729
f02	74	100	HA	0.973131442	0.753	-0.933	0.729
f02	74	200	HA	0.969487625	0.753	-0.933	0.729
f02	74	300	HA	0.973220902	0.753	-0.933	0.729
f02	74	400	HA	0.984589881	0.753	-0.933	0.729
f02	74	500	HA	0.985586462	0.753	-0.933	0.729
f02	74	600	HA	0.984042306	0.753	-0.933	0.729
f02	74	700	HA	0.9831723	0.753	-0.933	0.729
f02	74	800	HA	0.977565507	0.753	-0.933	0.729
f02	74	900	HA	0.97126098	0.753	-0.933	0.729
f02	74	1000	HA	0.968267621	0.753	-0.933	0.729
f02	74	1100	HA	0.956022575	0.753	-0.933	0.729
f02	74	1200	HA	0.944368335	0.753	-0.933	0.729
f02	74	1300	HA	0.940906422	0.753	-0.933	0.729
f02	74	1400	HA	0.953839651	0.753	-0.933	0.729
f02	74	1500	HA	0.961212526	0.753	-0.933	0.729
f02	74	1600	HA	0.967035658	0.753	-0.933	0.729
f02	74	1700	HA	0.972255315	0.753	-0.933	0.729
f02	74	1800	HA	0.970441256	0.753	-0.933	0.729
f02	75	-100	HA	1	0.785	1.306	1.182
f02	75	0	HA	1.003863034	0.785	1.306	1.182
f02	75	100	HA	0.998207744	0.785	1.306	1.182
f02	75	200	HA	0.999813487	0.785	1.306	1.182
f02	75	300	HA	0.999977693	0.785	1.306	1.182
f02	75	400	HA	1.000844214	0.785	1.306	1.182
f02	75	500	HA	1.003593743	0.785	1.306	1.182
f02	75	600	HA	1.004035631	0.785	1.306	1.182
f02	75	700	HA	0.999575421	0.785	1.306	1.182
f02	75	800	HA	0.98886069	0.785	1.306	1.182
f02	75	900	HA	0.977469441	0.785	1.306	1.182
f02	75	1000	HA	0.966876001	0.785	1.306	1.182
f02	75	1100	HA	0.959750984	0.785	1.306	1.182
f02	75	1200	HA	0.951999505	0.785	1.306	1.182
f02	75	1300	HA	0.948682114	0.785	1.306	1.182
f02	75	1400	HA	0.949728738	0.785	1.306	1.182
f02	75	1500	HA	0.958858758	0.785	1.306	1.182
f02	75	1600	HA	0.966217508	0.785	1.306	1.182
f02	75	1700	HA	0.972609678	0.785	1.306	1.182
f02	75	1800	HA	0.97952549	0.785	1.306	1.182
f02	76	-100	HA	1	0.954	-1.132	1.157
f02	76	0	HA	0.995512742	0.954	-1.132	1.157
f02	76	100	HA	0.989390289	0.954	-1.132	1.157
f02	76	200	HA	0.982628535	0.954	-1.132	1.157
f02	76	300	HA	0.977714989	0.954	-1.132	1.157
f02	76	400	HA	0.977638601	0.954	-1.132	1.157
f02	76	500	HA	0.984741103	0.954	-1.132	1.157
f02	76	600	HA	0.976902468	0.954	-1.132	1.157
f02	76	700	HA	0.965356177	0.954	-1.132	1.157
f02	76	800	HA	0.951823745	0.954	-1.132	1.157
f02	76	900	HA	0.948161036	0.954	-1.132	1.157
f02	76	1000	HA	0.948351031	0.954	-1.132	1.157
f02	76	1100	HA	0.945329672	0.954	-1.132	1.157
f02	76	1200	HA	0.942902801	0.954	-1.132	1.157
f02	76	1300	HA	0.951038901	0.954	-1.132	1.157
f02	76	1400	HA	0.950577609	0.954	-1.132	1.157
f02	76	1500	HA	0.947000838	0.954	-1.132	1.157
f02	76	1600	HA	0.942945326	0.954	-1.132	1.157
f02	76	1700	HA	0.939304078	0.954	-1.132	1.157
f02	76	1800	HA	0.930908092	0.954	-1.132	1.157
f02	77	-100	HA	1	-0.361	-1.487	1.317
f02	77	0	HA	0.985831501	-0.361	-1.487	1.317
f02	77	100	HA	0.968345136	-0.361	-1.487	1.317
f02	77	200	HA	0.961572124	-0.361	-1.487	1.317
f02	77	300	HA	0.957975432	-0.361	-1.487	1.317
f02	77	400	HA	0.959576047	-0.361	-1.487	1.317
f02	77	500	HA	0.965573134	-0.361	-1.487	1.317
f02	77	600	HA	0.972833755	-0.361	-1.487	1.317
f02	77	700	HA	0.966585502	-0.361	-1.487	1.317
f02	77	800	HA	0.962254268	-0.361	-1.487	1.317
f02	77	900	HA	0.956336429	-0.361	-1.487	1.317
f02	77	1000	HA	0.950121424	-0.361	-1.487	1.317
f02	77	1100	HA	0.942841409	-0.361	-1.487	1.317
f02	77	1200	HA	0.939358941	-0.361	-1.487	1.317
f02	77	1300	HA	0.938583403	-0.361	-1.487	1.317
f02	77	1400	HA	0.940311642	-0.361	-1.487	1.317
f02	77	1500	HA	0.947670905	-0.361	-1.487	1.317
f02	77	1600	HA	0.962652601	-0.361	-1.487	1.317
f02	77	1700	HA	0.968593079	-0.361	-1.487	1.317
f02	77	1800	HA	0.971093105	-0.361	-1.487	1.317
f02	78	-100	HA	1	1.595	-1.097	0.532
f02	78	0	HA	0.977425698	1.595	-1.097	0.532
f02	78	100	HA	0.9640261	1.595	-1.097	0.532
f02	78	200	HA	0.951644639	1.595	-1.097	0.532
f02	78	300	HA	0.953235595	1.595	-1.097	0.532
f02	78	400	HA	0.94908845	1.595	-1.097	0.532
f02	78	500	HA	0.944589154	1.595	-1.097	0.532
f02	78	600	HA	0.944192866	1.595	-1.097	0.532
f02	78	700	HA	0.944985676	1.595	-1.097	0.532
f02	78	800	HA	0.943630564	1.595	-1.097	0.532
f02	78	900	HA	0.954557083	1.595	-1.097	0.532
f02	78	1000	HA	0.965385403	1.595	-1.097	0.532
f02	78	1100	HA	0.963326785	1.595	-1.097	0.532
f02	78	1200	HA	0.964463847	1.595	-1.097	0.532
f02	78	1300	HA	0.96364681	1.595	-1.097	0.532
f02	78	1400	HA	0.963809565	1.595	-1.097	0.532
f02	78	1500	HA	0.962971718	1.595	-1.097	0.532
f02	78	1600	HA	0.966453819	1.595	-1.097	0.532
f02	78	1700	HA	0.959395257	1.595	-1.097	0.532
f02	78	1800	HA	0.956293055	1.595	-1.097	0.532
f02	79	-100	HA	1	-0.685	2.195	-0.504
f02	79	0	HA	0.976268682	-0.685	2.195	-0.504
f02	79	100	HA	0.956414736	-0.685	2.195	-0.504
f02	79	200	HA	0.945524279	-0.685	2.195	-0.504
f02	79	300	HA	0.936787976	-0.685	2.195	-0.504
f02	79	400	HA	0.940688059	-0.685	2.195	-0.504
f02	79	500	HA	0.940234776	-0.685	2.195	-0.504
f02	79	600	HA	0.932243914	-0.685	2.195	-0.504
f02	79	700	HA	0.924690273	-0.685	2.195	-0.504
f02	79	800	HA	0.916967402	-0.685	2.195	-0.504
f02	79	900	HA	0.908019252	-0.685	2.195	-0.504
f02	79	1000	HA	0.896280108	-0.685	2.195	-0.504
f02	79	1100	HA	0.890497561	-0.685	2.195	-0.504
f02	79	1200	HA	0.891297212	-0.685	2.195	-0.504
f02	79	1300	HA	0.894369818	-0.685	2.195	-0.504
f02	79	1400	HA	0.895996396	-0.685	2.195	-0.504
f02	79	1500	HA	0.899353606	-0.685	2.195	-0.504
f02	79	1600	HA	0.900938786	-0.685	2.195	-0.504
f02	79	1700	HA	0.902772348	-0.685	2.195	-0.504
f02	79	1800	HA	0.908103893	-0.685	2.195	-0.504
f02	80	-100	HA	1	1.316	-1.216	0.162
f02	80	0	HA	0.982897322	1.316	-1.216	0.162
f02	80	100	HA	0.972454874	1.316	-1.216	0.162
f02	80	200	HA	0.96323215	1.316	-1.216	0.162
f02	80	300	HA	0.95668676	1.316	-1.216	0.162
f02	80	400	HA	0.956115701	1.316	-1.216	0.162
f02	80	500	HA	0.957255195	1.316	-1.216	0.162
f02	80	600	HA	0.952833269	1.316	-1.216	0.162
f02	80	700	HA	0.949136049	1.316	-1.216	0.162
f02	80	800	HA	0.953120681	1.316	-1.216	0.162
f02	80	900	HA	0.964483046	1.316	-1.216	0.162
f02	80	1000	HA	0.986081361	1.316	-1.216	0.162
f02	80	1100	HA	1.00662146	1.316	-1.216	0.162
f02	80	1200	HA	1.019345149	1.316	-1.216	0.162
f02	80	1300	HA	1.015853379	1.316	-1.216	0.162
f02	80	1400	HA	1.016075051	1.316	-1.216	0.162
f02	80	1500	HA	1.00477693	1.316	-1.216	0.162
f02	80	1600	HA	0.99448077	1.316	-1.216	0.162
f02	80	1700	HA	0.988807864	1.316	-1.216	0.162
f02	80	1800	HA	0.978969835	1.316	-1.216	0.162
f02	81	-100	HA	1	1.114	2.226	1.346
f02	81	0	HA	0.989026591	1.114	2.226	1.346
f02	81	100	HA	0.971995975	1.114	2.226	1.346
f02	81	200	HA	0.95291588	1.114	2.226	1.346
f02	81	300	HA	0.950577917	1.114	2.226	1.346
f02	81	400	HA	0.948764854	1.114	2.226	1.346
f02	81	500	HA	0.937100778	1.114	2.226	1.346
f02	81	600	HA	0.928309701	1.114	2.226	1.346
f02	81	700	HA	0.926679506	1.114	2.226	1.346
f02	81	800	HA	0.919795636	1.114	2.226	1.346
f02	81	900	HA	0.909282151	1.114	2.226	1.346
f02	81	1000	HA	0.908253194	1.114	2.226	1.346
f02	81	1100	HA	0.904832024	1.114	2.226	1.346
f02	81	1200	HA	0.898220142	1.114	2.226	1.346
f02	81	1300	HA	0.902168394	1.114	2.226	1.346
f02	81	1400	HA	0.922080632	1.114	2.226	1.346
f02	81	1500	HA	0.935891338	1.114	2.226	1.346
f02	81	1600	HA	0.936310728	1.114	2.226	1.346
f02	81	1700	HA	0.936849745	1.114	2.226	1.346
f02	81	1800	HA	0.933122731	1.114	2.226	1.346
f02	82	-100	HA	1	0.816	-1.078	1.654
f02	82	0	HA	1.007905839	0.816	-1.078	1.654
f02	82	100	HA	1.00766806	0.816	-1.078	1.654
f02	82	200	HA	1.018099457	0.816	-1.078	1.654
f02	82	300	HA	1.019463406	0.816	-1.078	1.654
f02	82	400	HA	1.019469902	0.816	-1.078	1.654
f02	82	500	HA	1.021952154	0.816	-1.078	1.654
f02	82	600	HA	1.020230041	0.816	-1.078	1.654
f02	82	700	HA	1.008001024	0.816	-1.078	1.654
f02	82	800	HA	0.995829662	0.816	-1.078	1.654
f02	82	900	HA	0.991493319	0.816	-1.078	1.654
f02	82	1000	HA	0.988231514	0.816	-1.078	1.654
f02	82	1100	HA	0.972233325	0.816	-1.078	1.654
f02	82	1200	HA	0.962821568	0.816	-1.078	1.654
f02	82	1300	HA	0.955498557	0.816	-1.078	1.654
f02	82	1400	HA	0.949138966	0.816	-1.078	1.654
f02	82	1500	HA	0.941656027	0.816	-1.078	1.654
f02	82	1600	HA	0.931610166	0.816	-1.078	1.654
f02	82	1700	HA	0.929400723	0.816	-1.078	1.654
f02	82	1800	HA	0.932575325	0.816	-1.078	1.654
f02	83	-100	HA	1	-0.523	2.228	-0.218
f02	83	0	HA	0.978546821	-0.523	2.228	-0.218
f02	83	100	HA	0.958437299	-0.523	2.228	-0.218
f02	83	200	HA	0.940635193	-0.523	2.228	-0.218
f02	83	300	HA	0.93481474	-0.523	2.228	-0.218
f02	83	400	HA	0.929206789	-0.523	2.228	-0.218
f02	83	500	HA	0.929740358	-0.523	2.228	-0.218
f02	83	600	HA	0.934194172	-0.523	2.228	-0.218
f02	83	700	HA	0.938149416	-0.523	2.228	-0.218
f02	83	800	HA	0.942800676	-0.523	2.228	-0.218
f02	83	900	HA	0.938357336	-0.523	2.228	-0.218
f02	83	1000	HA	0.941677949	-0.523	2.228	-0.218
f02	83	1100	HA	0.955077883	-0.523	2.228	-0.218
f02	83	1200	HA	0.968423573	-0.523	2.228	-0.218
f02	83	1300	HA	0.972155345	-0.523	2.228	-0.218
f02	83	1400	HA	0.968803102	-0.523	2.228	-0.218
f02	83	1500	HA	0.957078395	-0.523	2.228	-0.218
f02	83	1600	HA	0.954693386	-0.523	2.228	-0.218
f02	83	1700	HA	0.960711751	-0.523	2.228	-0.218
f02	83	1800	HA	0.96284119	-0.523	2.228	-0.218
f02	84	-100	HA	1	2.223	1.942	1.36
f02	84	0	HA	1.003860557	2.223	1.942	1.36
f02	84	100	HA	0.994420213	2.223	1.942	1.36
f02	84	200	HA	0.991672523	2.223	1.942	1.36
f02	84	300	HA	0.996827254	2.223	1.942	1.36
f02	84	400	HA	0.992614069	2.223	1.942	1.36
f02	84	500	HA	0.985929167	2.223	1.942	1.36
f02	84	600	HA	0.976567883	2.223	1.942	1.36
f02	84	700	HA	0.964890286	2.223	1.942	1.36
f02	84	800	HA	0.954702682	2.223	1.942	1.36
f02	84	900	HA	0.948012325	2.223	1.942	1.36
f02	84	1000	HA	0.946303217	2.223	1.942	1.36
f02	84	1100	HA	0.944833108	2.223	1.942	1.36
f02	84	1200	HA	0.946559336	2.223	1.942	1.36
f02	84	1300	HA	0.954340708	2.223	1.942	1.36
f02	84	1400	HA	0.967981893	2.223	1.942	1.36
f02	84	1500	HA	0.979493741	2.223	1.942	1.36
f02	84	1600	HA	0.989796146	2.223	1.942	1.36
f02	84	1700	HA	0.998283515	2.223	1.942	1.36
f02	84	1800	HA	1.000498826	2.223	1.942	1.36
f02	85	-100	HA	1	0.031	-1.708	-0.363
f02	85	0	HA	0.991608933	0.031	-1.708	-0.363
f02	85	100	HA	0.983631121	0.031	-1.708	-0.363
f02	85	200	HA	0.984707817	0.031	-1.708	-0.363
f02	85	300	HA	1.000817673	0.031	-1.708	-0.363
f02	85	400	HA	1.010401629	0.031	-1.708	-0.363
f02	85	500	HA	1.002447917	0.031	-1.708	-0.363
f02	85	600	HA	0.992871692	0.031	-1.708	-0.363
f02	85	700	HA	0.985773563	0.031	-1.708	-0.363
f02	85	800	HA	0.984038826	0.031	-1.708	-0.363
f02	85	900	HA	0.980796358	0.031	-1.708	-0.363
f02	85	1000	HA	0.979573619	0.031	-1.708	-0.363
f02	85	1100	HA	0.972925349	0.031	-1.708	-0.363
f02	85	1200	HA	0.975089967	0.031	-1.708	-0.363
f02	85	1300	HA	0.978008975	0.031	-1.708	-0.363
f02	85	1400	HA	0.980964524	0.031	-1.708	-0.363
f02	85	1500	HA	0.978341254	0.031	-1.708	-0.363
f02	85	1600	HA	0.975619342	0.031	-1.708	-0.363
f02	85	1700	HA	0.973710337	0.031	-1.708	-0.363
f02	85	1800	HA	0.971897398	0.031	-1.708	-0.363
f02	86	-100	HA	1	0.724	-0.647	-0.339
f02	86	0	HA	0.982185968	0.724	-0.647	-0.339
f02	86	100	HA	0.967722296	0.724	-0.647	-0.339
f02	86	200	HA	0.966607172	0.724	-0.647	-0.339
f02	86	300	HA	0.974965941	0.724	-0.647	-0.339
f02	86	400	HA	0.97426813	0.724	-0.647	-0.339
f02	86	500	HA	0.957623773	0.724	-0.647	-0.339
f02	86	600	HA	0.944731365	0.724	-0.647	-0.339
f02	86	700	HA	0.935239616	0.724	-0.647	-0.339
f02	86	800	HA	0.941465884	0.724	-0.647	-0.339
f02	86	900	HA	0.936113215	0.724	-0.647	-0.339
f02	86	1000	HA	0.922139122	0.724	-0.647	-0.339
f02	86	1100	HA	0.916936952	0.724	-0.647	-0.339
f02	86	1200	HA	0.913703536	0.724	-0.647	-0.339
f02	86	1300	HA	0.904270786	0.724	-0.647	-0.339
f02	86	1400	HA	0.895987502	0.724	-0.647	-0.339
f02	86	1500	HA	0.895554725	0.724	-0.647	-0.339
f02	86	1600	HA	0.89313532	0.724	-0.647	-0.339
f02	86	1700	HA	0.887441094	0.724	-0.647	-0.339
f02	86	1800	HA	0.890173258	0.724	-0.647	-0.339
f02	87	-100	HA	1	1.618	-0.801	0.079
f02	87	0	HA	0.982777538	1.618	-0.801	0.079
f02	87	100	HA	0.967994901	1.618	-0.801	0.079
f02	87	200	HA	0.969031814	1.618	-0.801	0.079
f02	87	300	HA	0.978935179	1.618	-0.801	0.079
f02	87	400	HA	0.984028845	1.618	-0.801	0.079
f02	87	500	HA	0.990292605	1.618	-0.801	0.079
f02	87	600	HA	0.987202629	1.618	-0.801	0.079
f02	87	700	HA	0.986695364	1.618	-0.801	0.079
f02	87	800	HA	0.991411495	1.618	-0.801	0.079
f02	87	900	HA	0.997646025	1.618	-0.801	0.079
f02	87	1000	HA	1.004244368	1.618	-0.801	0.079
f02	87	1100	HA	1.015269825	1.618	-0.801	0.079
f02	87	1200	HA	1.0387788	1.618	-0.801	0.079
f02	87	1300	HA	1.057520229	1.618	-0.801	0.079
f02	87	1400	HA	1.072072603	1.618	-0.801	0.079
f02	87	1500	HA	1.073799488	1.618	-0.801	0.079
f02	87	1600	HA	1.080053058	1.618	-0.801	0.079
f02	87	1700	HA	1.083813034	1.618	-0.801	0.079
f02	87	1800	HA	1.089548289	1.618	-0.801	0.079
f02	88	-100	HA	1	-0.691	-1.6	0.768
f02	88	0	HA	1.007982411	-0.691	-1.6	0.768
f02	88	100	HA	1.006402881	-0.691	-1.6	0.768
f02	88	200	HA	0.997954195	-0.691	-1.6	0.768
f02	88	300	HA	1.007334755	-0.691	-1.6	0.768
f02	88	400	HA	1.036305684	-0.691	-1.6	0.768
f02	88	500	HA	1.061023995	-0.691	-1.6	0.768
f02	88	600	HA	1.065641003	-0.691	-1.6	0.768
f02	88	700	HA	1.065151251	-0.691	-1.6	0.768
f02	88	800	HA	1.056097024	-0.691	-1.6	0.768
f02	88	900	HA	1.041690389	-0.691	-1.6	0.768
f02	88	1000	HA	1.024901288	-0.691	-1.6	0.768
f02	88	1100	HA	1.011155349	-0.691	-1.6	0.768
f02	88	1200	HA	1.006096098	-0.691	-1.6	0.768
f02	88	1300	HA	1.002328936	-0.691	-1.6	0.768
f02	88	1400	HA	1.000944238	-0.691	-1.6	0.768
f02	88	1500	HA	0.999185589	-0.691	-1.6	0.768
f02	88	1600	HA	1.001598114	-0.691	-1.6	0.768
f02	88	1700	HA	1.002604827	-0.691	-1.6	0.768
f02	88	1800	HA	1.00589405	-0.691	-1.6	0.768
f02	89	-100	HA	1	-0.178	-1.732	0.081
f02	89	0	HA	0.989395102	-0.178	-1.732	0.081
f02	89	100	HA	0.970312918	-0.178	-1.732	0.081
f02	89	200	HA	0.953938988	-0.178	-1.732	0.081
f02	89	300	HA	0.946486471	-0.178	-1.732	0.081
f02	89	400	HA	0.942436807	-0.178	-1.732	0.081
f02	89	500	HA	0.939583194	-0.178	-1.732	0.081
f02	89	600	HA	0.931439258	-0.178	-1.732	0.081
f02	89	700	HA	0.919161875	-0.178	-1.732	0.081
f02	89	800	HA	0.906996647	-0.178	-1.732	0.081
f02	89	900	HA	0.896246437	-0.178	-1.732	0.081
f02	89	1000	HA	0.88610762	-0.178	-1.732	0.081
f02	89	1100	HA	0.891591273	-0.178	-1.732	0.081
f02	89	1200	HA	0.906452571	-0.178	-1.732	0.081
f02	89	1300	HA	0.922312663	-0.178	-1.732	0.081
f02	89	1400	HA	0.93618427	-0.178	-1.732	0.081
f02	89	1500	HA	0.946263277	-0.178	-1.732	0.081
f02	89	1600	HA	0.950057749	-0.178	-1.732	0.081
f02	89	1700	HA	0.948920257	-0.178	-1.732	0.081
f02	89	1800	HA	0.953294232	-0.178	-1.732	0.081
f02	90	-100	HA	1	1.112	-1.804	-0.394
f02	90	0	HA	1.015438818	1.112	-1.804	-0.394
f02	90	100	HA	1.013283115	1.112	-1.804	-0.394
f02	90	200	HA	1.012808764	1.112	-1.804	-0.394
f02	90	300	HA	1.008897093	1.112	-1.804	-0.394
f02	90	400	HA	1.007935902	1.112	-1.804	-0.394
f02	90	500	HA	1.008050296	1.112	-1.804	-0.394
f02	90	600	HA	1.008828514	1.112	-1.804	-0.394
f02	90	700	HA	1.015658036	1.112	-1.804	-0.394
f02	90	800	HA	1.017223431	1.112	-1.804	-0.394
f02	90	900	HA	1.010679591	1.112	-1.804	-0.394
f02	90	1000	HA	1.012033232	1.112	-1.804	-0.394
f02	90	1100	HA	1.01271776	1.112	-1.804	-0.394
f02	90	1200	HA	1.022010407	1.112	-1.804	-0.394
f02	90	1300	HA	1.034226163	1.112	-1.804	-0.394
f02	90	1400	HA	1.06107304	1.112	-1.804	-0.394
f02	90	1500	HA	1.082380586	1.112	-1.804	-0.394
f02	90	1600	HA	1.082393116	1.112	-1.804	-0.394
f02	90	1700	HA	1.077569254	1.112	-1.804	-0.394
f02	90	1800	HA	1.078949832	1.112	-1.804	-0.394
f02	91	-100	LA	1	-0.378	-0.281	-0.81
f02	91	0	LA	0.995057792	-0.378	-0.281	-0.81
f02	91	100	LA	0.984862966	-0.378	-0.281	-0.81
f02	91	200	LA	0.975890655	-0.378	-0.281	-0.81
f02	91	300	LA	0.969987325	-0.378	-0.281	-0.81
f02	91	400	LA	0.974463593	-0.378	-0.281	-0.81
f02	91	500	LA	0.963311268	-0.378	-0.281	-0.81
f02	91	600	LA	0.938839737	-0.378	-0.281	-0.81
f02	91	700	LA	0.935834398	-0.378	-0.281	-0.81
f02	91	800	LA	0.941111909	-0.378	-0.281	-0.81
f02	91	900	LA	0.934963178	-0.378	-0.281	-0.81
f02	91	1000	LA	0.909360648	-0.378	-0.281	-0.81
f02	91	1100	LA	0.886760131	-0.378	-0.281	-0.81
f02	91	1200	LA	0.878142225	-0.378	-0.281	-0.81
f02	91	1300	LA	0.877108816	-0.378	-0.281	-0.81
f02	91	1400	LA	0.884086161	-0.378	-0.281	-0.81
f02	91	1500	LA	0.88692594	-0.378	-0.281	-0.81
f02	91	1600	LA	0.89475746	-0.378	-0.281	-0.81
f02	91	1700	LA	0.905082709	-0.378	-0.281	-0.81
f02	91	1800	LA	0.917304075	-0.378	-0.281	-0.81
f02	92	-100	LA	1	0.959	0.241	-0.84
f02	92	0	LA	0.979589189	0.959	0.241	-0.84
f02	92	100	LA	0.967567122	0.959	0.241	-0.84
f02	92	200	LA	0.967081686	0.959	0.241	-0.84
f02	92	300	LA	0.968845542	0.959	0.241	-0.84
f02	92	400	LA	0.97755424	0.959	0.241	-0.84
f02	92	500	LA	0.985651614	0.959	0.241	-0.84
f02	92	600	LA	0.983000229	0.959	0.241	-0.84
f02	92	700	LA	0.962460844	0.959	0.241	-0.84
f02	92	800	LA	0.952964281	0.959	0.241	-0.84
f02	92	900	LA	0.94467446	0.959	0.241	-0.84
f02	92	1000	LA	0.937171423	0.959	0.241	-0.84
f02	92	1100	LA	0.934576775	0.959	0.241	-0.84
f02	92	1200	LA	0.940775769	0.959	0.241	-0.84
f02	92	1300	LA	0.944112291	0.959	0.241	-0.84
f02	92	1400	LA	0.951918424	0.959	0.241	-0.84
f02	92	1500	LA	0.946234586	0.959	0.241	-0.84
f02	92	1600	LA	0.942169846	0.959	0.241	-0.84
f02	92	1700	LA	0.930016174	0.959	0.241	-0.84
f02	92	1800	LA	0.922852804	0.959	0.241	-0.84
f02	93	-100	LA	1	-0.18	-0.256	-1.222
f02	93	0	LA	1.000752503	-0.18	-0.256	-1.222
f02	93	100	LA	0.98208964	-0.18	-0.256	-1.222
f02	93	200	LA	0.968305817	-0.18	-0.256	-1.222
f02	93	300	LA	0.957415797	-0.18	-0.256	-1.222
f02	93	400	LA	0.956915569	-0.18	-0.256	-1.222
f02	93	500	LA	0.956621896	-0.18	-0.256	-1.222
f02	93	600	LA	0.953464095	-0.18	-0.256	-1.222
f02	93	700	LA	0.952530794	-0.18	-0.256	-1.222
f02	93	800	LA	0.969790542	-0.18	-0.256	-1.222
f02	93	900	LA	1.001208311	-0.18	-0.256	-1.222
f02	93	1000	LA	1.005115916	-0.18	-0.256	-1.222
f02	93	1100	LA	0.979208637	-0.18	-0.256	-1.222
f02	93	1200	LA	0.96127286	-0.18	-0.256	-1.222
f02	93	1300	LA	0.953686627	-0.18	-0.256	-1.222
f02	93	1400	LA	0.957377848	-0.18	-0.256	-1.222
f02	93	1500	LA	0.960733442	-0.18	-0.256	-1.222
f02	93	1600	LA	0.967172847	-0.18	-0.256	-1.222
f02	93	1700	LA	0.965440307	-0.18	-0.256	-1.222
f02	93	1800	LA	0.958702367	-0.18	-0.256	-1.222
f02	94	-100	LA	1	-0.238	0.793	-1.02
f02	94	0	LA	0.988439163	-0.238	0.793	-1.02
f02	94	100	LA	0.97751035	-0.238	0.793	-1.02
f02	94	200	LA	0.972646532	-0.238	0.793	-1.02
f02	94	300	LA	0.967026745	-0.238	0.793	-1.02
f02	94	400	LA	0.973065816	-0.238	0.793	-1.02
f02	94	500	LA	0.977793136	-0.238	0.793	-1.02
f02	94	600	LA	0.974925859	-0.238	0.793	-1.02
f02	94	700	LA	0.972379292	-0.238	0.793	-1.02
f02	94	800	LA	0.968456632	-0.238	0.793	-1.02
f02	94	900	LA	0.966017543	-0.238	0.793	-1.02
f02	94	1000	LA	0.960915152	-0.238	0.793	-1.02
f02	94	1100	LA	0.95055707	-0.238	0.793	-1.02
f02	94	1200	LA	0.943907558	-0.238	0.793	-1.02
f02	94	1300	LA	0.946238274	-0.238	0.793	-1.02
f02	94	1400	LA	0.951559854	-0.238	0.793	-1.02
f02	94	1500	LA	0.956232414	-0.238	0.793	-1.02
f02	94	1600	LA	0.95834062	-0.238	0.793	-1.02
f02	94	1700	LA	0.959970243	-0.238	0.793	-1.02
f02	94	1800	LA	0.966191245	-0.238	0.793	-1.02
f02	95	-100	LA	1	-0.515	0.153	-1.156
f02	95	0	LA	0.984014331	-0.515	0.153	-1.156
f02	95	100	LA	0.961608598	-0.515	0.153	-1.156
f02	95	200	LA	0.942766809	-0.515	0.153	-1.156
f02	95	300	LA	0.938791913	-0.515	0.153	-1.156
f02	95	400	LA	0.952090362	-0.515	0.153	-1.156
f02	95	500	LA	0.95109726	-0.515	0.153	-1.156
f02	95	600	LA	0.942513455	-0.515	0.153	-1.156
f02	95	700	LA	0.931889236	-0.515	0.153	-1.156
f02	95	800	LA	0.934626329	-0.515	0.153	-1.156
f02	95	900	LA	0.934321237	-0.515	0.153	-1.156
f02	95	1000	LA	0.931460711	-0.515	0.153	-1.156
f02	95	1100	LA	0.920528362	-0.515	0.153	-1.156
f02	95	1200	LA	0.923233922	-0.515	0.153	-1.156
f02	95	1300	LA	0.934562433	-0.515	0.153	-1.156
f02	95	1400	LA	0.934186896	-0.515	0.153	-1.156
f02	95	1500	LA	0.935776914	-0.515	0.153	-1.156
f02	95	1600	LA	0.931719802	-0.515	0.153	-1.156
f02	95	1700	LA	0.929456461	-0.515	0.153	-1.156
f02	95	1800	LA	0.929299119	-0.515	0.153	-1.156
f02	96	-100	LA	1	-0.175	0.188	-1.181
f02	96	0	LA	1.004578791	-0.175	0.188	-1.181
f02	96	100	LA	0.996784217	-0.175	0.188	-1.181
f02	96	200	LA	0.991908276	-0.175	0.188	-1.181
f02	96	300	LA	0.985140502	-0.175	0.188	-1.181
f02	96	400	LA	0.974847084	-0.175	0.188	-1.181
f02	96	500	LA	0.95395667	-0.175	0.188	-1.181
f02	96	600	LA	0.936115042	-0.175	0.188	-1.181
f02	96	700	LA	0.931220249	-0.175	0.188	-1.181
f02	96	800	LA	0.922361572	-0.175	0.188	-1.181
f02	96	900	LA	0.917258174	-0.175	0.188	-1.181
f02	96	1000	LA	0.907286932	-0.175	0.188	-1.181
f02	96	1100	LA	0.90217623	-0.175	0.188	-1.181
f02	96	1200	LA	0.900878817	-0.175	0.188	-1.181
f02	96	1300	LA	0.905024085	-0.175	0.188	-1.181
f02	96	1400	LA	0.907299264	-0.175	0.188	-1.181
f02	96	1500	LA	0.908309361	-0.175	0.188	-1.181
f02	96	1600	LA	0.911498973	-0.175	0.188	-1.181
f02	96	1700	LA	0.918073452	-0.175	0.188	-1.181
f02	96	1800	LA	0.922617212	-0.175	0.188	-1.181
f02	97	-100	LA	1	-0.583	-0.253	-0.295
f02	97	0	LA	0.990504477	-0.583	-0.253	-0.295
f02	97	100	LA	0.984287096	-0.583	-0.253	-0.295
f02	97	200	LA	0.986238864	-0.583	-0.253	-0.295
f02	97	300	LA	0.993774557	-0.583	-0.253	-0.295
f02	97	400	LA	1.014741672	-0.583	-0.253	-0.295
f02	97	500	LA	1.032573095	-0.583	-0.253	-0.295
f02	97	600	LA	0.669530687	-0.583	-0.253	-0.295
f02	97	700	LA	0.977834396	-0.583	-0.253	-0.295
f02	97	800	LA	1.00921821	-0.583	-0.253	-0.295
f02	97	900	LA	1.003600187	-0.583	-0.253	-0.295
f02	97	1000	LA	0.985750045	-0.583	-0.253	-0.295
f02	97	1100	LA	0.953252171	-0.583	-0.253	-0.295
f02	97	1200	LA	0.924650978	-0.583	-0.253	-0.295
f02	97	1300	LA	0.912872545	-0.583	-0.253	-0.295
f02	97	1400	LA	0.913947591	-0.583	-0.253	-0.295
f02	97	1500	LA	0.923269202	-0.583	-0.253	-0.295
f02	97	1600	LA	0.928660519	-0.583	-0.253	-0.295
f02	97	1700	LA	0.935835724	-0.583	-0.253	-0.295
f02	97	1800	LA	0.948801029	-0.583	-0.253	-0.295
f02	98	-100	LA	1	0.005	-0.226	-1.038
f02	98	0	LA	0.993603613	0.005	-0.226	-1.038
f02	98	100	LA	0.981498774	0.005	-0.226	-1.038
f02	98	200	LA	0.977625163	0.005	-0.226	-1.038
f02	98	300	LA	0.979555811	0.005	-0.226	-1.038
f02	98	400	LA	0.984130802	0.005	-0.226	-1.038
f02	98	500	LA	0.970157554	0.005	-0.226	-1.038
f02	98	600	LA	0.964121979	0.005	-0.226	-1.038
f02	98	700	LA	0.966825929	0.005	-0.226	-1.038
f02	98	800	LA	0.967366691	0.005	-0.226	-1.038
f02	98	900	LA	0.956543254	0.005	-0.226	-1.038
f02	98	1000	LA	0.943743432	0.005	-0.226	-1.038
f02	98	1100	LA	0.949978906	0.005	-0.226	-1.038
f02	98	1200	LA	0.971291661	0.005	-0.226	-1.038
f02	98	1300	LA	0.974307193	0.005	-0.226	-1.038
f02	98	1400	LA	0.98353231	0.005	-0.226	-1.038
f02	98	1500	LA	0.995954845	0.005	-0.226	-1.038
f02	98	1600	LA	0.999495678	0.005	-0.226	-1.038
f02	98	1700	LA	0.997020318	0.005	-0.226	-1.038
f02	98	1800	LA	0.990937517	0.005	-0.226	-1.038
f02	99	-100	LA	1	1.22	-0.062	-1.229
f02	99	0	LA	1.002846383	1.22	-0.062	-1.229
f02	99	100	LA	0.98889825	1.22	-0.062	-1.229
f02	99	200	LA	0.96128585	1.22	-0.062	-1.229
f02	99	300	LA	0.929922656	1.22	-0.062	-1.229
f02	99	400	LA	0.91517506	1.22	-0.062	-1.229
f02	99	500	LA	0.905663804	1.22	-0.062	-1.229
f02	99	600	LA	0.901044403	1.22	-0.062	-1.229
f02	99	700	LA	0.893525676	1.22	-0.062	-1.229
f02	99	800	LA	0.890054669	1.22	-0.062	-1.229
f02	99	900	LA	0.893896851	1.22	-0.062	-1.229
f02	99	1000	LA	0.905977112	1.22	-0.062	-1.229
f02	99	1100	LA	0.916257684	1.22	-0.062	-1.229
f02	99	1200	LA	0.923089824	1.22	-0.062	-1.229
f02	99	1300	LA	0.922325652	1.22	-0.062	-1.229
f02	99	1400	LA	0.921358317	1.22	-0.062	-1.229
f02	99	1500	LA	0.923946068	1.22	-0.062	-1.229
f02	99	1600	LA	0.927217018	1.22	-0.062	-1.229
f02	99	1700	LA	0.935399194	1.22	-0.062	-1.229
f02	99	1800	LA	0.937779286	1.22	-0.062	-1.229
f02	100	-100	LA	1	-0.862	1.603	-0.449
f02	100	0	LA	0.992630479	-0.862	1.603	-0.449
f02	100	100	LA	0.993425377	-0.862	1.603	-0.449
f02	100	200	LA	1.005906427	-0.862	1.603	-0.449
f02	100	300	LA	1.025532166	-0.862	1.603	-0.449
f02	100	400	LA	1.029938275	-0.862	1.603	-0.449
f02	100	500	LA	1.038389222	-0.862	1.603	-0.449
f02	100	600	LA	1.046795152	-0.862	1.603	-0.449
f02	100	700	LA	1.051989668	-0.862	1.603	-0.449
f02	100	800	LA	1.055911587	-0.862	1.603	-0.449
f02	100	900	LA	1.059324368	-0.862	1.603	-0.449
f02	100	1000	LA	1.059419223	-0.862	1.603	-0.449
f02	100	1100	LA	1.058877496	-0.862	1.603	-0.449
f02	100	1200	LA	1.061952251	-0.862	1.603	-0.449
f02	100	1300	LA	1.057015044	-0.862	1.603	-0.449
f02	100	1400	LA	1.047992579	-0.862	1.603	-0.449
f02	100	1500	LA	1.046284534	-0.862	1.603	-0.449
f02	100	1600	LA	1.051198321	-0.862	1.603	-0.449
f02	100	1700	LA	1.061119815	-0.862	1.603	-0.449
f02	100	1800	LA	1.078810537	-0.862	1.603	-0.449
f02	101	-100	LA	1	-0.823	0.383	-0.742
f02	101	0	LA	1.001714206	-0.823	0.383	-0.742
f02	101	100	LA	1.013536969	-0.823	0.383	-0.742
f02	101	200	LA	1.023189943	-0.823	0.383	-0.742
f02	101	300	LA	1.026732523	-0.823	0.383	-0.742
f02	101	400	LA	1.033219091	-0.823	0.383	-0.742
f02	101	500	LA	1.030650063	-0.823	0.383	-0.742
f02	101	600	LA	1.030270915	-0.823	0.383	-0.742
f02	101	700	LA	1.036743146	-0.823	0.383	-0.742
f02	101	800	LA	1.038612917	-0.823	0.383	-0.742
f02	101	900	LA	1.037538367	-0.823	0.383	-0.742
f02	101	1000	LA	1.029664906	-0.823	0.383	-0.742
f02	101	1100	LA	1.019079079	-0.823	0.383	-0.742
f02	101	1200	LA	1.005892074	-0.823	0.383	-0.742
f02	101	1300	LA	0.988469763	-0.823	0.383	-0.742
f02	101	1400	LA	0.9733572	-0.823	0.383	-0.742
f02	101	1500	LA	0.959421111	-0.823	0.383	-0.742
f02	101	1600	LA	0.943337706	-0.823	0.383	-0.742
f02	101	1700	LA	0.930643041	-0.823	0.383	-0.742
f02	101	1800	LA	0.921903114	-0.823	0.383	-0.742
f02	102	-100	LA	1	-0.542	-0.194	-1.078
f02	102	0	LA	1.005308202	-0.542	-0.194	-1.078
f02	102	100	LA	1.008233297	-0.542	-0.194	-1.078
f02	102	200	LA	1.012015885	-0.542	-0.194	-1.078
f02	102	300	LA	1.01810622	-0.542	-0.194	-1.078
f02	102	400	LA	1.026517804	-0.542	-0.194	-1.078
f02	102	500	LA	1.041806965	-0.542	-0.194	-1.078
f02	102	600	LA	1.0477404	-0.542	-0.194	-1.078
f02	102	700	LA	1.042021418	-0.542	-0.194	-1.078
f02	102	800	LA	1.039509427	-0.542	-0.194	-1.078
f02	102	900	LA	1.034669275	-0.542	-0.194	-1.078
f02	102	1000	LA	1.031120656	-0.542	-0.194	-1.078
f02	102	1100	LA	1.02974067	-0.542	-0.194	-1.078
f02	102	1200	LA	1.038306053	-0.542	-0.194	-1.078
f02	102	1300	LA	1.056654708	-0.542	-0.194	-1.078
f02	102	1400	LA	1.065902399	-0.542	-0.194	-1.078
f02	102	1500	LA	1.079765899	-0.542	-0.194	-1.078
f02	102	1600	LA	1.095075897	-0.542	-0.194	-1.078
f02	102	1700	LA	1.103940921	-0.542	-0.194	-1.078
f02	102	1800	LA	1.091362111	-0.542	-0.194	-1.078
f02	103	-100	LA	1	0.724	0.688	0.605
f02	103	0	LA	0.993953656	0.724	0.688	0.605
f02	103	100	LA	0.987896086	0.724	0.688	0.605
f02	103	200	LA	0.97343601	0.724	0.688	0.605
f02	103	300	LA	0.96330229	0.724	0.688	0.605
f02	103	400	LA	0.950144441	0.724	0.688	0.605
f02	103	500	LA	0.927336962	0.724	0.688	0.605
f02	103	600	LA	0.915870913	0.724	0.688	0.605
f02	103	700	LA	0.909617625	0.724	0.688	0.605
f02	103	800	LA	0.908890477	0.724	0.688	0.605
f02	103	900	LA	0.90053501	0.724	0.688	0.605
f02	103	1000	LA	0.885936701	0.724	0.688	0.605
f02	103	1100	LA	0.875578693	0.724	0.688	0.605
f02	103	1200	LA	0.870403758	0.724	0.688	0.605
f02	103	1300	LA	0.869744899	0.724	0.688	0.605
f02	103	1400	LA	0.864886918	0.724	0.688	0.605
f02	103	1500	LA	0.863857567	0.724	0.688	0.605
f02	103	1600	LA	0.862567666	0.724	0.688	0.605
f02	103	1700	LA	0.864530404	0.724	0.688	0.605
f02	103	1800	LA	0.867788752	0.724	0.688	0.605
f02	104	-100	LA	1	-1.57	0.73	0.686
f02	104	0	LA	0.980643692	-1.57	0.73	0.686
f02	104	100	LA	0.961541418	-1.57	0.73	0.686
f02	104	200	LA	0.955462041	-1.57	0.73	0.686
f02	104	300	LA	0.961910934	-1.57	0.73	0.686
f02	104	400	LA	0.970367367	-1.57	0.73	0.686
f02	104	500	LA	0.958115638	-1.57	0.73	0.686
f02	104	600	LA	0.944496325	-1.57	0.73	0.686
f02	104	700	LA	0.931518764	-1.57	0.73	0.686
f02	104	800	LA	0.915366101	-1.57	0.73	0.686
f02	104	900	LA	0.909119282	-1.57	0.73	0.686
f02	104	1000	LA	0.902036548	-1.57	0.73	0.686
f02	104	1100	LA	0.897704342	-1.57	0.73	0.686
f02	104	1200	LA	0.897045573	-1.57	0.73	0.686
f02	104	1300	LA	0.899461001	-1.57	0.73	0.686
f02	104	1400	LA	0.899059574	-1.57	0.73	0.686
f02	104	1500	LA	0.90454913	-1.57	0.73	0.686
f02	104	1600	LA	0.908562572	-1.57	0.73	0.686
f02	104	1700	LA	0.913955682	-1.57	0.73	0.686
f02	104	1800	LA	0.933538484	-1.57	0.73	0.686
f02	105	-100	LA	1	-0.444	0.501	-0.884
f02	105	0	LA	0.987572073	-0.444	0.501	-0.884
f02	105	100	LA	0.994083673	-0.444	0.501	-0.884
f02	105	200	LA	1.003766137	-0.444	0.501	-0.884
f02	105	300	LA	1.020912959	-0.444	0.501	-0.884
f02	105	400	LA	1.036348316	-0.444	0.501	-0.884
f02	105	500	LA	1.030040037	-0.444	0.501	-0.884
f02	105	600	LA	1.004652067	-0.444	0.501	-0.884
f02	105	700	LA	0.989504696	-0.444	0.501	-0.884
f02	105	800	LA	0.983529074	-0.444	0.501	-0.884
f02	105	900	LA	0.972008771	-0.444	0.501	-0.884
f02	105	1000	LA	0.983463118	-0.444	0.501	-0.884
f02	105	1100	LA	0.992708953	-0.444	0.501	-0.884
f02	105	1200	LA	0.988991071	-0.444	0.501	-0.884
f02	105	1300	LA	0.985912518	-0.444	0.501	-0.884
f02	105	1400	LA	0.979472688	-0.444	0.501	-0.884
f02	105	1500	LA	0.976352259	-0.444	0.501	-0.884
f02	105	1600	LA	0.980795803	-0.444	0.501	-0.884
f02	105	1700	LA	0.977837801	-0.444	0.501	-0.884
f02	105	1800	LA	0.979618769	-0.444	0.501	-0.884
f02	106	-100	LA	1	-0.715	0.214	0.022
f02	106	0	LA	0.992885712	-0.715	0.214	0.022
f02	106	100	LA	0.989055861	-0.715	0.214	0.022
f02	106	200	LA	0.986634861	-0.715	0.214	0.022
f02	106	300	LA	0.986356061	-0.715	0.214	0.022
f02	106	400	LA	0.990036363	-0.715	0.214	0.022
f02	106	500	LA	0.98831003	-0.715	0.214	0.022
f02	106	600	LA	0.98009953	-0.715	0.214	0.022
f02	106	700	LA	0.964784552	-0.715	0.214	0.022
f02	106	800	LA	0.954666855	-0.715	0.214	0.022
f02	106	900	LA	0.943352668	-0.715	0.214	0.022
f02	106	1000	LA	0.939992503	-0.715	0.214	0.022
f02	106	1100	LA	0.936275368	-0.715	0.214	0.022
f02	106	1200	LA	0.932153293	-0.715	0.214	0.022
f02	106	1300	LA	0.930284741	-0.715	0.214	0.022
f02	106	1400	LA	0.924670321	-0.715	0.214	0.022
f02	106	1500	LA	0.926103168	-0.715	0.214	0.022
f02	106	1600	LA	0.922710924	-0.715	0.214	0.022
f02	106	1700	LA	0.915550489	-0.715	0.214	0.022
f02	106	1800	LA	0.91178039	-0.715	0.214	0.022
f02	107	-100	LA	1	0.006	-0.07	-0.844
f02	107	0	LA	0.996988432	0.006	-0.07	-0.844
f02	107	100	LA	0.9951726	0.006	-0.07	-0.844
f02	107	200	LA	0.997544453	0.006	-0.07	-0.844
f02	107	300	LA	1.004613551	0.006	-0.07	-0.844
f02	107	400	LA	1.008148689	0.006	-0.07	-0.844
f02	107	500	LA	1.00816577	0.006	-0.07	-0.844
f02	107	600	LA	1.004917628	0.006	-0.07	-0.844
f02	107	700	LA	0.978984077	0.006	-0.07	-0.844
f02	107	800	LA	0.977398493	0.006	-0.07	-0.844
f02	107	900	LA	0.981667518	0.006	-0.07	-0.844
f02	107	1000	LA	0.977458366	0.006	-0.07	-0.844
f02	107	1100	LA	0.974590995	0.006	-0.07	-0.844
f02	107	1200	LA	0.976025952	0.006	-0.07	-0.844
f02	107	1300	LA	0.974242566	0.006	-0.07	-0.844
f02	107	1400	LA	0.970167323	0.006	-0.07	-0.844
f02	107	1500	LA	0.959384786	0.006	-0.07	-0.844
f02	107	1600	LA	0.956370639	0.006	-0.07	-0.844
f02	107	1700	LA	0.958418063	0.006	-0.07	-0.844
f02	107	1800	LA	0.971544947	0.006	-0.07	-0.844
f02	108	-100	LA	1	-0.235	1	-1.002
f02	108	0	LA	1.010807274	-0.235	1	-1.002
f02	108	100	LA	1.006235309	-0.235	1	-1.002
f02	108	200	LA	0.996418659	-0.235	1	-1.002
f02	108	300	LA	0.992254557	-0.235	1	-1.002
f02	108	400	LA	0.996729276	-0.235	1	-1.002
f02	108	500	LA	1.006143116	-0.235	1	-1.002
f02	108	600	LA	1.008697564	-0.235	1	-1.002
f02	108	700	LA	1.010285339	-0.235	1	-1.002
f02	108	800	LA	1.010165961	-0.235	1	-1.002
f02	108	900	LA	1.020473639	-0.235	1	-1.002
f02	108	1000	LA	1.033186972	-0.235	1	-1.002
f02	108	1100	LA	1.035882224	-0.235	1	-1.002
f02	108	1200	LA	1.021000463	-0.235	1	-1.002
f02	108	1300	LA	1.005091182	-0.235	1	-1.002
f02	108	1400	LA	0.996579277	-0.235	1	-1.002
f02	108	1500	LA	0.997644796	-0.235	1	-1.002
f02	108	1600	LA	0.997997014	-0.235	1	-1.002
f02	108	1700	LA	0.993510485	-0.235	1	-1.002
f02	108	1800	LA	0.992603969	-0.235	1	-1.002
f02	109	-100	LA	1	0.719	0.421	-0.813
f02	109	0	LA	0.991049808	0.719	0.421	-0.813
f02	109	100	LA	0.986175222	0.719	0.421	-0.813
f02	109	200	LA	0.994114891	0.719	0.421	-0.813
f02	109	300	LA	1.006476445	0.719	0.421	-0.813
f02	109	400	LA	1.021614021	0.719	0.421	-0.813
f02	109	500	LA	1.028474796	0.719	0.421	-0.813
f02	109	600	LA	1.020672534	0.719	0.421	-0.813
f02	109	700	LA	1.011707507	0.719	0.421	-0.813
f02	109	800	LA	1.002885046	0.719	0.421	-0.813
f02	109	900	LA	0.999974593	0.719	0.421	-0.813
f02	109	1000	LA	1.001176936	0.719	0.421	-0.813
f02	109	1100	LA	0.990556245	0.719	0.421	-0.813
f02	109	1200	LA	0.984398016	0.719	0.421	-0.813
f02	109	1300	LA	0.980837366	0.719	0.421	-0.813
f02	109	1400	LA	0.978212955	0.719	0.421	-0.813
f02	109	1500	LA	0.974774165	0.719	0.421	-0.813
f02	109	1600	LA	0.97278703	0.719	0.421	-0.813
f02	109	1700	LA	0.967488917	0.719	0.421	-0.813
f02	109	1800	LA	0.967016196	0.719	0.421	-0.813
f02	110	-100	LA	1	1.079	0.212	-0.967
f02	110	0	LA	0.98392693	1.079	0.212	-0.967
f02	110	100	LA	0.966178107	1.079	0.212	-0.967
f02	110	200	LA	0.951008533	1.079	0.212	-0.967
f02	110	300	LA	0.950524965	1.079	0.212	-0.967
f02	110	400	LA	0.955085107	1.079	0.212	-0.967
f02	110	500	LA	0.9541004	1.079	0.212	-0.967
f02	110	600	LA	0.95023035	1.079	0.212	-0.967
f02	110	700	LA	0.937737971	1.079	0.212	-0.967
f02	110	800	LA	0.929437199	1.079	0.212	-0.967
f02	110	900	LA	0.928522715	1.079	0.212	-0.967
f02	110	1000	LA	0.923333908	1.079	0.212	-0.967
f02	110	1100	LA	0.916756513	1.079	0.212	-0.967
f02	110	1200	LA	0.915114326	1.079	0.212	-0.967
f02	110	1300	LA	0.919497108	1.079	0.212	-0.967
f02	110	1400	LA	0.917685707	1.079	0.212	-0.967
f02	110	1500	LA	0.911214053	1.079	0.212	-0.967
f02	110	1600	LA	0.904095029	1.079	0.212	-0.967
f02	110	1700	LA	0.90685283	1.079	0.212	-0.967
f02	110	1800	LA	0.909510796	1.079	0.212	-0.967
f02	111	-100	LA	1	2.011	1.3	-0.386
f02	111	0	LA	1.008784194	2.011	1.3	-0.386
f02	111	100	LA	1.009976739	2.011	1.3	-0.386
f02	111	200	LA	1.017585995	2.011	1.3	-0.386
f02	111	300	LA	1.030273239	2.011	1.3	-0.386
f02	111	400	LA	1.038737682	2.011	1.3	-0.386
f02	111	500	LA	1.038221764	2.011	1.3	-0.386
f02	111	600	LA	1.029630289	2.011	1.3	-0.386
f02	111	700	LA	1.023761863	2.011	1.3	-0.386
f02	111	800	LA	1.018848679	2.011	1.3	-0.386
f02	111	900	LA	1.007389426	2.011	1.3	-0.386
f02	111	1000	LA	0.998211951	2.011	1.3	-0.386
f02	111	1100	LA	0.97311581	2.011	1.3	-0.386
f02	111	1200	LA	0.967540967	2.011	1.3	-0.386
f02	111	1300	LA	0.979034135	2.011	1.3	-0.386
f02	111	1400	LA	0.989264908	2.011	1.3	-0.386
f02	111	1500	LA	0.989498546	2.011	1.3	-0.386
f02	111	1600	LA	0.983369326	2.011	1.3	-0.386
f02	111	1700	LA	0.976849665	2.011	1.3	-0.386
f02	111	1800	LA	0.973782879	2.011	1.3	-0.386
f02	112	-100	LA	1	0.243	1.013	-0.178
f02	112	0	LA	0.996513551	0.243	1.013	-0.178
f02	112	100	LA	0.988672425	0.243	1.013	-0.178
f02	112	200	LA	0.983705639	0.243	1.013	-0.178
f02	112	300	LA	0.987536482	0.243	1.013	-0.178
f02	112	400	LA	0.992767718	0.243	1.013	-0.178
f02	112	500	LA	0.990767684	0.243	1.013	-0.178
f02	112	600	LA	0.986756815	0.243	1.013	-0.178
f02	112	700	LA	0.984214577	0.243	1.013	-0.178
f02	112	800	LA	0.979739713	0.243	1.013	-0.178
f02	112	900	LA	0.975690636	0.243	1.013	-0.178
f02	112	1000	LA	0.971657268	0.243	1.013	-0.178
f02	112	1100	LA	0.968711756	0.243	1.013	-0.178
f02	112	1200	LA	0.96769	0.243	1.013	-0.178
f02	112	1300	LA	0.969249922	0.243	1.013	-0.178
f02	112	1400	LA	0.971150086	0.243	1.013	-0.178
f02	112	1500	LA	0.967497237	0.243	1.013	-0.178
f02	112	1600	LA	0.963001193	0.243	1.013	-0.178
f02	112	1700	LA	0.961310706	0.243	1.013	-0.178
f02	112	1800	LA	0.952680425	0.243	1.013	-0.178
f02	113	-100	LA	1	-0.497	0.244	-0.73
f02	113	0	LA	1.003250162	-0.497	0.244	-0.73
f02	113	100	LA	1.004475512	-0.497	0.244	-0.73
f02	113	200	LA	1.004586116	-0.497	0.244	-0.73
f02	113	300	LA	1.016255407	-0.497	0.244	-0.73
f02	113	400	LA	1.026671841	-0.497	0.244	-0.73
f02	113	500	LA	1.039399988	-0.497	0.244	-0.73
f02	113	600	LA	1.049468195	-0.497	0.244	-0.73
f02	113	700	LA	1.05033421	-0.497	0.244	-0.73
f02	113	800	LA	1.043962566	-0.497	0.244	-0.73
f02	113	900	LA	1.040850535	-0.497	0.244	-0.73
f02	113	1000	LA	1.03238994	-0.497	0.244	-0.73
f02	113	1100	LA	1.029884787	-0.497	0.244	-0.73
f02	113	1200	LA	1.027890915	-0.497	0.244	-0.73
f02	113	1300	LA	1.023350572	-0.497	0.244	-0.73
f02	113	1400	LA	1.015456508	-0.497	0.244	-0.73
f02	113	1500	LA	1.013639153	-0.497	0.244	-0.73
f02	113	1600	LA	1.013121646	-0.497	0.244	-0.73
f02	113	1700	LA	1.015087689	-0.497	0.244	-0.73
f02	113	1800	LA	1.019099106	-0.497	0.244	-0.73
f02	114	-100	LA	1	0.11	0.119	-1.18
f02	114	0	LA	0.97618301	0.11	0.119	-1.18
f02	114	100	LA	0.958821454	0.11	0.119	-1.18
f02	114	200	LA	0.950192379	0.11	0.119	-1.18
f02	114	300	LA	0.954187959	0.11	0.119	-1.18
f02	114	400	LA	0.954855157	0.11	0.119	-1.18
f02	114	500	LA	0.952485007	0.11	0.119	-1.18
f02	114	600	LA	0.947044777	0.11	0.119	-1.18
f02	114	700	LA	0.945641028	0.11	0.119	-1.18
f02	114	800	LA	0.954688719	0.11	0.119	-1.18
f02	114	900	LA	0.95689099	0.11	0.119	-1.18
f02	114	1000	LA	0.95135579	0.11	0.119	-1.18
f02	114	1100	LA	0.944745832	0.11	0.119	-1.18
f02	114	1200	LA	0.948158216	0.11	0.119	-1.18
f02	114	1300	LA	0.951424409	0.11	0.119	-1.18
f02	114	1400	LA	0.953491449	0.11	0.119	-1.18
f02	114	1500	LA	0.95557283	0.11	0.119	-1.18
f02	114	1600	LA	0.956956847	0.11	0.119	-1.18
f02	114	1700	LA	0.960860943	0.11	0.119	-1.18
f02	114	1800	LA	0.950487582	0.11	0.119	-1.18
f02	115	-100	LA	1	1.146	0.646	-0.672
f02	115	0	LA	0.978902814	1.146	0.646	-0.672
f02	115	100	LA	0.964765895	1.146	0.646	-0.672
f02	115	200	LA	0.950534231	1.146	0.646	-0.672
f02	115	300	LA	0.941068094	1.146	0.646	-0.672
f02	115	400	LA	0.940994898	1.146	0.646	-0.672
f02	115	500	LA	0.950151892	1.146	0.646	-0.672
f02	115	600	LA	0.945973839	1.146	0.646	-0.672
f02	115	700	LA	0.934585731	1.146	0.646	-0.672
f02	115	800	LA	0.918264152	1.146	0.646	-0.672
f02	115	900	LA	0.913502007	1.146	0.646	-0.672
f02	115	1000	LA	0.906012708	1.146	0.646	-0.672
f02	115	1100	LA	0.900887868	1.146	0.646	-0.672
f02	115	1200	LA	0.899033351	1.146	0.646	-0.672
f02	115	1300	LA	0.904519284	1.146	0.646	-0.672
f02	115	1400	LA	0.913845481	1.146	0.646	-0.672
f02	115	1500	LA	0.921369196	1.146	0.646	-0.672
f02	115	1600	LA	0.923841775	1.146	0.646	-0.672
f02	115	1700	LA	0.921262783	1.146	0.646	-0.672
f02	115	1800	LA	0.911713954	1.146	0.646	-0.672
f02	116	-100	LA	1	0.011	-0.077	-1.054
f02	116	0	LA	1.000809309	0.011	-0.077	-1.054
f02	116	100	LA	0.987363731	0.011	-0.077	-1.054
f02	116	200	LA	0.988403316	0.011	-0.077	-1.054
f02	116	300	LA	0.986720011	0.011	-0.077	-1.054
f02	116	400	LA	0.992076334	0.011	-0.077	-1.054
f02	116	500	LA	1.001879727	0.011	-0.077	-1.054
f02	116	600	LA	1.00048081	0.011	-0.077	-1.054
f02	116	700	LA	1.00027574	0.011	-0.077	-1.054
f02	116	800	LA	1.004399504	0.011	-0.077	-1.054
f02	116	900	LA	1.01426996	0.011	-0.077	-1.054
f02	116	1000	LA	1.027273943	0.011	-0.077	-1.054
f02	116	1100	LA	1.040437152	0.011	-0.077	-1.054
f02	116	1200	LA	1.05327234	0.011	-0.077	-1.054
f02	116	1300	LA	1.075203137	0.011	-0.077	-1.054
f02	116	1400	LA	1.092493248	0.011	-0.077	-1.054
f02	116	1500	LA	1.095536991	0.011	-0.077	-1.054
f02	116	1600	LA	1.093503712	0.011	-0.077	-1.054
f02	116	1700	LA	1.089571886	0.011	-0.077	-1.054
f02	116	1800	LA	1.077643683	0.011	-0.077	-1.054
f02	117	-100	LA	1	-1.207	0.722	1.187
f02	117	0	LA	1.007334898	-1.207	0.722	1.187
f02	117	100	LA	1.003735107	-1.207	0.722	1.187
f02	117	200	LA	1.007676693	-1.207	0.722	1.187
f02	117	300	LA	1.014201471	-1.207	0.722	1.187
f02	117	400	LA	1.02910784	-1.207	0.722	1.187
f02	117	500	LA	1.037071423	-1.207	0.722	1.187
f02	117	600	LA	1.032579749	-1.207	0.722	1.187
f02	117	700	LA	1.022137542	-1.207	0.722	1.187
f02	117	800	LA	1.018762748	-1.207	0.722	1.187
f02	117	900	LA	1.01703564	-1.207	0.722	1.187
f02	117	1000	LA	1.012675281	-1.207	0.722	1.187
f02	117	1100	LA	1.011138381	-1.207	0.722	1.187
f02	117	1200	LA	1.02039061	-1.207	0.722	1.187
f02	117	1300	LA	1.030443807	-1.207	0.722	1.187
f02	117	1400	LA	1.0367436	-1.207	0.722	1.187
f02	117	1500	LA	1.033593976	-1.207	0.722	1.187
f02	117	1600	LA	1.035158181	-1.207	0.722	1.187
f02	117	1700	LA	1.034259	-1.207	0.722	1.187
f02	117	1800	LA	1.037856332	-1.207	0.722	1.187
f02	118	-100	LA	1	-0.756	0.495	1.173
f02	118	0	LA	1.007252528	-0.756	0.495	1.173
f02	118	100	LA	0.999698808	-0.756	0.495	1.173
f02	118	200	LA	1.003761307	-0.756	0.495	1.173
f02	118	300	LA	1.013989235	-0.756	0.495	1.173
f02	118	400	LA	1.021078675	-0.756	0.495	1.173
f02	118	500	LA	1.023717092	-0.756	0.495	1.173
f02	118	600	LA	1.016310513	-0.756	0.495	1.173
f02	118	700	LA	1.010814986	-0.756	0.495	1.173
f02	118	800	LA	1.006098561	-0.756	0.495	1.173
f02	118	900	LA	0.997536442	-0.756	0.495	1.173
f02	118	1000	LA	0.984926924	-0.756	0.495	1.173
f02	118	1100	LA	0.972575565	-0.756	0.495	1.173
f02	118	1200	LA	0.968739395	-0.756	0.495	1.173
f02	118	1300	LA	0.975485009	-0.756	0.495	1.173
f02	118	1400	LA	0.978682257	-0.756	0.495	1.173
f02	118	1500	LA	0.974524754	-0.756	0.495	1.173
f02	118	1600	LA	0.971223435	-0.756	0.495	1.173
f02	118	1700	LA	0.979979798	-0.756	0.495	1.173
f02	118	1800	LA	1.001293444	-0.756	0.495	1.173
f02	119	-100	LA	1	0.104	0.2	-1.169
f02	119	0	LA	0.999447781	0.104	0.2	-1.169
f02	119	100	LA	1.006855384	0.104	0.2	-1.169
f02	119	200	LA	1.011147964	0.104	0.2	-1.169
f02	119	300	LA	1.013795394	0.104	0.2	-1.169
f02	119	400	LA	1.015723131	0.104	0.2	-1.169
f02	119	500	LA	1.012574772	0.104	0.2	-1.169
f02	119	600	LA	1.009201053	0.104	0.2	-1.169
f02	119	700	LA	1.002823621	0.104	0.2	-1.169
f02	119	800	LA	1.006768278	0.104	0.2	-1.169
f02	119	900	LA	1.007440517	0.104	0.2	-1.169
f02	119	1000	LA	1.007684289	0.104	0.2	-1.169
f02	119	1100	LA	1.010100056	0.104	0.2	-1.169
f02	119	1200	LA	1.016284098	0.104	0.2	-1.169
f02	119	1300	LA	1.018684465	0.104	0.2	-1.169
f02	119	1400	LA	1.024816838	0.104	0.2	-1.169
f02	119	1500	LA	1.021533437	0.104	0.2	-1.169
f02	119	1600	LA	1.020068851	0.104	0.2	-1.169
f02	119	1700	LA	1.019283018	0.104	0.2	-1.169
f02	119	1800	LA	1.020633239	0.104	0.2	-1.169
f02	120	-100	LA	1	-0.179	0.317	-0.261
f02	120	0	LA	0.982658586	-0.179	0.317	-0.261
f02	120	100	LA	0.965825477	-0.179	0.317	-0.261
f02	120	200	LA	0.955043477	-0.179	0.317	-0.261
f02	120	300	LA	0.944861354	-0.179	0.317	-0.261
f02	120	400	LA	0.932098027	-0.179	0.317	-0.261
f02	120	500	LA	0.924741441	-0.179	0.317	-0.261
f02	120	600	LA	0.914970314	-0.179	0.317	-0.261
f02	120	700	LA	0.89532136	-0.179	0.317	-0.261
f02	120	800	LA	0.882552284	-0.179	0.317	-0.261
f02	120	900	LA	0.871284448	-0.179	0.317	-0.261
f02	120	1000	LA	0.859795032	-0.179	0.317	-0.261
f02	120	1100	LA	0.848493475	-0.179	0.317	-0.261
f02	120	1200	LA	0.837761882	-0.179	0.317	-0.261
f02	120	1300	LA	0.837441881	-0.179	0.317	-0.261
f02	120	1400	LA	0.848998678	-0.179	0.317	-0.261
f02	120	1500	LA	0.86340059	-0.179	0.317	-0.261
f02	120	1600	LA	0.874101586	-0.179	0.317	-0.261
f02	120	1700	LA	0.877392174	-0.179	0.317	-0.261
f02	120	1800	LA	0.876790496	-0.179	0.317	-0.261
f03	61	-100	HA	1	0.554	-1.303	0.996
f03	61	0	HA	0.99916968	0.554	-1.303	0.996
f03	61	100	HA	0.996992702	0.554	-1.303	0.996
f03	61	200	HA	0.990185559	0.554	-1.303	0.996
f03	61	300	HA	0.990669093	0.554	-1.303	0.996
f03	61	400	HA	1.000546737	0.554	-1.303	0.996
f03	61	500	HA	1.021356085	0.554	-1.303	0.996
f03	61	600	HA	1.011795566	0.554	-1.303	0.996
f03	61	700	HA	1.002235047	0.554	-1.303	0.996
f03	61	800	HA	1.010939127	0.554	-1.303	0.996
f03	61	900	HA	1.027159688	0.554	-1.303	0.996
f03	61	1000	HA	1.007659575	0.554	-1.303	0.996
f03	61	1100	HA	0.976362399	0.554	-1.303	0.996
f03	61	1200	HA	0.941598083	0.554	-1.303	0.996
f03	61	1300	HA	0.916054985	0.554	-1.303	0.996
f03	61	1400	HA	0.901867722	0.554	-1.303	0.996
f03	61	1500	HA	0.905523579	0.554	-1.303	0.996
f03	61	1600	HA	0.917251441	0.554	-1.303	0.996
f03	61	1700	HA	0.964845005	0.554	-1.303	0.996
f03	61	1800	HA	1.023200586	0.554	-1.303	0.996
f03	62	-100	HA	1	1.902	1.654	-1.096
f03	62	0	HA	0.985766177	1.902	1.654	-1.096
f03	62	100	HA	0.987380945	1.902	1.654	-1.096
f03	62	200	HA	0.977169635	1.902	1.654	-1.096
f03	62	300	HA	0.966819573	1.902	1.654	-1.096
f03	62	400	HA	0.822534073	1.902	1.654	-1.096
f03	62	500	HA	0.810081294	1.902	1.654	-1.096
f03	62	600	HA	0.885997864	1.902	1.654	-1.096
f03	62	700	HA	0.961914433	1.902	1.654	-1.096
f03	62	800	HA	0.997790437	1.902	1.654	-1.096
f03	62	900	HA	1.027186705	1.902	1.654	-1.096
f03	62	1000	HA	1.094972881	1.902	1.654	-1.096
f03	62	1100	HA	1.154114085	1.902	1.654	-1.096
f03	62	1200	HA	1.172308745	1.902	1.654	-1.096
f03	62	1300	HA	1.138449559	1.902	1.654	-1.096
f03	62	1400	HA	1.113924567	1.902	1.654	-1.096
f03	62	1500	HA	1.110652674	1.902	1.654	-1.096
f03	62	1600	HA	1.116680717	1.902	1.654	-1.096
f03	62	1700	HA	1.150313558	1.902	1.654	-1.096
f03	62	1800	HA	1.190008168	1.902	1.654	-1.096
f03	63	-100	HA	1	2.243	-1.057	0.424
f03	63	0	HA	1.009415362	2.243	-1.057	0.424
f03	63	100	HA	1.002753894	2.243	-1.057	0.424
f03	63	200	HA	1.009057048	2.243	-1.057	0.424
f03	63	300	HA	1.011932	2.243	-1.057	0.424
f03	63	400	HA	1.009560626	2.243	-1.057	0.424
f03	63	500	HA	1.007189253	2.243	-1.057	0.424
f03	63	600	HA	1.049372655	2.243	-1.057	0.424
f03	63	700	HA	1.053404871	2.243	-1.057	0.424
f03	63	800	HA	1.044666	2.243	-1.057	0.424
f03	63	900	HA	1.014866834	2.243	-1.057	0.424
f03	63	1000	HA	1.021752999	2.243	-1.057	0.424
f03	63	1100	HA	1.046516221	2.243	-1.057	0.424
f03	63	1200	HA	1.074612934	2.243	-1.057	0.424
f03	63	1300	HA	1.103526343	2.243	-1.057	0.424
f03	63	1400	HA	1.120408773	2.243	-1.057	0.424
f03	63	1500	HA	1.131262457	2.243	-1.057	0.424
f03	63	1600	HA	1.119101521	2.243	-1.057	0.424
f03	63	1700	HA	1.103630821	2.243	-1.057	0.424
f03	63	1800	HA	1.093351145	2.243	-1.057	0.424
f03	64	-100	HA	1	1.286	-1.307	0.397
f03	64	0	HA	0.943063343	1.286	-1.307	0.397
f03	64	100	HA	0.915874422	1.286	-1.307	0.397
f03	64	200	HA	0.899936054	1.286	-1.307	0.397
f03	64	300	HA	0.886566003	1.286	-1.307	0.397
f03	64	400	HA	0.896333441	1.286	-1.307	0.397
f03	64	500	HA	0.906039902	1.286	-1.307	0.397
f03	64	600	HA	1.02064594	1.286	-1.307	0.397
f03	64	700	HA	1.015175833	1.286	-1.307	0.397
f03	64	800	HA	0.994196304	1.286	-1.307	0.397
f03	64	900	HA	0.970060051	1.286	-1.307	0.397
f03	64	1000	HA	0.914870924	1.286	-1.307	0.397
f03	64	1100	HA	0.85784961	1.286	-1.307	0.397
f03	64	1200	HA	0.849795159	1.286	-1.307	0.397
f03	64	1300	HA	0.840913229	1.286	-1.307	0.397
f03	64	1400	HA	0.826415003	1.286	-1.307	0.397
f03	64	1500	HA	0.80148119	1.286	-1.307	0.397
f03	64	1600	HA	0.779781912	1.286	-1.307	0.397
f03	64	1700	HA	0.759756293	1.286	-1.307	0.397
f03	64	1800	HA	0.743798711	1.286	-1.307	0.397
f03	65	-100	HA	1	0.036	1.372	-0.245
f03	65	0	HA	1.025845551	0.036	1.372	-0.245
f03	65	100	HA	1.044713805	0.036	1.372	-0.245
f03	65	200	HA	1.040319363	0.036	1.372	-0.245
f03	65	300	HA	1.035996358	0.036	1.372	-0.245
f03	65	400	HA	0.970003303	0.036	1.372	-0.245
f03	65	500	HA	0.911435204	0.036	1.372	-0.245
f03	65	600	HA	1.025152507	0.036	1.372	-0.245
f03	65	700	HA	1.145951602	0.036	1.372	-0.245
f03	65	800	HA	1.135904525	0.036	1.372	-0.245
f03	65	900	HA	1.116035333	0.036	1.372	-0.245
f03	65	1000	HA	1.120407356	0.036	1.372	-0.245
f03	65	1100	HA	1.125959919	0.036	1.372	-0.245
f03	65	1200	HA	1.120590137	0.036	1.372	-0.245
f03	65	1300	HA	1.112504275	0.036	1.372	-0.245
f03	65	1400	HA	1.123381673	0.036	1.372	-0.245
f03	65	1500	HA	1.146600408	0.036	1.372	-0.245
f03	65	1600	HA	1.179023801	0.036	1.372	-0.245
f03	65	1700	HA	1.196868384	0.036	1.372	-0.245
f03	65	1800	HA	1.186087827	0.036	1.372	-0.245
f03	66	-100	HA	1	-0.387	-1.946	-0.437
f03	66	0	HA	0.992412395	-0.387	-1.946	-0.437
f03	66	100	HA	0.933825649	-0.387	-1.946	-0.437
f03	66	200	HA	0.906754447	-0.387	-1.946	-0.437
f03	66	300	HA	0.917561575	-0.387	-1.946	-0.437
f03	66	400	HA	0.798472074	-0.387	-1.946	-0.437
f03	66	500	HA	0.774550129	-0.387	-1.946	-0.437
f03	66	600	HA	0.750628185	-0.387	-1.946	-0.437
f03	66	700	HA	0.772957407	-0.387	-1.946	-0.437
f03	66	800	HA	0.814372785	-0.387	-1.946	-0.437
f03	66	900	HA	0.866373251	-0.387	-1.946	-0.437
f03	66	1000	HA	0.895784587	-0.387	-1.946	-0.437
f03	66	1100	HA	0.972056297	-0.387	-1.946	-0.437
f03	66	1200	HA	0.985165243	-0.387	-1.946	-0.437
f03	66	1300	HA	0.98362253	-0.387	-1.946	-0.437
f03	66	1400	HA	0.975353258	-0.387	-1.946	-0.437
f03	66	1500	HA	0.983505303	-0.387	-1.946	-0.437
f03	66	1600	HA	1.000928212	-0.387	-1.946	-0.437
f03	66	1700	HA	1.015343698	-0.387	-1.946	-0.437
f03	66	1800	HA	1.016647864	-0.387	-1.946	-0.437
f03	67	-100	HA	1	-0.787	1.893	0.962
f03	67	0	HA	0.979627959	-0.787	1.893	0.962
f03	67	100	HA	0.998867879	-0.787	1.893	0.962
f03	67	200	HA	0.997615575	-0.787	1.893	0.962
f03	67	300	HA	0.9785982	-0.787	1.893	0.962
f03	67	400	HA	0.952663402	-0.787	1.893	0.962
f03	67	500	HA	0.949815877	-0.787	1.893	0.962
f03	67	600	HA	0.93784726	-0.787	1.893	0.962
f03	67	700	HA	0.932165522	-0.787	1.893	0.962
f03	67	800	HA	1.015533845	-0.787	1.893	0.962
f03	67	900	HA	1.015135115	-0.787	1.893	0.962
f03	67	1000	HA	0.982746225	-0.787	1.893	0.962
f03	67	1100	HA	0.94205302	-0.787	1.893	0.962
f03	67	1200	HA	0.919531936	-0.787	1.893	0.962
f03	67	1300	HA	0.885102753	-0.787	1.893	0.962
f03	67	1400	HA	0.804762042	-0.787	1.893	0.962
f03	67	1500	HA	0.826444942	-0.787	1.893	0.962
f03	67	1600	HA	0.855688104	-0.787	1.893	0.962
f03	67	1700	HA	0.882165171	-0.787	1.893	0.962
f03	67	1800	HA	0.884233447	-0.787	1.893	0.962
f03	68	-100	HA	1	0.835	-1.473	0.485
f03	68	0	HA	0.980315144	0.835	-1.473	0.485
f03	68	100	HA	0.929613185	0.835	-1.473	0.485
f03	68	200	HA	0.901572425	0.835	-1.473	0.485
f03	68	300	HA	0.891900145	0.835	-1.473	0.485
f03	68	400	HA	0.937668397	0.835	-1.473	0.485
f03	68	500	HA	0.983436649	0.835	-1.473	0.485
f03	68	600	HA	0.962274099	0.835	-1.473	0.485
f03	68	700	HA	0.982691136	0.835	-1.473	0.485
f03	68	800	HA	1.000350438	0.835	-1.473	0.485
f03	68	900	HA	0.970167818	0.835	-1.473	0.485
f03	68	1000	HA	0.928223404	0.835	-1.473	0.485
f03	68	1100	HA	0.905704747	0.835	-1.473	0.485
f03	68	1200	HA	0.896317871	0.835	-1.473	0.485
f03	68	1300	HA	0.902500849	0.835	-1.473	0.485
f03	68	1400	HA	0.913801929	0.835	-1.473	0.485
f03	68	1500	HA	0.922876258	0.835	-1.473	0.485
f03	68	1600	HA	0.944527276	0.835	-1.473	0.485
f03	68	1700	HA	0.978934956	0.835	-1.473	0.485
f03	68	1800	HA	0.997561681	0.835	-1.473	0.485
f03	69	-100	HA	1	1.088	-1.405	1.212
f03	69	0	HA	1.022679693	1.088	-1.405	1.212
f03	69	100	HA	1.058310146	1.088	-1.405	1.212
f03	69	200	HA	1.053557851	1.088	-1.405	1.212
f03	69	300	HA	1.034187868	1.088	-1.405	1.212
f03	69	400	HA	1.057693126	1.088	-1.405	1.212
f03	69	500	HA	1.066150927	1.088	-1.405	1.212
f03	69	600	HA	1.008655791	1.088	-1.405	1.212
f03	69	700	HA	0.983853419	1.088	-1.405	1.212
f03	69	800	HA	0.997548727	1.088	-1.405	1.212
f03	69	900	HA	1.016243357	1.088	-1.405	1.212
f03	69	1000	HA	1.036491164	1.088	-1.405	1.212
f03	69	1100	HA	1.032961058	1.088	-1.405	1.212
f03	69	1200	HA	1.047127026	1.088	-1.405	1.212
f03	69	1300	HA	1.057244625	1.088	-1.405	1.212
f03	69	1400	HA	1.050927057	1.088	-1.405	1.212
f03	69	1500	HA	1.051518493	1.088	-1.405	1.212
f03	69	1600	HA	1.053357526	1.088	-1.405	1.212
f03	69	1700	HA	1.072270218	1.088	-1.405	1.212
f03	69	1800	HA	1.10673759	1.088	-1.405	1.212
f03	70	-100	HA	1	1.578	1.411	0.847
f03	70	0	HA	0.952349327	1.578	1.411	0.847
f03	70	100	HA	0.9296419	1.578	1.411	0.847
f03	70	200	HA	0.923509743	1.578	1.411	0.847
f03	70	300	HA	0.926085541	1.578	1.411	0.847
f03	70	400	HA	0.922923282	1.578	1.411	0.847
f03	70	500	HA	0.90573333	1.578	1.411	0.847
f03	70	600	HA	0.909969285	1.578	1.411	0.847
f03	70	700	HA	0.91420524	1.578	1.411	0.847
f03	70	800	HA	0.91899311	1.578	1.411	0.847
f03	70	900	HA	0.899924222	1.578	1.411	0.847
f03	70	1000	HA	0.891433788	1.578	1.411	0.847
f03	70	1100	HA	0.865633938	1.578	1.411	0.847
f03	70	1200	HA	0.841777954	1.578	1.411	0.847
f03	70	1300	HA	0.810553424	1.578	1.411	0.847
f03	70	1400	HA	0.796060238	1.578	1.411	0.847
f03	70	1500	HA	0.791785207	1.578	1.411	0.847
f03	70	1600	HA	0.78859723	1.578	1.411	0.847
f03	70	1700	HA	0.795684204	1.578	1.411	0.847
f03	70	1800	HA	0.829590916	1.578	1.411	0.847
f03	71	-100	HA	1	1.35	-1.152	0.333
f03	71	0	HA	1.009239575	1.35	-1.152	0.333
f03	71	100	HA	1.019895926	1.35	-1.152	0.333
f03	71	200	HA	1.044585675	1.35	-1.152	0.333
f03	71	300	HA	1.077510303	1.35	-1.152	0.333
f03	71	400	HA	1.098334858	1.35	-1.152	0.333
f03	71	500	HA	1.061440612	1.35	-1.152	0.333
f03	71	600	HA	0.955704926	1.35	-1.152	0.333
f03	71	700	HA	0.875343075	1.35	-1.152	0.333
f03	71	800	HA	0.920059836	1.35	-1.152	0.333
f03	71	900	HA	0.974752748	1.35	-1.152	0.333
f03	71	1000	HA	0.955239639	1.35	-1.152	0.333
f03	71	1100	HA	0.926487123	1.35	-1.152	0.333
f03	71	1200	HA	0.905644762	1.35	-1.152	0.333
f03	71	1300	HA	0.897785055	1.35	-1.152	0.333
f03	71	1400	HA	0.892486951	1.35	-1.152	0.333
f03	71	1500	HA	0.955798253	1.35	-1.152	0.333
f03	71	1600	HA	1.004342608	1.35	-1.152	0.333
f03	71	1700	HA	1.017076696	1.35	-1.152	0.333
f03	71	1800	HA	1.031341913	1.35	-1.152	0.333
f03	72	-100	HA	1	0.282	-0.943	1.066
f03	72	0	HA	0.997618204	0.282	-0.943	1.066
f03	72	100	HA	1.014414264	0.282	-0.943	1.066
f03	72	200	HA	1.046450665	0.282	-0.943	1.066
f03	72	300	HA	1.032691363	0.282	-0.943	1.066
f03	72	400	HA	1.020474939	0.282	-0.943	1.066
f03	72	500	HA	1.034310973	0.282	-0.943	1.066
f03	72	600	HA	1.027379503	0.282	-0.943	1.066
f03	72	700	HA	0.950296841	0.282	-0.943	1.066
f03	72	800	HA	1.006486812	0.282	-0.943	1.066
f03	72	900	HA	1.022526215	0.282	-0.943	1.066
f03	72	1000	HA	1.036997505	0.282	-0.943	1.066
f03	72	1100	HA	1.010867562	0.282	-0.943	1.066
f03	72	1200	HA	0.952194619	0.282	-0.943	1.066
f03	72	1300	HA	0.917703329	0.282	-0.943	1.066
f03	72	1400	HA	0.910484523	0.282	-0.943	1.066
f03	72	1500	HA	0.913899168	0.282	-0.943	1.066
f03	72	1600	HA	0.922787155	0.282	-0.943	1.066
f03	72	1700	HA	0.949623421	0.282	-0.943	1.066
f03	72	1800	HA	1.01112907	0.282	-0.943	1.066
f03	73	-100	HA	1	-0.746	-1.134	1.282
f03	73	0	HA	0.986662216	-0.746	-1.134	1.282
f03	73	100	HA	0.981431733	-0.746	-1.134	1.282
f03	73	200	HA	0.977353181	-0.746	-1.134	1.282
f03	73	300	HA	0.965037526	-0.746	-1.134	1.282
f03	73	400	HA	0.952721871	-0.746	-1.134	1.282
f03	73	500	HA	0.975997589	-0.746	-1.134	1.282
f03	73	600	HA	0.989608952	-0.746	-1.134	1.282
f03	73	700	HA	1.000093477	-0.746	-1.134	1.282
f03	73	800	HA	1.010578003	-0.746	-1.134	1.282
f03	73	900	HA	1.027213101	-0.746	-1.134	1.282
f03	73	1000	HA	1.038245069	-0.746	-1.134	1.282
f03	73	1100	HA	1.067070697	-0.746	-1.134	1.282
f03	73	1200	HA	1.069891335	-0.746	-1.134	1.282
f03	73	1300	HA	1.051915442	-0.746	-1.134	1.282
f03	73	1400	HA	1.047663486	-0.746	-1.134	1.282
f03	73	1500	HA	1.060468075	-0.746	-1.134	1.282
f03	73	1600	HA	1.068626005	-0.746	-1.134	1.282
f03	73	1700	HA	1.077522444	-0.746	-1.134	1.282
f03	73	1800	HA	1.108953659	-0.746	-1.134	1.282
f03	74	-100	HA	1	0.753	-0.933	0.729
f03	74	0	HA	0.953606727	0.753	-0.933	0.729
f03	74	100	HA	0.92145471	0.753	-0.933	0.729
f03	74	200	HA	0.89907803	0.753	-0.933	0.729
f03	74	300	HA	0.856176645	0.753	-0.933	0.729
f03	74	400	HA	0.843040268	0.753	-0.933	0.729
f03	74	500	HA	0.82990389	0.753	-0.933	0.729
f03	74	600	HA	0.831913539	0.753	-0.933	0.729
f03	74	700	HA	0.832862811	0.753	-0.933	0.729
f03	74	800	HA	0.775721551	0.753	-0.933	0.729
f03	74	900	HA	0.713830707	0.753	-0.933	0.729
f03	74	1000	HA	0.693352175	0.753	-0.933	0.729
f03	74	1100	HA	0.692679101	0.753	-0.933	0.729
f03	74	1200	HA	0.785382993	0.753	-0.933	0.729
f03	74	1300	HA	0.782071484	0.753	-0.933	0.729
f03	74	1400	HA	0.790619741	0.753	-0.933	0.729
f03	74	1500	HA	0.809460558	0.753	-0.933	0.729
f03	74	1600	HA	0.818414052	0.753	-0.933	0.729
f03	74	1700	HA	0.811384626	0.753	-0.933	0.729
f03	74	1800	HA	0.821347497	0.753	-0.933	0.729
f03	75	-100	HA	1	0.785	1.306	1.182
f03	75	0	HA	1.002511946	0.785	1.306	1.182
f03	75	100	HA	0.989259599	0.785	1.306	1.182
f03	75	200	HA	0.993632109	0.785	1.306	1.182
f03	75	300	HA	0.970578329	0.785	1.306	1.182
f03	75	400	HA	0.964930313	0.785	1.306	1.182
f03	75	500	HA	0.959282298	0.785	1.306	1.182
f03	75	600	HA	0.996024031	0.785	1.306	1.182
f03	75	700	HA	1.024392041	0.785	1.306	1.182
f03	75	800	HA	1.023348125	0.785	1.306	1.182
f03	75	900	HA	0.902633716	0.785	1.306	1.182
f03	75	1000	HA	0.870376458	0.785	1.306	1.182
f03	75	1100	HA	0.88977352	0.785	1.306	1.182
f03	75	1200	HA	0.927029823	0.785	1.306	1.182
f03	75	1300	HA	0.906590095	0.785	1.306	1.182
f03	75	1400	HA	0.885513247	0.785	1.306	1.182
f03	75	1500	HA	0.871335072	0.785	1.306	1.182
f03	75	1600	HA	0.850153441	0.785	1.306	1.182
f03	75	1700	HA	0.840035378	0.785	1.306	1.182
f03	75	1800	HA	0.842442542	0.785	1.306	1.182
f03	76	-100	HA	1	0.954	-1.132	1.157
f03	76	0	HA	0.964332806	0.954	-1.132	1.157
f03	76	100	HA	0.918894756	0.954	-1.132	1.157
f03	76	200	HA	0.895129763	0.954	-1.132	1.157
f03	76	300	HA	0.87428904	0.954	-1.132	1.157
f03	76	400	HA	0.828896544	0.954	-1.132	1.157
f03	76	500	HA	0.800021132	0.954	-1.132	1.157
f03	76	600	HA	0.787399229	0.954	-1.132	1.157
f03	76	700	HA	0.785699539	0.954	-1.132	1.157
f03	76	800	HA	0.831027766	0.954	-1.132	1.157
f03	76	900	HA	0.864008467	0.954	-1.132	1.157
f03	76	1000	HA	0.840630081	0.954	-1.132	1.157
f03	76	1100	HA	0.839163446	0.954	-1.132	1.157
f03	76	1200	HA	0.832813304	0.954	-1.132	1.157
f03	76	1300	HA	0.837982851	0.954	-1.132	1.157
f03	76	1400	HA	0.827122898	0.954	-1.132	1.157
f03	76	1500	HA	0.837956874	0.954	-1.132	1.157
f03	76	1600	HA	0.863604313	0.954	-1.132	1.157
f03	76	1700	HA	0.905282911	0.954	-1.132	1.157
f03	76	1800	HA	0.951411711	0.954	-1.132	1.157
f03	77	-100	HA	1	-0.361	-1.487	1.317
f03	77	0	HA	0.99190534	-0.361	-1.487	1.317
f03	77	100	HA	1.002528435	-0.361	-1.487	1.317
f03	77	200	HA	1.028801306	-0.361	-1.487	1.317
f03	77	300	HA	1.063279353	-0.361	-1.487	1.317
f03	77	400	HA	1.102623847	-0.361	-1.487	1.317
f03	77	500	HA	1.129826307	-0.361	-1.487	1.317
f03	77	600	HA	1.133988388	-0.361	-1.487	1.317
f03	77	700	HA	1.126507622	-0.361	-1.487	1.317
f03	77	800	HA	1.124577749	-0.361	-1.487	1.317
f03	77	900	HA	1.099909057	-0.361	-1.487	1.317
f03	77	1000	HA	1.09931564	-0.361	-1.487	1.317
f03	77	1100	HA	1.069094577	-0.361	-1.487	1.317
f03	77	1200	HA	1.040278314	-0.361	-1.487	1.317
f03	77	1300	HA	1.01512858	-0.361	-1.487	1.317
f03	77	1400	HA	1.006366922	-0.361	-1.487	1.317
f03	77	1500	HA	0.988049435	-0.361	-1.487	1.317
f03	77	1600	HA	1.020609777	-0.361	-1.487	1.317
f03	77	1700	HA	1.06370678	-0.361	-1.487	1.317
f03	77	1800	HA	1.082201414	-0.361	-1.487	1.317
f03	78	-100	HA	1	1.595	-1.097	0.532
f03	78	0	HA	0.950666885	1.595	-1.097	0.532
f03	78	100	HA	0.904926011	1.595	-1.097	0.532
f03	78	200	HA	0.87039169	1.595	-1.097	0.532
f03	78	300	HA	0.853637711	1.595	-1.097	0.532
f03	78	400	HA	0.843085912	1.595	-1.097	0.532
f03	78	500	HA	0.80988966	1.595	-1.097	0.532
f03	78	600	HA	0.756640766	1.595	-1.097	0.532
f03	78	700	HA	0.703391872	1.595	-1.097	0.532
f03	78	800	HA	0.727624762	1.595	-1.097	0.532
f03	78	900	HA	0.749382923	1.595	-1.097	0.532
f03	78	1000	HA	0.763993584	1.595	-1.097	0.532
f03	78	1100	HA	0.747012071	1.595	-1.097	0.532
f03	78	1200	HA	0.723955891	1.595	-1.097	0.532
f03	78	1300	HA	0.696218649	1.595	-1.097	0.532
f03	78	1400	HA	0.69055692	1.595	-1.097	0.532
f03	78	1500	HA	0.699889531	1.595	-1.097	0.532
f03	78	1600	HA	0.720047611	1.595	-1.097	0.532
f03	78	1700	HA	0.756996997	1.595	-1.097	0.532
f03	78	1800	HA	0.788439191	1.595	-1.097	0.532
f03	79	-100	HA	1	-0.685	2.195	-0.504
f03	79	0	HA	1.006338363	-0.685	2.195	-0.504
f03	79	100	HA	1.025755941	-0.685	2.195	-0.504
f03	79	200	HA	1.060596582	-0.685	2.195	-0.504
f03	79	300	HA	1.105671139	-0.685	2.195	-0.504
f03	79	400	HA	1.094516873	-0.685	2.195	-0.504
f03	79	500	HA	1.100061986	-0.685	2.195	-0.504
f03	79	600	HA	1.105607098	-0.685	2.195	-0.504
f03	79	700	HA	1.132537025	-0.685	2.195	-0.504
f03	79	800	HA	1.155891897	-0.685	2.195	-0.504
f03	79	900	HA	1.165013045	-0.685	2.195	-0.504
f03	79	1000	HA	1.104671804	-0.685	2.195	-0.504
f03	79	1100	HA	1.033993717	-0.685	2.195	-0.504
f03	79	1200	HA	1.002070701	-0.685	2.195	-0.504
f03	79	1300	HA	0.995233929	-0.685	2.195	-0.504
f03	79	1400	HA	0.966123871	-0.685	2.195	-0.504
f03	79	1500	HA	0.946301961	-0.685	2.195	-0.504
f03	79	1600	HA	0.970524068	-0.685	2.195	-0.504
f03	79	1700	HA	0.999175858	-0.685	2.195	-0.504
f03	79	1800	HA	1.024768976	-0.685	2.195	-0.504
f03	80	-100	HA	1	1.316	-1.216	0.162
f03	80	0	HA	0.96663954	1.316	-1.216	0.162
f03	80	100	HA	0.930773783	1.316	-1.216	0.162
f03	80	200	HA	0.901089356	1.316	-1.216	0.162
f03	80	300	HA	0.925915056	1.316	-1.216	0.162
f03	80	400	HA	0.960127853	1.316	-1.216	0.162
f03	80	500	HA	0.949715913	1.316	-1.216	0.162
f03	80	600	HA	0.918664649	1.316	-1.216	0.162
f03	80	700	HA	0.765182049	1.316	-1.216	0.162
f03	80	800	HA	0.768673867	1.316	-1.216	0.162
f03	80	900	HA	0.747705271	1.316	-1.216	0.162
f03	80	1000	HA	0.738280405	1.316	-1.216	0.162
f03	80	1100	HA	0.729621707	1.316	-1.216	0.162
f03	80	1200	HA	0.758701262	1.316	-1.216	0.162
f03	80	1300	HA	0.771980156	1.316	-1.216	0.162
f03	80	1400	HA	0.766336691	1.316	-1.216	0.162
f03	80	1500	HA	0.770035065	1.316	-1.216	0.162
f03	80	1600	HA	0.770116116	1.316	-1.216	0.162
f03	80	1700	HA	0.768367713	1.316	-1.216	0.162
f03	80	1800	HA	0.76553452	1.316	-1.216	0.162
f03	81	-100	HA	1	1.114	2.226	1.346
f03	81	0	HA	0.993437368	1.114	2.226	1.346
f03	81	100	HA	0.98872151	1.114	2.226	1.346
f03	81	200	HA	0.991164208	1.114	2.226	1.346
f03	81	300	HA	1.004150377	1.114	2.226	1.346
f03	81	400	HA	0.986336487	1.114	2.226	1.346
f03	81	500	HA	0.967022651	1.114	2.226	1.346
f03	81	600	HA	0.97660089	1.114	2.226	1.346
f03	81	700	HA	1.051708475	1.114	2.226	1.346
f03	81	800	HA	1.109961915	1.114	2.226	1.346
f03	81	900	HA	1.06738302	1.114	2.226	1.346
f03	81	1000	HA	1.027999603	1.114	2.226	1.346
f03	81	1100	HA	1.005563161	1.114	2.226	1.346
f03	81	1200	HA	0.982825756	1.114	2.226	1.346
f03	81	1300	HA	0.977901	1.114	2.226	1.346
f03	81	1400	HA	0.988696443	1.114	2.226	1.346
f03	81	1500	HA	1.006848933	1.114	2.226	1.346
f03	81	1600	HA	1.022062265	1.114	2.226	1.346
f03	81	1700	HA	1.023082526	1.114	2.226	1.346
f03	81	1800	HA	1.033878918	1.114	2.226	1.346
f03	82	-100	HA	1	0.816	-1.078	1.654
f03	82	0	HA	0.951015068	0.816	-1.078	1.654
f03	82	100	HA	0.921552811	0.816	-1.078	1.654
f03	82	200	HA	0.885589646	0.816	-1.078	1.654
f03	82	300	HA	0.871873255	0.816	-1.078	1.654
f03	82	400	HA	0.851698386	0.816	-1.078	1.654
f03	82	500	HA	0.812345254	0.816	-1.078	1.654
f03	82	600	HA	0.808504515	0.816	-1.078	1.654
f03	82	700	HA	0.824800105	0.816	-1.078	1.654
f03	82	800	HA	0.814606283	0.816	-1.078	1.654
f03	82	900	HA	0.798253402	0.816	-1.078	1.654
f03	82	1000	HA	0.81030118	0.816	-1.078	1.654
f03	82	1100	HA	0.791962131	0.816	-1.078	1.654
f03	82	1200	HA	0.814831565	0.816	-1.078	1.654
f03	82	1300	HA	0.829570488	0.816	-1.078	1.654
f03	82	1400	HA	0.845120591	0.816	-1.078	1.654
f03	82	1500	HA	0.865421267	0.816	-1.078	1.654
f03	82	1600	HA	0.889262313	0.816	-1.078	1.654
f03	82	1700	HA	0.883088741	0.816	-1.078	1.654
f03	82	1800	HA	0.889712974	0.816	-1.078	1.654
f03	83	-100	HA	1	-0.523	2.228	-0.218
f03	83	0	HA	0.998432279	-0.523	2.228	-0.218
f03	83	100	HA	1.006379772	-0.523	2.228	-0.218
f03	83	200	HA	0.99745064	-0.523	2.228	-0.218
f03	83	300	HA	1.09704307	-0.523	2.228	-0.218
f03	83	400	HA	1.169199964	-0.523	2.228	-0.218
f03	83	500	HA	1.161873289	-0.523	2.228	-0.218
f03	83	600	HA	1.119347006	-0.523	2.228	-0.218
f03	83	700	HA	1.093426999	-0.523	2.228	-0.218
f03	83	800	HA	1.088562247	-0.523	2.228	-0.218
f03	83	900	HA	1.098785597	-0.523	2.228	-0.218
f03	83	1000	HA	1.087449696	-0.523	2.228	-0.218
f03	83	1100	HA	1.066432485	-0.523	2.228	-0.218
f03	83	1200	HA	1.056888976	-0.523	2.228	-0.218
f03	83	1300	HA	1.052315199	-0.523	2.228	-0.218
f03	83	1400	HA	1.01163002	-0.523	2.228	-0.218
f03	83	1500	HA	0.875120943	-0.523	2.228	-0.218
f03	83	1600	HA	0.897803608	-0.523	2.228	-0.218
f03	83	1700	HA	0.920176903	-0.523	2.228	-0.218
f03	83	1800	HA	0.904291517	-0.523	2.228	-0.218
f03	84	-100	HA	1	2.223	1.942	1.36
f03	84	0	HA	0.973664162	2.223	1.942	1.36
f03	84	100	HA	0.946529118	2.223	1.942	1.36
f03	84	200	HA	0.951197799	2.223	1.942	1.36
f03	84	300	HA	0.948234541	2.223	1.942	1.36
f03	84	400	HA	0.884622019	2.223	1.942	1.36
f03	84	500	HA	0.821944379	2.223	1.942	1.36
f03	84	600	HA	0.800833718	2.223	1.942	1.36
f03	84	700	HA	0.789180375	2.223	1.942	1.36
f03	84	800	HA	0.836787961	2.223	1.942	1.36
f03	84	900	HA	0.886809377	2.223	1.942	1.36
f03	84	1000	HA	0.87507844	2.223	1.942	1.36
f03	84	1100	HA	0.853195026	2.223	1.942	1.36
f03	84	1200	HA	0.844100018	2.223	1.942	1.36
f03	84	1300	HA	0.841771557	2.223	1.942	1.36
f03	84	1400	HA	0.820097698	2.223	1.942	1.36
f03	84	1500	HA	0.831916218	2.223	1.942	1.36
f03	84	1600	HA	0.840781316	2.223	1.942	1.36
f03	84	1700	HA	0.853984797	2.223	1.942	1.36
f03	84	1800	HA	0.868528987	2.223	1.942	1.36
f03	85	-100	HA	1	0.031	-1.708	-0.363
f03	85	0	HA	0.985271135	0.031	-1.708	-0.363
f03	85	100	HA	0.991845722	0.031	-1.708	-0.363
f03	85	200	HA	1.00509656	0.031	-1.708	-0.363
f03	85	300	HA	1.015344116	0.031	-1.708	-0.363
f03	85	400	HA	1.010132713	0.031	-1.708	-0.363
f03	85	500	HA	0.984074247	0.031	-1.708	-0.363
f03	85	600	HA	0.958015782	0.031	-1.708	-0.363
f03	85	700	HA	1.004113585	0.031	-1.708	-0.363
f03	85	800	HA	1.070753518	0.031	-1.708	-0.363
f03	85	900	HA	1.109119104	0.031	-1.708	-0.363
f03	85	1000	HA	1.096027586	0.031	-1.708	-0.363
f03	85	1100	HA	1.057554035	0.031	-1.708	-0.363
f03	85	1200	HA	1.023391974	0.031	-1.708	-0.363
f03	85	1300	HA	1.020424893	0.031	-1.708	-0.363
f03	85	1400	HA	1.102750335	0.031	-1.708	-0.363
f03	85	1500	HA	1.103307056	0.031	-1.708	-0.363
f03	85	1600	HA	1.094637934	0.031	-1.708	-0.363
f03	85	1700	HA	1.089617577	0.031	-1.708	-0.363
f03	85	1800	HA	1.085159732	0.031	-1.708	-0.363
f03	86	-100	HA	1	0.724	-0.647	-0.339
f03	86	0	HA	1.016959121	0.724	-0.647	-0.339
f03	86	100	HA	1.045803578	0.724	-0.647	-0.339
f03	86	200	HA	1.066035786	0.724	-0.647	-0.339
f03	86	300	HA	1.043479249	0.724	-0.647	-0.339
f03	86	400	HA	1.024250601	0.724	-0.647	-0.339
f03	86	500	HA	1.042088223	0.724	-0.647	-0.339
f03	86	600	HA	1.073752265	0.724	-0.647	-0.339
f03	86	700	HA	1.079636299	0.724	-0.647	-0.339
f03	86	800	HA	1.142319978	0.724	-0.647	-0.339
f03	86	900	HA	1.085591383	0.724	-0.647	-0.339
f03	86	1000	HA	1.017198676	0.724	-0.647	-0.339
f03	86	1100	HA	1.009467911	0.724	-0.647	-0.339
f03	86	1200	HA	1.020009022	0.724	-0.647	-0.339
f03	86	1300	HA	1.053463704	0.724	-0.647	-0.339
f03	86	1400	HA	1.076015355	0.724	-0.647	-0.339
f03	86	1500	HA	1.128500874	0.724	-0.647	-0.339
f03	86	1600	HA	1.131025287	0.724	-0.647	-0.339
f03	86	1700	HA	1.114707109	0.724	-0.647	-0.339
f03	86	1800	HA	1.119378209	0.724	-0.647	-0.339
f03	87	-100	HA	1	1.618	-0.801	0.079
f03	87	0	HA	0.998839412	1.618	-0.801	0.079
f03	87	100	HA	0.98939891	1.618	-0.801	0.079
f03	87	200	HA	0.996917026	1.618	-0.801	0.079
f03	87	300	HA	1.004070065	1.618	-0.801	0.079
f03	87	400	HA	1.00529739	1.618	-0.801	0.079
f03	87	500	HA	0.994596879	1.618	-0.801	0.079
f03	87	600	HA	1.030761329	1.618	-0.801	0.079
f03	87	700	HA	1.066798521	1.618	-0.801	0.079
f03	87	800	HA	1.088385379	1.618	-0.801	0.079
f03	87	900	HA	1.041428913	1.618	-0.801	0.079
f03	87	1000	HA	0.962383921	1.618	-0.801	0.079
f03	87	1100	HA	0.948442312	1.618	-0.801	0.079
f03	87	1200	HA	0.969109456	1.618	-0.801	0.079
f03	87	1300	HA	0.953326299	1.618	-0.801	0.079
f03	87	1400	HA	0.938071758	1.618	-0.801	0.079
f03	87	1500	HA	0.944133432	1.618	-0.801	0.079
f03	87	1600	HA	0.956932011	1.618	-0.801	0.079
f03	87	1700	HA	0.957556304	1.618	-0.801	0.079
f03	87	1800	HA	0.948802468	1.618	-0.801	0.079
f03	88	-100	HA	1	-0.691	-1.6	0.768
f03	88	0	HA	0.99984402	-0.691	-1.6	0.768
f03	88	100	HA	1.001480917	-0.691	-1.6	0.768
f03	88	200	HA	1.02141162	-0.691	-1.6	0.768
f03	88	300	HA	1.048054733	-0.691	-1.6	0.768
f03	88	400	HA	1.032164741	-0.691	-1.6	0.768
f03	88	500	HA	1.017263066	-0.691	-1.6	0.768
f03	88	600	HA	1.02995619	-0.691	-1.6	0.768
f03	88	700	HA	1.045446398	-0.691	-1.6	0.768
f03	88	800	HA	1.069609965	-0.691	-1.6	0.768
f03	88	900	HA	1.088759416	-0.691	-1.6	0.768
f03	88	1000	HA	1.09958503	-0.691	-1.6	0.768
f03	88	1100	HA	1.127439002	-0.691	-1.6	0.768
f03	88	1200	HA	1.154338132	-0.691	-1.6	0.768
f03	88	1300	HA	1.186565093	-0.691	-1.6	0.768
f03	88	1400	HA	1.182286723	-0.691	-1.6	0.768
f03	88	1500	HA	1.187674689	-0.691	-1.6	0.768
f03	88	1600	HA	1.164949064	-0.691	-1.6	0.768
f03	88	1700	HA	1.209959545	-0.691	-1.6	0.768
f03	88	1800	HA	1.220889275	-0.691	-1.6	0.768
f03	89	-100	HA	1	-0.178	-1.732	0.081
f03	89	0	HA	0.994395165	-0.178	-1.732	0.081
f03	89	100	HA	1.001602967	-0.178	-1.732	0.081
f03	89	200	HA	1.014403836	-0.178	-1.732	0.081
f03	89	300	HA	1.017838608	-0.178	-1.732	0.081
f03	89	400	HA	1.017439871	-0.178	-1.732	0.081
f03	89	500	HA	1.004833613	-0.178	-1.732	0.081
f03	89	600	HA	0.985170221	-0.178	-1.732	0.081
f03	89	700	HA	0.994644316	-0.178	-1.732	0.081
f03	89	800	HA	1.000744364	-0.178	-1.732	0.081
f03	89	900	HA	0.984777066	-0.178	-1.732	0.081
f03	89	1000	HA	0.96748594	-0.178	-1.732	0.081
f03	89	1100	HA	0.965076342	-0.178	-1.732	0.081
f03	89	1200	HA	0.981567861	-0.178	-1.732	0.081
f03	89	1300	HA	1.001493992	-0.178	-1.732	0.081
f03	89	1400	HA	1.021034477	-0.178	-1.732	0.081
f03	89	1500	HA	1.053446328	-0.178	-1.732	0.081
f03	89	1600	HA	1.092197521	-0.178	-1.732	0.081
f03	89	1700	HA	1.114745577	-0.178	-1.732	0.081
f03	89	1800	HA	1.113700247	-0.178	-1.732	0.081
f03	90	-100	HA	1	1.112	-1.804	-0.394
f03	90	0	HA	0.99171927	1.112	-1.804	-0.394
f03	90	100	HA	0.982387387	1.112	-1.804	-0.394
f03	90	200	HA	0.967309666	1.112	-1.804	-0.394
f03	90	300	HA	0.978110463	1.112	-1.804	-0.394
f03	90	400	HA	0.963521305	1.112	-1.804	-0.394
f03	90	500	HA	0.948172433	1.112	-1.804	-0.394
f03	90	600	HA	0.962006624	1.112	-1.804	-0.394
f03	90	700	HA	0.982980596	1.112	-1.804	-0.394
f03	90	800	HA	0.995202073	1.112	-1.804	-0.394
f03	90	900	HA	0.983959387	1.112	-1.804	-0.394
f03	90	1000	HA	0.98360586	1.112	-1.804	-0.394
f03	90	1100	HA	0.984853975	1.112	-1.804	-0.394
f03	90	1200	HA	0.987519198	1.112	-1.804	-0.394
f03	90	1300	HA	0.991460756	1.112	-1.804	-0.394
f03	90	1400	HA	0.99201589	1.112	-1.804	-0.394
f03	90	1500	HA	1.012273614	1.112	-1.804	-0.394
f03	90	1600	HA	0.982537436	1.112	-1.804	-0.394
f03	90	1700	HA	0.977976224	1.112	-1.804	-0.394
f03	90	1800	HA	0.962447888	1.112	-1.804	-0.394
f03	91	-100	LA	1	-0.378	-0.281	-0.81
f03	91	0	LA	0.949028797	-0.378	-0.281	-0.81
f03	91	100	LA	0.932960005	-0.378	-0.281	-0.81
f03	91	200	LA	0.917554624	-0.378	-0.281	-0.81
f03	91	300	LA	0.868665509	-0.378	-0.281	-0.81
f03	91	400	LA	0.8375464	-0.378	-0.281	-0.81
f03	91	500	LA	0.80642729	-0.378	-0.281	-0.81
f03	91	600	LA	0.8332113	-0.378	-0.281	-0.81
f03	91	700	LA	0.869878966	-0.378	-0.281	-0.81
f03	91	800	LA	0.894680311	-0.378	-0.281	-0.81
f03	91	900	LA	0.903279288	-0.378	-0.281	-0.81
f03	91	1000	LA	0.89548451	-0.378	-0.281	-0.81
f03	91	1100	LA	0.884178133	-0.378	-0.281	-0.81
f03	91	1200	LA	0.888099693	-0.378	-0.281	-0.81
f03	91	1300	LA	0.910379719	-0.378	-0.281	-0.81
f03	91	1400	LA	0.905121492	-0.378	-0.281	-0.81
f03	91	1500	LA	0.956339245	-0.378	-0.281	-0.81
f03	91	1600	LA	1.007556998	-0.378	-0.281	-0.81
f03	91	1700	LA	1.069270156	-0.378	-0.281	-0.81
f03	91	1800	LA	1.111855278	-0.378	-0.281	-0.81
f03	92	-100	LA	1	0.959	0.241	-0.84
f03	92	0	LA	0.978851205	0.959	0.241	-0.84
f03	92	100	LA	0.957394505	0.959	0.241	-0.84
f03	92	200	LA	0.951340322	0.959	0.241	-0.84
f03	92	300	LA	0.776531057	0.959	0.241	-0.84
f03	92	400	LA	0.819808736	0.959	0.241	-0.84
f03	92	500	LA	0.845541995	0.959	0.241	-0.84
f03	92	600	LA	0.866573318	0.959	0.241	-0.84
f03	92	700	LA	0.887604641	0.959	0.241	-0.84
f03	92	800	LA	0.889338204	0.959	0.241	-0.84
f03	92	900	LA	0.904880271	0.959	0.241	-0.84
f03	92	1000	LA	0.915454802	0.959	0.241	-0.84
f03	92	1100	LA	0.886006647	0.959	0.241	-0.84
f03	92	1200	LA	0.838689025	0.959	0.241	-0.84
f03	92	1300	LA	0.838177895	0.959	0.241	-0.84
f03	92	1400	LA	0.847668881	0.959	0.241	-0.84
f03	92	1500	LA	0.917068143	0.959	0.241	-0.84
f03	92	1600	LA	0.9353591	0.959	0.241	-0.84
f03	92	1700	LA	0.94757738	0.959	0.241	-0.84
f03	92	1800	LA	0.950426557	0.959	0.241	-0.84
f03	93	-100	LA	1	-0.18	-0.256	-1.222
f03	93	0	LA	0.96771634	-0.18	-0.256	-1.222
f03	93	100	LA	0.946382715	-0.18	-0.256	-1.222
f03	93	200	LA	0.93060306	-0.18	-0.256	-1.222
f03	93	300	LA	0.919198875	-0.18	-0.256	-1.222
f03	93	400	LA	0.86334869	-0.18	-0.256	-1.222
f03	93	500	LA	0.85627101	-0.18	-0.256	-1.222
f03	93	600	LA	0.872997423	-0.18	-0.256	-1.222
f03	93	700	LA	0.872431272	-0.18	-0.256	-1.222
f03	93	800	LA	0.885766313	-0.18	-0.256	-1.222
f03	93	900	LA	0.865938512	-0.18	-0.256	-1.222
f03	93	1000	LA	0.856787691	-0.18	-0.256	-1.222
f03	93	1100	LA	0.872181528	-0.18	-0.256	-1.222
f03	93	1200	LA	0.880486298	-0.18	-0.256	-1.222
f03	93	1300	LA	0.851170217	-0.18	-0.256	-1.222
f03	93	1400	LA	0.837951268	-0.18	-0.256	-1.222
f03	93	1500	LA	0.887585515	-0.18	-0.256	-1.222
f03	93	1600	LA	0.957188879	-0.18	-0.256	-1.222
f03	93	1700	LA	1.035890319	-0.18	-0.256	-1.222
f03	93	1800	LA	1.073594433	-0.18	-0.256	-1.222
f03	94	-100	LA	1	-0.238	0.793	-1.02
f03	94	0	LA	0.992267357	-0.238	0.793	-1.02
f03	94	100	LA	0.982535816	-0.238	0.793	-1.02
f03	94	200	LA	0.993545385	-0.238	0.793	-1.02
f03	94	300	LA	0.994666718	-0.238	0.793	-1.02
f03	94	400	LA	0.955824903	-0.238	0.793	-1.02
f03	94	500	LA	0.916983088	-0.238	0.793	-1.02
f03	94	600	LA	0.944759078	-0.238	0.793	-1.02
f03	94	700	LA	0.966622796	-0.238	0.793	-1.02
f03	94	800	LA	0.98076433	-0.238	0.793	-1.02
f03	94	900	LA	1.007121717	-0.238	0.793	-1.02
f03	94	1000	LA	1.015284723	-0.238	0.793	-1.02
f03	94	1100	LA	0.993010338	-0.238	0.793	-1.02
f03	94	1200	LA	0.98288174	-0.238	0.793	-1.02
f03	94	1300	LA	0.973651444	-0.238	0.793	-1.02
f03	94	1400	LA	0.982628433	-0.238	0.793	-1.02
f03	94	1500	LA	0.984621819	-0.238	0.793	-1.02
f03	94	1600	LA	0.986167354	-0.238	0.793	-1.02
f03	94	1700	LA	0.982310338	-0.238	0.793	-1.02
f03	94	1800	LA	0.980202154	-0.238	0.793	-1.02
f03	95	-100	LA	1	-0.515	0.153	-1.156
f03	95	0	LA	0.966162596	-0.515	0.153	-1.156
f03	95	100	LA	0.960743809	-0.515	0.153	-1.156
f03	95	200	LA	0.96439879	-0.515	0.153	-1.156
f03	95	300	LA	0.894260743	-0.515	0.153	-1.156
f03	95	400	LA	0.828594507	-0.515	0.153	-1.156
f03	95	500	LA	0.819947685	-0.515	0.153	-1.156
f03	95	600	LA	0.799510481	-0.515	0.153	-1.156
f03	95	700	LA	0.779073277	-0.515	0.153	-1.156
f03	95	800	LA	0.790512277	-0.515	0.153	-1.156
f03	95	900	LA	0.786049245	-0.515	0.153	-1.156
f03	95	1000	LA	0.814773405	-0.515	0.153	-1.156
f03	95	1100	LA	0.827874753	-0.515	0.153	-1.156
f03	95	1200	LA	0.845646916	-0.515	0.153	-1.156
f03	95	1300	LA	0.857963391	-0.515	0.153	-1.156
f03	95	1400	LA	0.852393779	-0.515	0.153	-1.156
f03	95	1500	LA	0.849690784	-0.515	0.153	-1.156
f03	95	1600	LA	0.861911575	-0.515	0.153	-1.156
f03	95	1700	LA	0.871366697	-0.515	0.153	-1.156
f03	95	1800	LA	0.879543885	-0.515	0.153	-1.156
f03	96	-100	LA	1	-0.175	0.188	-1.181
f03	96	0	LA	1.002632887	-0.175	0.188	-1.181
f03	96	100	LA	1.003043884	-0.175	0.188	-1.181
f03	96	200	LA	1.003754822	-0.175	0.188	-1.181
f03	96	300	LA	0.997838419	-0.175	0.188	-1.181
f03	96	400	LA	0.980579146	-0.175	0.188	-1.181
f03	96	500	LA	1.002254704	-0.175	0.188	-1.181
f03	96	600	LA	1.023930262	-0.175	0.188	-1.181
f03	96	700	LA	1.052938113	-0.175	0.188	-1.181
f03	96	800	LA	1.07317427	-0.175	0.188	-1.181
f03	96	900	LA	1.097712961	-0.175	0.188	-1.181
f03	96	1000	LA	1.082181712	-0.175	0.188	-1.181
f03	96	1100	LA	1.01452748	-0.175	0.188	-1.181
f03	96	1200	LA	1.008448402	-0.175	0.188	-1.181
f03	96	1300	LA	1.058354264	-0.175	0.188	-1.181
f03	96	1400	LA	1.119355216	-0.175	0.188	-1.181
f03	96	1500	LA	1.127151074	-0.175	0.188	-1.181
f03	96	1600	LA	1.102317038	-0.175	0.188	-1.181
f03	96	1700	LA	1.059171623	-0.175	0.188	-1.181
f03	96	1800	LA	1.064390138	-0.175	0.188	-1.181
f03	97	-100	LA	1	-0.583	-0.253	-0.295
f03	97	0	LA	0.99760982	-0.583	-0.253	-0.295
f03	97	100	LA	0.992318982	-0.583	-0.253	-0.295
f03	97	200	LA	0.98981834	-0.583	-0.253	-0.295
f03	97	300	LA	0.966764844	-0.583	-0.253	-0.295
f03	97	400	LA	0.905852375	-0.583	-0.253	-0.295
f03	97	500	LA	0.893358346	-0.583	-0.253	-0.295
f03	97	600	LA	0.880864318	-0.583	-0.253	-0.295
f03	97	700	LA	0.902613666	-0.583	-0.253	-0.295
f03	97	800	LA	0.930761786	-0.583	-0.253	-0.295
f03	97	900	LA	0.960906997	-0.583	-0.253	-0.295
f03	97	1000	LA	0.971364023	-0.583	-0.253	-0.295
f03	97	1100	LA	0.928989951	-0.583	-0.253	-0.295
f03	97	1200	LA	0.873684703	-0.583	-0.253	-0.295
f03	97	1300	LA	0.849077711	-0.583	-0.253	-0.295
f03	97	1400	LA	0.833083199	-0.583	-0.253	-0.295
f03	97	1500	LA	0.847733439	-0.583	-0.253	-0.295
f03	97	1600	LA	0.865557935	-0.583	-0.253	-0.295
f03	97	1700	LA	0.864870249	-0.583	-0.253	-0.295
f03	97	1800	LA	0.849467243	-0.583	-0.253	-0.295
f03	98	-100	LA	1	0.005	-0.226	-1.038
f03	98	0	LA	0.983521752	0.005	-0.226	-1.038
f03	98	100	LA	0.986586083	0.005	-0.226	-1.038
f03	98	200	LA	1.001147896	0.005	-0.226	-1.038
f03	98	300	LA	1.017989805	0.005	-0.226	-1.038
f03	98	400	LA	1.010885418	0.005	-0.226	-1.038
f03	98	500	LA	0.990478986	0.005	-0.226	-1.038
f03	98	600	LA	1.028493354	0.005	-0.226	-1.038
f03	98	700	LA	1.069556908	0.005	-0.226	-1.038
f03	98	800	LA	1.05933869	0.005	-0.226	-1.038
f03	98	900	LA	0.992198074	0.005	-0.226	-1.038
f03	98	1000	LA	0.934460209	0.005	-0.226	-1.038
f03	98	1100	LA	0.926456399	0.005	-0.226	-1.038
f03	98	1200	LA	0.929271763	0.005	-0.226	-1.038
f03	98	1300	LA	0.930117867	0.005	-0.226	-1.038
f03	98	1400	LA	0.914021762	0.005	-0.226	-1.038
f03	98	1500	LA	0.895652831	0.005	-0.226	-1.038
f03	98	1600	LA	0.88453464	0.005	-0.226	-1.038
f03	98	1700	LA	0.833375487	0.005	-0.226	-1.038
f03	98	1800	LA	0.782216333	0.005	-0.226	-1.038
f03	99	-100	LA	1	1.22	-0.062	-1.229
f03	99	0	LA	0.942958616	1.22	-0.062	-1.229
f03	99	100	LA	0.911829631	1.22	-0.062	-1.229
f03	99	200	LA	0.87861096	1.22	-0.062	-1.229
f03	99	300	LA	0.85266198	1.22	-0.062	-1.229
f03	99	400	LA	0.81376021	1.22	-0.062	-1.229
f03	99	500	LA	0.794008223	1.22	-0.062	-1.229
f03	99	600	LA	0.774256237	1.22	-0.062	-1.229
f03	99	700	LA	0.801683761	1.22	-0.062	-1.229
f03	99	800	LA	0.821187751	1.22	-0.062	-1.229
f03	99	900	LA	0.833211837	1.22	-0.062	-1.229
f03	99	1000	LA	0.85555975	1.22	-0.062	-1.229
f03	99	1100	LA	0.88809049	1.22	-0.062	-1.229
f03	99	1200	LA	0.887783722	1.22	-0.062	-1.229
f03	99	1300	LA	0.905305787	1.22	-0.062	-1.229
f03	99	1400	LA	0.940256897	1.22	-0.062	-1.229
f03	99	1500	LA	0.959540668	1.22	-0.062	-1.229
f03	99	1600	LA	0.964873187	1.22	-0.062	-1.229
f03	99	1700	LA	1.004624158	1.22	-0.062	-1.229
f03	99	1800	LA	1.084752966	1.22	-0.062	-1.229
f03	100	-100	LA	1	-0.862	1.603	-0.449
f03	100	0	LA	0.99148076	-0.862	1.603	-0.449
f03	100	100	LA	0.995280526	-0.862	1.603	-0.449
f03	100	200	LA	1.002150703	-0.862	1.603	-0.449
f03	100	300	LA	1.017700845	-0.862	1.603	-0.449
f03	100	400	LA	0.936694881	-0.862	1.603	-0.449
f03	100	500	LA	0.909820023	-0.862	1.603	-0.449
f03	100	600	LA	0.883252684	-0.862	1.603	-0.449
f03	100	700	LA	0.907082721	-0.862	1.603	-0.449
f03	100	800	LA	0.950851778	-0.862	1.603	-0.449
f03	100	900	LA	0.961529744	-0.862	1.603	-0.449
f03	100	1000	LA	0.957153638	-0.862	1.603	-0.449
f03	100	1100	LA	0.950708595	-0.862	1.603	-0.449
f03	100	1200	LA	0.931642925	-0.862	1.603	-0.449
f03	100	1300	LA	0.911189652	-0.862	1.603	-0.449
f03	100	1400	LA	0.902924471	-0.862	1.603	-0.449
f03	100	1500	LA	0.892639454	-0.862	1.603	-0.449
f03	100	1600	LA	0.898038743	-0.862	1.603	-0.449
f03	100	1700	LA	0.900311035	-0.862	1.603	-0.449
[truncated: 36,381 more rows]
