# Supplementary material for: Pupillary responses to affective words in bilinguals’ first versus second language
Source: PLoS One. 2019 Apr 23;14(4):e0210450. doi: 10.1371/journal.pone.0210450 (PMC6478288; doi:10.1371/journal.pone.0210450)
Supplement: S1 Data — In ZIP-format (contains “README.txt” for further information). (ZIP) [file pone.0210450.s004.zip › Ger_Ger_Pupil.csv]

Subject	item	timestamp	WT	PPresid	PC1	PC2	PC3
g01	121	-100	HA	1	-0.295	-0.929	0.568
g01	121	0	HA	1.005318834	-0.295	-0.929	0.568
g01	121	100	HA	1.015248278	-0.295	-0.929	0.568
g01	121	200	HA	1.024573071	-0.295	-0.929	0.568
g01	121	300	HA	1.042738555	-0.295	-0.929	0.568
g01	121	400	HA	1.057670611	-0.295	-0.929	0.568
g01	121	500	HA	1.052131587	-0.295	-0.929	0.568
g01	121	600	HA	1.060950545	-0.295	-0.929	0.568
g01	121	700	HA	1.092837807	-0.295	-0.929	0.568
g01	121	800	HA	1.099870178	-0.295	-0.929	0.568
g01	121	900	HA	1.094845095	-0.295	-0.929	0.568
g01	121	1000	HA	1.07839986	-0.295	-0.929	0.568
g01	121	1100	HA	1.064039552	-0.295	-0.929	0.568
g01	121	1200	HA	1.045618347	-0.295	-0.929	0.568
g01	121	1300	HA	1.038784372	-0.295	-0.929	0.568
g01	121	1400	HA	1.04102503	-0.295	-0.929	0.568
g01	121	1500	HA	1.039057165	-0.295	-0.929	0.568
g01	121	1600	HA	1.036216785	-0.295	-0.929	0.568
g01	121	1700	HA	1.039121437	-0.295	-0.929	0.568
g01	121	1800	HA	1.058459276	-0.295	-0.929	0.568
g01	122	-100	HA	1	1.507	1.943	1.109
g01	122	0	HA	0.98149221	1.507	1.943	1.109
g01	122	100	HA	0.967021846	1.507	1.943	1.109
g01	122	200	HA	0.95453226	1.507	1.943	1.109
g01	122	300	HA	0.944433788	1.507	1.943	1.109
g01	122	400	HA	0.943605988	1.507	1.943	1.109
g01	122	500	HA	0.941554381	1.507	1.943	1.109
g01	122	600	HA	0.942748809	1.507	1.943	1.109
g01	122	700	HA	0.951908155	1.507	1.943	1.109
g01	122	800	HA	0.960804883	1.507	1.943	1.109
g01	122	900	HA	0.952195982	1.507	1.943	1.109
g01	122	1000	HA	0.958885113	1.507	1.943	1.109
g01	122	1100	HA	0.959978567	1.507	1.943	1.109
g01	122	1200	HA	0.956521667	1.507	1.943	1.109
g01	122	1300	HA	0.94000111	1.507	1.943	1.109
g01	122	1400	HA	0.917089395	1.507	1.943	1.109
g01	122	1500	HA	0.90147261	1.507	1.943	1.109
g01	122	1600	HA	0.890975341	1.507	1.943	1.109
g01	122	1700	HA	0.892612255	1.507	1.943	1.109
g01	122	1800	HA	0.892634425	1.507	1.943	1.109
g01	123	-100	HA	1	1.141	-1.744	-0.318
g01	123	0	HA	0.995851368	1.141	-1.744	-0.318
g01	123	100	HA	0.993995335	1.141	-1.744	-0.318
g01	123	200	HA	0.997212751	1.141	-1.744	-0.318
g01	123	300	HA	1.004858601	1.141	-1.744	-0.318
g01	123	400	HA	1.014224622	1.141	-1.744	-0.318
g01	123	500	HA	1.015078522	1.141	-1.744	-0.318
g01	123	600	HA	1.019953011	1.141	-1.744	-0.318
g01	123	700	HA	1.037580896	1.141	-1.744	-0.318
g01	123	800	HA	1.045502122	1.141	-1.744	-0.318
g01	123	900	HA	1.038421932	1.141	-1.744	-0.318
g01	123	1000	HA	1.039661578	1.141	-1.744	-0.318
g01	123	1100	HA	1.044600272	1.141	-1.744	-0.318
g01	123	1200	HA	1.035372396	1.141	-1.744	-0.318
g01	123	1300	HA	1.027134156	1.141	-1.744	-0.318
g01	123	1400	HA	1.018770852	1.141	-1.744	-0.318
g01	123	1500	HA	1.01931958	1.141	-1.744	-0.318
g01	123	1600	HA	1.019758179	1.141	-1.744	-0.318
g01	123	1700	HA	1.011089219	1.141	-1.744	-0.318
g01	123	1800	HA	1.00063198	1.141	-1.744	-0.318
g01	124	-100	HA	1	1.115	1.424	1.53
g01	124	0	HA	0.999070611	1.115	1.424	1.53
g01	124	100	HA	0.999030587	1.115	1.424	1.53
g01	124	200	HA	1.003552187	1.115	1.424	1.53
g01	124	300	HA	1.008861153	1.115	1.424	1.53
g01	124	400	HA	1.018817919	1.115	1.424	1.53
g01	124	500	HA	1.009572117	1.115	1.424	1.53
g01	124	600	HA	0.995439367	1.115	1.424	1.53
g01	124	700	HA	1.018244482	1.115	1.424	1.53
g01	124	800	HA	1.034421005	1.115	1.424	1.53
g01	124	900	HA	1.047826552	1.115	1.424	1.53
g01	124	1000	HA	1.053792508	1.115	1.424	1.53
g01	124	1100	HA	1.062141258	1.115	1.424	1.53
g01	124	1200	HA	1.06764912	1.115	1.424	1.53
g01	124	1300	HA	1.061084354	1.115	1.424	1.53
g01	124	1400	HA	1.054869759	1.115	1.424	1.53
g01	124	1500	HA	1.045391893	1.115	1.424	1.53
g01	124	1600	HA	1.044816431	1.115	1.424	1.53
g01	124	1700	HA	1.039615178	1.115	1.424	1.53
g01	124	1800	HA	1.038824821	1.115	1.424	1.53
g01	125	-100	HA	1	-0.371	-0.44	2.005
g01	125	0	HA	0.980948414	-0.371	-0.44	2.005
g01	125	100	HA	0.970860605	-0.371	-0.44	2.005
g01	125	200	HA	0.96242266	-0.371	-0.44	2.005
g01	125	300	HA	0.957546373	-0.371	-0.44	2.005
g01	125	400	HA	0.947382329	-0.371	-0.44	2.005
g01	125	500	HA	0.944262988	-0.371	-0.44	2.005
g01	125	600	HA	0.95452603	-0.371	-0.44	2.005
g01	125	700	HA	0.954893767	-0.371	-0.44	2.005
g01	125	800	HA	0.966959552	-0.371	-0.44	2.005
g01	125	900	HA	0.976944057	-0.371	-0.44	2.005
g01	125	1000	HA	0.9908481	-0.371	-0.44	2.005
g01	125	1100	HA	0.995046999	-0.371	-0.44	2.005
g01	125	1200	HA	0.993239037	-0.371	-0.44	2.005
g01	125	1300	HA	0.991656818	-0.371	-0.44	2.005
g01	125	1400	HA	1.004168551	-0.371	-0.44	2.005
g01	125	1500	HA	1.019424009	-0.371	-0.44	2.005
g01	125	1600	HA	1.031206629	-0.371	-0.44	2.005
g01	125	1700	HA	1.043807522	-0.371	-0.44	2.005
g01	125	1800	HA	1.05166716	-0.371	-0.44	2.005
g01	126	-100	HA	1	0.759	-1.343	-1.004
g01	126	0	HA	0.982347056	0.759	-1.343	-1.004
g01	126	100	HA	0.974706038	0.759	-1.343	-1.004
g01	126	200	HA	0.973902718	0.759	-1.343	-1.004
g01	126	300	HA	0.984416782	0.759	-1.343	-1.004
g01	126	400	HA	0.995211373	0.759	-1.343	-1.004
g01	126	500	HA	0.992429003	0.759	-1.343	-1.004
g01	126	600	HA	0.997387616	0.759	-1.343	-1.004
g01	126	700	HA	1.017942626	0.759	-1.343	-1.004
g01	126	800	HA	1.03739341	0.759	-1.343	-1.004
g01	126	900	HA	1.047997861	0.759	-1.343	-1.004
g01	126	1000	HA	1.079042156	0.759	-1.343	-1.004
g01	126	1100	HA	1.076329511	0.759	-1.343	-1.004
g01	126	1200	HA	1.072152145	0.759	-1.343	-1.004
g01	126	1300	HA	1.085746065	0.759	-1.343	-1.004
g01	126	1400	HA	1.079393174	0.759	-1.343	-1.004
g01	126	1500	HA	1.076357586	0.759	-1.343	-1.004
g01	126	1600	HA	1.066439785	0.759	-1.343	-1.004
g01	126	1700	HA	1.056973816	0.759	-1.343	-1.004
g01	126	1800	HA	1.063058137	0.759	-1.343	-1.004
g01	127	-100	HA	1	-0.751	-0.682	1.697
g01	127	0	HA	0.992930096	-0.751	-0.682	1.697
g01	127	100	HA	0.990220296	-0.751	-0.682	1.697
g01	127	200	HA	0.994552453	-0.751	-0.682	1.697
g01	127	300	HA	0.996828843	-0.751	-0.682	1.697
g01	127	400	HA	1.001060892	-0.751	-0.682	1.697
g01	127	500	HA	1.015047368	-0.751	-0.682	1.697
g01	127	600	HA	1.036028268	-0.751	-0.682	1.697
g01	127	700	HA	1.068768355	-0.751	-0.682	1.697
g01	127	800	HA	1.101251471	-0.751	-0.682	1.697
g01	127	900	HA	1.136900992	-0.751	-0.682	1.697
g01	127	1000	HA	1.165531681	-0.751	-0.682	1.697
g01	127	1100	HA	1.154573221	-0.751	-0.682	1.697
g01	127	1200	HA	1.138615799	-0.751	-0.682	1.697
g01	127	1300	HA	1.13812388	-0.751	-0.682	1.697
g01	127	1400	HA	1.130286333	-0.751	-0.682	1.697
g01	127	1500	HA	1.124525706	-0.751	-0.682	1.697
g01	127	1600	HA	1.126474795	-0.751	-0.682	1.697
g01	127	1700	HA	1.144326747	-0.751	-0.682	1.697
g01	127	1800	HA	1.157591824	-0.751	-0.682	1.697
g01	128	-100	HA	1	-0.002	-1.138	-0.361
g01	128	0	HA	0.9850347	-0.002	-1.138	-0.361
g01	128	100	HA	0.974762845	-0.002	-1.138	-0.361
g01	128	200	HA	0.96899913	-0.002	-1.138	-0.361
g01	128	300	HA	0.963012833	-0.002	-1.138	-0.361
g01	128	400	HA	0.951711978	-0.002	-1.138	-0.361
g01	128	500	HA	0.93324094	-0.002	-1.138	-0.361
g01	128	600	HA	0.933482092	-0.002	-1.138	-0.361
g01	128	700	HA	0.961771677	-0.002	-1.138	-0.361
g01	128	800	HA	0.974082598	-0.002	-1.138	-0.361
g01	128	900	HA	0.969534842	-0.002	-1.138	-0.361
g01	128	1000	HA	0.965152792	-0.002	-1.138	-0.361
g01	128	1100	HA	0.940258967	-0.002	-1.138	-0.361
g01	128	1200	HA	0.887640161	-0.002	-1.138	-0.361
g01	128	1300	HA	0.848103986	-0.002	-1.138	-0.361
g01	128	1400	HA	0.830306043	-0.002	-1.138	-0.361
g01	128	1500	HA	0.811567882	-0.002	-1.138	-0.361
g01	128	1600	HA	0.798900893	-0.002	-1.138	-0.361
g01	128	1700	HA	0.79865102	-0.002	-1.138	-0.361
g01	128	1800	HA	0.799466769	-0.002	-1.138	-0.361
g01	129	-100	HA	1	0.164	-0.321	1.696
g01	129	0	HA	0.991659241	0.164	-0.321	1.696
g01	129	100	HA	0.98258587	0.164	-0.321	1.696
g01	129	200	HA	0.983346628	0.164	-0.321	1.696
g01	129	300	HA	0.994637994	0.164	-0.321	1.696
g01	129	400	HA	1.005470409	0.164	-0.321	1.696
g01	129	500	HA	1.008581397	0.164	-0.321	1.696
g01	129	600	HA	1.020220572	0.164	-0.321	1.696
g01	129	700	HA	1.035202003	0.164	-0.321	1.696
g01	129	800	HA	1.049156239	0.164	-0.321	1.696
g01	129	900	HA	1.0612055	0.164	-0.321	1.696
g01	129	1000	HA	1.076854825	0.164	-0.321	1.696
g01	129	1100	HA	1.086004454	0.164	-0.321	1.696
g01	129	1200	HA	1.105279235	0.164	-0.321	1.696
g01	129	1300	HA	1.125679046	0.164	-0.321	1.696
g01	129	1400	HA	1.144466103	0.164	-0.321	1.696
g01	129	1500	HA	1.152465841	0.164	-0.321	1.696
g01	129	1600	HA	1.158596124	0.164	-0.321	1.696
g01	129	1700	HA	1.161317243	0.164	-0.321	1.696
g01	129	1800	HA	1.174756992	0.164	-0.321	1.696
g01	130	-100	HA	1	0.687	0.275	1.303
g01	130	0	HA	0.995927891	0.687	0.275	1.303
g01	130	100	HA	0.997284725	0.687	0.275	1.303
g01	130	200	HA	1.006230803	0.687	0.275	1.303
g01	130	300	HA	1.014232931	0.687	0.275	1.303
g01	130	400	HA	1.016908212	0.687	0.275	1.303
g01	130	500	HA	1.01649803	0.687	0.275	1.303
g01	130	600	HA	1.027706699	0.687	0.275	1.303
g01	130	700	HA	1.055896515	0.687	0.275	1.303
g01	130	800	HA	1.090117674	0.687	0.275	1.303
g01	130	900	HA	1.106199181	0.687	0.275	1.303
g01	130	1000	HA	1.119303158	0.687	0.275	1.303
g01	130	1100	HA	1.134465561	0.687	0.275	1.303
g01	130	1200	HA	1.129296212	0.687	0.275	1.303
g01	130	1300	HA	1.118551217	0.687	0.275	1.303
g01	130	1400	HA	1.103908553	0.687	0.275	1.303
g01	130	1500	HA	1.096483999	0.687	0.275	1.303
g01	130	1600	HA	1.098773374	0.687	0.275	1.303
g01	130	1700	HA	1.113337877	0.687	0.275	1.303
g01	130	1800	HA	1.116572353	0.687	0.275	1.303
g01	131	-100	HA	1	-1.815	-0.739	2.122
g01	131	0	HA	0.996055985	-1.815	-0.739	2.122
g01	131	100	HA	0.994439729	-1.815	-0.739	2.122
g01	131	200	HA	1.00599414	-1.815	-0.739	2.122
g01	131	300	HA	1.015706204	-1.815	-0.739	2.122
g01	131	400	HA	1.025076659	-1.815	-0.739	2.122
g01	131	500	HA	1.028422684	-1.815	-0.739	2.122
g01	131	600	HA	1.038430161	-1.815	-0.739	2.122
g01	131	700	HA	1.051358338	-1.815	-0.739	2.122
g01	131	800	HA	1.073804553	-1.815	-0.739	2.122
g01	131	900	HA	1.087384695	-1.815	-0.739	2.122
g01	131	1000	HA	1.083818803	-1.815	-0.739	2.122
g01	131	1100	HA	1.08587927	-1.815	-0.739	2.122
g01	131	1200	HA	1.102515037	-1.815	-0.739	2.122
g01	131	1300	HA	1.112831323	-1.815	-0.739	2.122
g01	131	1400	HA	1.120152351	-1.815	-0.739	2.122
g01	131	1500	HA	1.119497476	-1.815	-0.739	2.122
g01	131	1600	HA	1.111933655	-1.815	-0.739	2.122
g01	131	1700	HA	1.103451622	-1.815	-0.739	2.122
g01	131	1800	HA	1.101326504	-1.815	-0.739	2.122
g01	132	-100	HA	1	-0.254	-0.798	-0.487
g01	132	0	HA	0.989987565	-0.254	-0.798	-0.487
g01	132	100	HA	0.986504317	-0.254	-0.798	-0.487
g01	132	200	HA	0.995570422	-0.254	-0.798	-0.487
g01	132	300	HA	0.992146235	-0.254	-0.798	-0.487
g01	132	400	HA	0.987763206	-0.254	-0.798	-0.487
g01	132	500	HA	0.988069904	-0.254	-0.798	-0.487
g01	132	600	HA	0.981273202	-0.254	-0.798	-0.487
g01	132	700	HA	0.982426568	-0.254	-0.798	-0.487
g01	132	800	HA	1.001636456	-0.254	-0.798	-0.487
g01	132	900	HA	1.008732477	-0.254	-0.798	-0.487
g01	132	1000	HA	1.013900753	-0.254	-0.798	-0.487
g01	132	1100	HA	1.003099378	-0.254	-0.798	-0.487
g01	132	1200	HA	0.991719285	-0.254	-0.798	-0.487
g01	132	1300	HA	0.980769064	-0.254	-0.798	-0.487
g01	132	1400	HA	0.978129731	-0.254	-0.798	-0.487
g01	132	1500	HA	0.984788877	-0.254	-0.798	-0.487
g01	132	1600	HA	1.006176099	-0.254	-0.798	-0.487
g01	132	1700	HA	1.005527044	-0.254	-0.798	-0.487
g01	132	1800	HA	1.001835781	-0.254	-0.798	-0.487
g01	133	-100	HA	1	1.15	-0.586	0.219
g01	133	0	HA	0.996045995	1.15	-0.586	0.219
g01	133	100	HA	0.991784519	1.15	-0.586	0.219
g01	133	200	HA	0.994932052	1.15	-0.586	0.219
g01	133	300	HA	0.999905199	1.15	-0.586	0.219
g01	133	400	HA	1.011085491	1.15	-0.586	0.219
g01	133	500	HA	1.021212474	1.15	-0.586	0.219
g01	133	600	HA	1.037298763	1.15	-0.586	0.219
g01	133	700	HA	1.061402839	1.15	-0.586	0.219
g01	133	800	HA	1.093777083	1.15	-0.586	0.219
g01	133	900	HA	1.13508342	1.15	-0.586	0.219
g01	133	1000	HA	1.180475966	1.15	-0.586	0.219
g01	133	1100	HA	1.199614199	1.15	-0.586	0.219
g01	133	1200	HA	1.212567211	1.15	-0.586	0.219
g01	133	1300	HA	1.225146988	1.15	-0.586	0.219
g01	133	1400	HA	1.234622459	1.15	-0.586	0.219
g01	133	1500	HA	1.242387504	1.15	-0.586	0.219
g01	133	1600	HA	1.237410866	1.15	-0.586	0.219
g01	133	1700	HA	1.256398126	1.15	-0.586	0.219
g01	133	1800	HA	1.241961768	1.15	-0.586	0.219
g01	134	-100	HA	1	-0.518	-0.442	1.283
g01	134	0	HA	0.989684842	-0.518	-0.442	1.283
g01	134	100	HA	0.976777836	-0.518	-0.442	1.283
g01	134	200	HA	0.961316921	-0.518	-0.442	1.283
g01	134	300	HA	0.952720006	-0.518	-0.442	1.283
g01	134	400	HA	0.950835521	-0.518	-0.442	1.283
g01	134	500	HA	0.945570566	-0.518	-0.442	1.283
g01	134	600	HA	0.92996914	-0.518	-0.442	1.283
g01	134	700	HA	0.936908581	-0.518	-0.442	1.283
g01	134	800	HA	0.950606804	-0.518	-0.442	1.283
g01	134	900	HA	0.960246427	-0.518	-0.442	1.283
g01	134	1000	HA	0.963160927	-0.518	-0.442	1.283
g01	134	1100	HA	0.960382751	-0.518	-0.442	1.283
g01	134	1200	HA	0.958820414	-0.518	-0.442	1.283
g01	134	1300	HA	0.954503444	-0.518	-0.442	1.283
g01	134	1400	HA	0.941366289	-0.518	-0.442	1.283
g01	134	1500	HA	0.931389721	-0.518	-0.442	1.283
g01	134	1600	HA	0.923084818	-0.518	-0.442	1.283
g01	134	1700	HA	0.923787556	-0.518	-0.442	1.283
g01	134	1800	HA	0.921228346	-0.518	-0.442	1.283
g01	135	-100	HA	1	-1.141	-0.774	0.535
g01	135	0	HA	0.987626398	-1.141	-0.774	0.535
g01	135	100	HA	0.976691985	-1.141	-0.774	0.535
g01	135	200	HA	0.976337986	-1.141	-0.774	0.535
g01	135	300	HA	0.983129497	-1.141	-0.774	0.535
g01	135	400	HA	0.985051389	-1.141	-0.774	0.535
g01	135	500	HA	0.988607755	-1.141	-0.774	0.535
g01	135	600	HA	1.014348007	-1.141	-0.774	0.535
g01	135	700	HA	1.053889275	-1.141	-0.774	0.535
g01	135	800	HA	1.081942581	-1.141	-0.774	0.535
g01	135	900	HA	1.100163483	-1.141	-0.774	0.535
g01	135	1000	HA	1.106185954	-1.141	-0.774	0.535
g01	135	1100	HA	1.113722184	-1.141	-0.774	0.535
g01	135	1200	HA	1.106399722	-1.141	-0.774	0.535
g01	135	1300	HA	1.095275722	-1.141	-0.774	0.535
g01	135	1400	HA	1.102694984	-1.141	-0.774	0.535
g01	135	1500	HA	1.123008197	-1.141	-0.774	0.535
g01	135	1600	HA	1.124045654	-1.141	-0.774	0.535
g01	135	1700	HA	1.127368949	-1.141	-0.774	0.535
g01	135	1800	HA	1.131162079	-1.141	-0.774	0.535
g01	136	-100	HA	1	-0.284	1.23	1.42
g01	136	0	HA	0.999887988	-0.284	1.23	1.42
g01	136	100	HA	0.99804922	-0.284	1.23	1.42
g01	136	200	HA	0.998954549	-0.284	1.23	1.42
g01	136	300	HA	1.007575699	-0.284	1.23	1.42
g01	136	400	HA	1.007652518	-0.284	1.23	1.42
g01	136	500	HA	1.006065408	-0.284	1.23	1.42
g01	136	600	HA	1.00863029	-0.284	1.23	1.42
g01	136	700	HA	1.021466546	-0.284	1.23	1.42
g01	136	800	HA	1.034302802	-0.284	1.23	1.42
g01	136	900	HA	1.030032731	-0.284	1.23	1.42
g01	136	1000	HA	1.037059744	-0.284	1.23	1.42
g01	136	1100	HA	1.057422777	-0.284	1.23	1.42
g01	136	1200	HA	1.029725839	-0.284	1.23	1.42
g01	136	1300	HA	1.00672858	-0.284	1.23	1.42
g01	136	1400	HA	0.998460185	-0.284	1.23	1.42
g01	136	1500	HA	0.982545371	-0.284	1.23	1.42
g01	136	1600	HA	0.971573115	-0.284	1.23	1.42
g01	136	1700	HA	0.971347139	-0.284	1.23	1.42
g01	136	1800	HA	0.97302488	-0.284	1.23	1.42
g01	137	-100	HA	1	-1.549	-0.866	0.213
g01	137	0	HA	0.992306402	-1.549	-0.866	0.213
g01	137	100	HA	0.983672076	-1.549	-0.866	0.213
g01	137	200	HA	0.989133776	-1.549	-0.866	0.213
g01	137	300	HA	1.001568443	-1.549	-0.866	0.213
g01	137	400	HA	0.997747423	-1.549	-0.866	0.213
g01	137	500	HA	1.000021346	-1.549	-0.866	0.213
g01	137	600	HA	1.024051665	-1.549	-0.866	0.213
g01	137	700	HA	1.03518386	-1.549	-0.866	0.213
g01	137	800	HA	1.049207534	-1.549	-0.866	0.213
g01	137	900	HA	1.061719431	-1.549	-0.866	0.213
g01	137	1000	HA	1.065137629	-1.549	-0.866	0.213
g01	137	1100	HA	1.063797149	-1.549	-0.866	0.213
g01	137	1200	HA	1.06809324	-1.549	-0.866	0.213
g01	137	1300	HA	1.075056334	-1.549	-0.866	0.213
g01	137	1400	HA	1.086859791	-1.549	-0.866	0.213
g01	137	1500	HA	1.115205307	-1.549	-0.866	0.213
g01	137	1600	HA	1.101212706	-1.549	-0.866	0.213
g01	137	1700	HA	1.097049409	-1.549	-0.866	0.213
g01	137	1800	HA	1.09233207	-1.549	-0.866	0.213
g01	138	-100	HA	1	-0.48	-0.938	-0.077
g01	138	0	HA	1.00998691	-0.48	-0.938	-0.077
g01	138	100	HA	1.015320904	-0.48	-0.938	-0.077
g01	138	200	HA	1.014491893	-0.48	-0.938	-0.077
g01	138	300	HA	1.016497898	-0.48	-0.938	-0.077
g01	138	400	HA	1.032786055	-0.48	-0.938	-0.077
g01	138	500	HA	1.05019468	-0.48	-0.938	-0.077
g01	138	600	HA	1.07568641	-0.48	-0.938	-0.077
g01	138	700	HA	1.134840034	-0.48	-0.938	-0.077
g01	138	800	HA	1.207178564	-0.48	-0.938	-0.077
g01	138	900	HA	1.231197001	-0.48	-0.938	-0.077
g01	138	1000	HA	1.234298347	-0.48	-0.938	-0.077
g01	138	1100	HA	1.223114546	-0.48	-0.938	-0.077
g01	138	1200	HA	1.196203124	-0.48	-0.938	-0.077
g01	138	1300	HA	1.196871072	-0.48	-0.938	-0.077
g01	138	1400	HA	1.205735064	-0.48	-0.938	-0.077
g01	138	1500	HA	1.197615492	-0.48	-0.938	-0.077
g01	138	1600	HA	1.150182636	-0.48	-0.938	-0.077
g01	138	1700	HA	1.11532021	-0.48	-0.938	-0.077
g01	138	1800	HA	1.116259714	-0.48	-0.938	-0.077
g01	139	-100	HA	1	1.202	-0.901	-0.241
g01	139	0	HA	0.981553865	1.202	-0.901	-0.241
g01	139	100	HA	0.959516066	1.202	-0.901	-0.241
g01	139	200	HA	0.957188966	1.202	-0.901	-0.241
g01	139	300	HA	0.957948816	1.202	-0.901	-0.241
g01	139	400	HA	0.960446211	1.202	-0.901	-0.241
g01	139	500	HA	0.964667482	1.202	-0.901	-0.241
g01	139	600	HA	0.980275591	1.202	-0.901	-0.241
g01	139	700	HA	1.01245352	1.202	-0.901	-0.241
g01	139	800	HA	1.044838438	1.202	-0.901	-0.241
g01	139	900	HA	1.056921901	1.202	-0.901	-0.241
g01	139	1000	HA	1.063335276	1.202	-0.901	-0.241
g01	139	1100	HA	1.07408164	1.202	-0.901	-0.241
g01	139	1200	HA	1.075183232	1.202	-0.901	-0.241
g01	139	1300	HA	1.05819573	1.202	-0.901	-0.241
g01	139	1400	HA	1.05040597	1.202	-0.901	-0.241
g01	139	1500	HA	1.049275502	1.202	-0.901	-0.241
g01	139	1600	HA	1.059446116	1.202	-0.901	-0.241
g01	139	1700	HA	1.055774304	1.202	-0.901	-0.241
g01	139	1800	HA	1.063344541	1.202	-0.901	-0.241
g01	140	-100	HA	1	-1.582	-1.382	0.673
g01	140	0	HA	0.996553106	-1.582	-1.382	0.673
g01	140	100	HA	0.998306871	-1.582	-1.382	0.673
g01	140	200	HA	1.008356979	-1.582	-1.382	0.673
g01	140	300	HA	1.018720432	-1.582	-1.382	0.673
g01	140	400	HA	1.02665482	-1.582	-1.382	0.673
g01	140	500	HA	1.024675176	-1.582	-1.382	0.673
g01	140	600	HA	1.032977618	-1.582	-1.382	0.673
g01	140	700	HA	1.058099828	-1.582	-1.382	0.673
g01	140	800	HA	1.06669742	-1.582	-1.382	0.673
g01	140	900	HA	1.067339355	-1.582	-1.382	0.673
g01	140	1000	HA	1.062490808	-1.582	-1.382	0.673
g01	140	1100	HA	1.052081143	-1.582	-1.382	0.673
g01	140	1200	HA	1.031293079	-1.582	-1.382	0.673
g01	140	1300	HA	1.022207274	-1.582	-1.382	0.673
g01	140	1400	HA	0.99617804	-1.582	-1.382	0.673
g01	140	1500	HA	0.973328521	-1.582	-1.382	0.673
g01	140	1600	HA	0.968990399	-1.582	-1.382	0.673
g01	140	1700	HA	0.972004773	-1.582	-1.382	0.673
g01	140	1800	HA	0.979645587	-1.582	-1.382	0.673
g01	141	-100	HA	1	0.161	-0.966	-1.075
g01	141	0	HA	0.994090741	0.161	-0.966	-1.075
g01	141	100	HA	0.998605266	0.161	-0.966	-1.075
g01	141	200	HA	1.006355329	0.161	-0.966	-1.075
g01	141	300	HA	1.015438876	0.161	-0.966	-1.075
g01	141	400	HA	1.016357446	0.161	-0.966	-1.075
g01	141	500	HA	1.023468074	0.161	-0.966	-1.075
g01	141	600	HA	1.037330366	0.161	-0.966	-1.075
g01	141	700	HA	1.056337746	0.161	-0.966	-1.075
g01	141	800	HA	1.075959989	0.161	-0.966	-1.075
g01	141	900	HA	1.100385086	0.161	-0.966	-1.075
g01	141	1000	HA	1.111958474	0.161	-0.966	-1.075
g01	141	1100	HA	1.113450856	0.161	-0.966	-1.075
g01	141	1200	HA	1.130365701	0.161	-0.966	-1.075
g01	141	1300	HA	1.136169364	0.161	-0.966	-1.075
g01	141	1400	HA	1.138791184	0.161	-0.966	-1.075
g01	141	1500	HA	1.145493282	0.161	-0.966	-1.075
g01	141	1600	HA	1.136847835	0.161	-0.966	-1.075
g01	141	1700	HA	1.134425139	0.161	-0.966	-1.075
g01	141	1800	HA	1.131119975	0.161	-0.966	-1.075
g01	142	-100	HA	1	0.604	-0.792	0.225
g01	142	0	HA	0.992324974	0.604	-0.792	0.225
g01	142	100	HA	0.988070243	0.604	-0.792	0.225
g01	142	200	HA	0.984252599	0.604	-0.792	0.225
g01	142	300	HA	0.987787504	0.604	-0.792	0.225
g01	142	400	HA	0.989021869	0.604	-0.792	0.225
g01	142	500	HA	0.997912825	0.604	-0.792	0.225
g01	142	600	HA	1.002111139	0.604	-0.792	0.225
g01	142	700	HA	1.029554022	0.604	-0.792	0.225
g01	142	800	HA	1.05387059	0.604	-0.792	0.225
g01	142	900	HA	1.069135514	0.604	-0.792	0.225
g01	142	1000	HA	1.068315818	0.604	-0.792	0.225
g01	142	1100	HA	1.066717064	0.604	-0.792	0.225
g01	142	1200	HA	1.069416406	0.604	-0.792	0.225
g01	142	1300	HA	1.087686559	0.604	-0.792	0.225
g01	142	1400	HA	1.106540543	0.604	-0.792	0.225
g01	142	1500	HA	1.130454757	0.604	-0.792	0.225
g01	142	1600	HA	1.148173302	0.604	-0.792	0.225
g01	142	1700	HA	1.159449336	0.604	-0.792	0.225
g01	142	1800	HA	1.163491778	0.604	-0.792	0.225
g01	143	-100	HA	1	-0.17	-1.044	2.266
g01	143	0	HA	0.98780504	-0.17	-1.044	2.266
g01	143	100	HA	0.988531947	-0.17	-1.044	2.266
g01	143	200	HA	0.997932893	-0.17	-1.044	2.266
g01	143	300	HA	1.01350101	-0.17	-1.044	2.266
g01	143	400	HA	1.034332543	-0.17	-1.044	2.266
g01	143	500	HA	1.052269155	-0.17	-1.044	2.266
g01	143	600	HA	1.06242758	-0.17	-1.044	2.266
g01	143	700	HA	1.071488251	-0.17	-1.044	2.266
g01	143	800	HA	1.087303422	-0.17	-1.044	2.266
g01	143	900	HA	1.09869092	-0.17	-1.044	2.266
g01	143	1000	HA	1.102502573	-0.17	-1.044	2.266
g01	143	1100	HA	1.090618916	-0.17	-1.044	2.266
g01	143	1200	HA	1.083701112	-0.17	-1.044	2.266
g01	143	1300	HA	1.077909123	-0.17	-1.044	2.266
g01	143	1400	HA	1.075141324	-0.17	-1.044	2.266
g01	143	1500	HA	1.074464134	-0.17	-1.044	2.266
g01	143	1600	HA	1.060744397	-0.17	-1.044	2.266
g01	143	1700	HA	1.045878829	-0.17	-1.044	2.266
g01	143	1800	HA	1.042726002	-0.17	-1.044	2.266
g01	144	-100	HA	1	-0.465	-0.646	1.7
g01	144	0	HA	0.985329519	-0.465	-0.646	1.7
g01	144	100	HA	0.975905993	-0.465	-0.646	1.7
g01	144	200	HA	0.972762241	-0.465	-0.646	1.7
g01	144	300	HA	0.968548433	-0.465	-0.646	1.7
g01	144	400	HA	0.964226107	-0.465	-0.646	1.7
g01	144	500	HA	0.943545677	-0.465	-0.646	1.7
g01	144	600	HA	0.950491675	-0.465	-0.646	1.7
g01	144	700	HA	0.957437672	-0.465	-0.646	1.7
g01	144	800	HA	0.950512993	-0.465	-0.646	1.7
g01	144	900	HA	0.940010661	-0.465	-0.646	1.7
g01	144	1000	HA	0.902036323	-0.465	-0.646	1.7
g01	144	1100	HA	0.844512515	-0.465	-0.646	1.7
g01	144	1200	HA	0.80438831	-0.465	-0.646	1.7
g01	144	1300	HA	0.790062278	-0.465	-0.646	1.7
g01	144	1400	HA	0.779865649	-0.465	-0.646	1.7
g01	144	1500	HA	0.773500645	-0.465	-0.646	1.7
g01	144	1600	HA	0.772648483	-0.465	-0.646	1.7
g01	144	1700	HA	0.772882001	-0.465	-0.646	1.7
g01	144	1800	HA	0.77718954	-0.465	-0.646	1.7
g01	145	-100	HA	1	-1.122	-0.201	2.12
g01	145	0	HA	1.007409673	-1.122	-0.201	2.12
g01	145	100	HA	1.01021586	-1.122	-0.201	2.12
g01	145	200	HA	1.018049389	-1.122	-0.201	2.12
g01	145	300	HA	1.025926794	-1.122	-0.201	2.12
g01	145	400	HA	1.035331318	-1.122	-0.201	2.12
g01	145	500	HA	1.048776468	-1.122	-0.201	2.12
g01	145	600	HA	1.065219621	-1.122	-0.201	2.12
g01	145	700	HA	1.087408145	-1.122	-0.201	2.12
g01	145	800	HA	1.106166798	-1.122	-0.201	2.12
g01	145	900	HA	1.116836329	-1.122	-0.201	2.12
g01	145	1000	HA	1.116642912	-1.122	-0.201	2.12
g01	145	1100	HA	1.106879382	-1.122	-0.201	2.12
g01	145	1200	HA	1.100078916	-1.122	-0.201	2.12
g01	145	1300	HA	1.091284593	-1.122	-0.201	2.12
g01	145	1400	HA	1.080902827	-1.122	-0.201	2.12
g01	145	1500	HA	1.072156181	-1.122	-0.201	2.12
g01	145	1600	HA	1.058564343	-1.122	-0.201	2.12
g01	145	1700	HA	1.050093801	-1.122	-0.201	2.12
g01	145	1800	HA	1.034281057	-1.122	-0.201	2.12
g01	146	-100	HA	1	-0.64	-0.737	0.752
g01	146	0	HA	0.988545127	-0.64	-0.737	0.752
g01	146	100	HA	0.983356813	-0.64	-0.737	0.752
g01	146	200	HA	0.980983275	-0.64	-0.737	0.752
g01	146	300	HA	0.974573215	-0.64	-0.737	0.752
g01	146	400	HA	0.968643188	-0.64	-0.737	0.752
g01	146	500	HA	0.965245324	-0.64	-0.737	0.752
g01	146	600	HA	0.971108622	-0.64	-0.737	0.752
g01	146	700	HA	0.984017398	-0.64	-0.737	0.752
g01	146	800	HA	0.99161026	-0.64	-0.737	0.752
g01	146	900	HA	1.002645123	-0.64	-0.737	0.752
g01	146	1000	HA	1.005734337	-0.64	-0.737	0.752
g01	146	1100	HA	0.994414522	-0.64	-0.737	0.752
g01	146	1200	HA	0.986526444	-0.64	-0.737	0.752
g01	146	1300	HA	0.984313805	-0.64	-0.737	0.752
g01	146	1400	HA	0.98166297	-0.64	-0.737	0.752
g01	146	1500	HA	0.980962276	-0.64	-0.737	0.752
g01	146	1600	HA	0.980273134	-0.64	-0.737	0.752
g01	146	1700	HA	0.976736839	-0.64	-0.737	0.752
g01	146	1800	HA	0.979208384	-0.64	-0.737	0.752
g01	147	-100	HA	1	-0.477	-0.589	1.734
g01	147	0	HA	0.991802566	-0.477	-0.589	1.734
g01	147	100	HA	0.985503187	-0.477	-0.589	1.734
g01	147	200	HA	0.979150216	-0.477	-0.589	1.734
g01	147	300	HA	0.988374586	-0.477	-0.589	1.734
g01	147	400	HA	0.990682902	-0.477	-0.589	1.734
g01	147	500	HA	0.987240807	-0.477	-0.589	1.734
g01	147	600	HA	0.991990498	-0.477	-0.589	1.734
g01	147	700	HA	1.001174683	-0.477	-0.589	1.734
g01	147	800	HA	1.00858703	-0.477	-0.589	1.734
g01	147	900	HA	1.029467133	-0.477	-0.589	1.734
g01	147	1000	HA	1.039092931	-0.477	-0.589	1.734
g01	147	1100	HA	1.028377304	-0.477	-0.589	1.734
g01	147	1200	HA	1.015298069	-0.477	-0.589	1.734
g01	147	1300	HA	0.979890191	-0.477	-0.589	1.734
g01	147	1400	HA	0.954112594	-0.477	-0.589	1.734
g01	147	1500	HA	0.944516519	-0.477	-0.589	1.734
g01	147	1600	HA	0.937315006	-0.477	-0.589	1.734
g01	147	1700	HA	0.942134712	-0.477	-0.589	1.734
g01	147	1800	HA	0.951497808	-0.477	-0.589	1.734
g01	148	-100	HA	1	1.041	-0.84	-1.008
g01	148	0	HA	0.982550562	1.041	-0.84	-1.008
g01	148	100	HA	0.97305785	1.041	-0.84	-1.008
g01	148	200	HA	0.964628664	1.041	-0.84	-1.008
g01	148	300	HA	0.960571442	1.041	-0.84	-1.008
g01	148	400	HA	0.961222591	1.041	-0.84	-1.008
g01	148	500	HA	0.958846567	1.041	-0.84	-1.008
g01	148	600	HA	0.966958032	1.041	-0.84	-1.008
g01	148	700	HA	0.980643476	1.041	-0.84	-1.008
g01	148	800	HA	0.995155353	1.041	-0.84	-1.008
g01	148	900	HA	0.999147923	1.041	-0.84	-1.008
g01	148	1000	HA	0.997438068	1.041	-0.84	-1.008
g01	148	1100	HA	0.987223279	1.041	-0.84	-1.008
g01	148	1200	HA	0.984559855	1.041	-0.84	-1.008
g01	148	1300	HA	0.978961541	1.041	-0.84	-1.008
g01	148	1400	HA	0.970521444	1.041	-0.84	-1.008
g01	148	1500	HA	0.958767108	1.041	-0.84	-1.008
g01	148	1600	HA	0.950323569	1.041	-0.84	-1.008
g01	148	1700	HA	0.945272238	1.041	-0.84	-1.008
g01	148	1800	HA	0.938758817	1.041	-0.84	-1.008
g01	149	-100	HA	1	-1.08	-0.533	-0.757
g01	149	0	HA	1.000243454	-1.08	-0.533	-0.757
g01	149	100	HA	1.00005912	-1.08	-0.533	-0.757
g01	149	200	HA	1.003358663	-1.08	-0.533	-0.757
g01	149	300	HA	1.009839963	-1.08	-0.533	-0.757
g01	149	400	HA	1.016667267	-1.08	-0.533	-0.757
g01	149	500	HA	1.026164279	-1.08	-0.533	-0.757
g01	149	600	HA	1.04833638	-1.08	-0.533	-0.757
g01	149	700	HA	1.071630226	-1.08	-0.533	-0.757
g01	149	800	HA	1.091827315	-1.08	-0.533	-0.757
g01	149	900	HA	1.106772732	-1.08	-0.533	-0.757
g01	149	1000	HA	1.117139831	-1.08	-0.533	-0.757
g01	149	1100	HA	1.125692871	-1.08	-0.533	-0.757
g01	149	1200	HA	1.14191929	-1.08	-0.533	-0.757
g01	149	1300	HA	1.146421676	-1.08	-0.533	-0.757
g01	149	1400	HA	1.153479693	-1.08	-0.533	-0.757
g01	149	1500	HA	1.174396658	-1.08	-0.533	-0.757
g01	149	1600	HA	1.178844848	-1.08	-0.533	-0.757
g01	149	1700	HA	1.046658612	-1.08	-0.533	-0.757
g01	149	1800	HA	0.935819074	-1.08	-0.533	-0.757
g01	150	-100	HA	1	-0.295	-0.756	0.595
g01	150	0	HA	0.999844256	-0.295	-0.756	0.595
g01	150	100	HA	1.004732828	-0.295	-0.756	0.595
g01	150	200	HA	1.010525489	-0.295	-0.756	0.595
g01	150	300	HA	1.018981532	-0.295	-0.756	0.595
g01	150	400	HA	1.027094975	-0.295	-0.756	0.595
g01	150	500	HA	1.03171953	-0.295	-0.756	0.595
g01	150	600	HA	1.018081402	-0.295	-0.756	0.595
g01	150	700	HA	1.010362045	-0.295	-0.756	0.595
g01	150	800	HA	1.002642688	-0.295	-0.756	0.595
g01	150	900	HA	1.00381473	-0.295	-0.756	0.595
g01	150	1000	HA	1.000828543	-0.295	-0.756	0.595
g01	150	1100	HA	0.977053624	-0.295	-0.756	0.595
g01	150	1200	HA	0.933305159	-0.295	-0.756	0.595
g01	150	1300	HA	0.886756072	-0.295	-0.756	0.595
g01	150	1400	HA	0.885854544	-0.295	-0.756	0.595
g01	150	1500	HA	0.895931175	-0.295	-0.756	0.595
g01	150	1600	HA	0.886227301	-0.295	-0.756	0.595
g01	150	1700	HA	0.883038548	-0.295	-0.756	0.595
g01	150	1800	HA	0.882200286	-0.295	-0.756	0.595
g01	151	-100	LA	1	-1.903	0.642	1.133
g01	151	0	LA	0.992676169	-1.903	0.642	1.133
g01	151	100	LA	0.984233397	-1.903	0.642	1.133
g01	151	200	LA	0.984274593	-1.903	0.642	1.133
g01	151	300	LA	0.996287756	-1.903	0.642	1.133
g01	151	400	LA	1.016330111	-1.903	0.642	1.133
g01	151	500	LA	1.025766281	-1.903	0.642	1.133
g01	151	600	LA	1.049184346	-1.903	0.642	1.133
g01	151	700	LA	1.080172491	-1.903	0.642	1.133
g01	151	800	LA	1.12561673	-1.903	0.642	1.133
g01	151	900	LA	1.166558388	-1.903	0.642	1.133
g01	151	1000	LA	1.178535827	-1.903	0.642	1.133
g01	151	1100	LA	1.181768043	-1.903	0.642	1.133
g01	151	1200	LA	1.189804448	-1.903	0.642	1.133
g01	151	1300	LA	1.210235935	-1.903	0.642	1.133
g01	151	1400	LA	1.242877227	-1.903	0.642	1.133
g01	151	1500	LA	1.278500228	-1.903	0.642	1.133
g01	151	1600	LA	1.302502545	-1.903	0.642	1.133
g01	151	1700	LA	1.324239545	-1.903	0.642	1.133
g01	151	1800	LA	1.344779317	-1.903	0.642	1.133
g01	152	-100	LA	1	-0.251	0.403	-0.639
g01	152	0	LA	0.983426946	-0.251	0.403	-0.639
g01	152	100	LA	0.970009966	-0.251	0.403	-0.639
g01	152	200	LA	0.955066565	-0.251	0.403	-0.639
g01	152	300	LA	0.94296889	-0.251	0.403	-0.639
g01	152	400	LA	0.925568334	-0.251	0.403	-0.639
g01	152	500	LA	0.911193575	-0.251	0.403	-0.639
g01	152	600	LA	0.914969069	-0.251	0.403	-0.639
g01	152	700	LA	0.925376313	-0.251	0.403	-0.639
g01	152	800	LA	0.941031374	-0.251	0.403	-0.639
g01	152	900	LA	0.951304751	-0.251	0.403	-0.639
g01	152	1000	LA	0.953018514	-0.251	0.403	-0.639
g01	152	1100	LA	0.946654221	-0.251	0.403	-0.639
g01	152	1200	LA	0.934419449	-0.251	0.403	-0.639
g01	152	1300	LA	0.926755223	-0.251	0.403	-0.639
g01	152	1400	LA	0.922308921	-0.251	0.403	-0.639
g01	152	1500	LA	0.931167117	-0.251	0.403	-0.639
g01	152	1600	LA	0.940197423	-0.251	0.403	-0.639
g01	152	1700	LA	0.931069271	-0.251	0.403	-0.639
g01	152	1800	LA	0.919916248	-0.251	0.403	-0.639
g01	153	-100	LA	1	-0.592	0.486	-0.361
g01	153	0	LA	0.986006801	-0.592	0.486	-0.361
g01	153	100	LA	0.992669179	-0.592	0.486	-0.361
g01	153	200	LA	0.994428318	-0.592	0.486	-0.361
g01	153	300	LA	1.000752284	-0.592	0.486	-0.361
g01	153	400	LA	1.018699385	-0.592	0.486	-0.361
g01	153	500	LA	1.048470034	-0.592	0.486	-0.361
g01	153	600	LA	1.093828305	-0.592	0.486	-0.361
g01	153	700	LA	1.119559066	-0.592	0.486	-0.361
g01	153	800	LA	1.151664717	-0.592	0.486	-0.361
g01	153	900	LA	1.189111438	-0.592	0.486	-0.361
g01	153	1000	LA	1.223634746	-0.592	0.486	-0.361
g01	153	1100	LA	1.261295572	-0.592	0.486	-0.361
g01	153	1200	LA	1.295311386	-0.592	0.486	-0.361
g01	153	1300	LA	1.318403156	-0.592	0.486	-0.361
g01	153	1400	LA	1.343347045	-0.592	0.486	-0.361
g01	153	1500	LA	1.358969737	-0.592	0.486	-0.361
g01	153	1600	LA	1.378105614	-0.592	0.486	-0.361
g01	153	1700	LA	1.389195842	-0.592	0.486	-0.361
g01	153	1800	LA	1.407932575	-0.592	0.486	-0.361
g01	154	-100	LA	1	0.518	-0.02	-0.523
g01	154	0	LA	0.983692178	0.518	-0.02	-0.523
g01	154	100	LA	0.977201723	0.518	-0.02	-0.523
g01	154	200	LA	0.979364271	0.518	-0.02	-0.523
g01	154	300	LA	0.981656024	0.518	-0.02	-0.523
g01	154	400	LA	0.981818727	0.518	-0.02	-0.523
g01	154	500	LA	0.972957037	0.518	-0.02	-0.523
g01	154	600	LA	0.9745717	0.518	-0.02	-0.523
g01	154	700	LA	0.98518129	0.518	-0.02	-0.523
g01	154	800	LA	0.997201602	0.518	-0.02	-0.523
g01	154	900	LA	0.999201323	0.518	-0.02	-0.523
g01	154	1000	LA	1.005786135	0.518	-0.02	-0.523
g01	154	1100	LA	1.003220797	0.518	-0.02	-0.523
g01	154	1200	LA	0.998515669	0.518	-0.02	-0.523
g01	154	1300	LA	0.99455244	0.518	-0.02	-0.523
g01	154	1400	LA	0.995185895	0.518	-0.02	-0.523
g01	154	1500	LA	0.995372518	0.518	-0.02	-0.523
g01	154	1600	LA	0.987669954	0.518	-0.02	-0.523
g01	154	1700	LA	0.980296293	0.518	-0.02	-0.523
g01	154	1800	LA	0.976675412	0.518	-0.02	-0.523
g01	155	-100	LA	1	-0.155	0.278	-0.624
g01	155	0	LA	0.986552057	-0.155	0.278	-0.624
g01	155	100	LA	0.97451326	-0.155	0.278	-0.624
g01	155	200	LA	0.969731188	-0.155	0.278	-0.624
g01	155	300	LA	0.977990698	-0.155	0.278	-0.624
g01	155	400	LA	0.985179443	-0.155	0.278	-0.624
g01	155	500	LA	0.980853302	-0.155	0.278	-0.624
g01	155	600	LA	0.966250547	-0.155	0.278	-0.624
g01	155	700	LA	0.962183559	-0.155	0.278	-0.624
g01	155	800	LA	0.989863724	-0.155	0.278	-0.624
g01	155	900	LA	0.991790875	-0.155	0.278	-0.624
g01	155	1000	LA	1.004876171	-0.155	0.278	-0.624
g01	155	1100	LA	0.981477407	-0.155	0.278	-0.624
g01	155	1200	LA	0.936343582	-0.155	0.278	-0.624
g01	155	1300	LA	0.907998991	-0.155	0.278	-0.624
g01	155	1400	LA	0.899506719	-0.155	0.278	-0.624
g01	155	1500	LA	0.891683975	-0.155	0.278	-0.624
g01	155	1600	LA	0.881659071	-0.155	0.278	-0.624
g01	155	1700	LA	0.877877005	-0.155	0.278	-0.624
g01	155	1800	LA	0.879529556	-0.155	0.278	-0.624
g01	156	-100	LA	1	0.078	-0.22	-1.463
g01	156	0	LA	0.986995311	0.078	-0.22	-1.463
g01	156	100	LA	0.983228134	0.078	-0.22	-1.463
g01	156	200	LA	0.982201474	0.078	-0.22	-1.463
g01	156	300	LA	0.980205302	0.078	-0.22	-1.463
g01	156	400	LA	0.955570347	0.078	-0.22	-1.463
g01	156	500	LA	0.953909398	0.078	-0.22	-1.463
g01	156	600	LA	0.96580717	0.078	-0.22	-1.463
g01	156	700	LA	0.976623512	0.078	-0.22	-1.463
g01	156	800	LA	0.98214699	0.078	-0.22	-1.463
g01	156	900	LA	0.984415213	0.078	-0.22	-1.463
g01	156	1000	LA	0.984488403	0.078	-0.22	-1.463
g01	156	1100	LA	0.980171036	0.078	-0.22	-1.463
g01	156	1200	LA	0.97569633	0.078	-0.22	-1.463
g01	156	1300	LA	0.980059788	0.078	-0.22	-1.463
g01	156	1400	LA	0.974223839	0.078	-0.22	-1.463
g01	156	1500	LA	0.962572119	0.078	-0.22	-1.463
g01	156	1600	LA	0.957682704	0.078	-0.22	-1.463
g01	156	1700	LA	0.958978821	0.078	-0.22	-1.463
g01	156	1800	LA	0.958775185	0.078	-0.22	-1.463
g01	157	-100	LA	1	-0.214	0.368	-0.59
g01	157	0	LA	0.978127709	-0.214	0.368	-0.59
g01	157	100	LA	0.959561763	-0.214	0.368	-0.59
g01	157	200	LA	0.949888855	-0.214	0.368	-0.59
g01	157	300	LA	0.950966425	-0.214	0.368	-0.59
g01	157	400	LA	0.937070775	-0.214	0.368	-0.59
g01	157	500	LA	0.92523898	-0.214	0.368	-0.59
g01	157	600	LA	0.927849585	-0.214	0.368	-0.59
g01	157	700	LA	0.926259134	-0.214	0.368	-0.59
g01	157	800	LA	0.933615686	-0.214	0.368	-0.59
g01	157	900	LA	0.932606618	-0.214	0.368	-0.59
g01	157	1000	LA	0.92811578	-0.214	0.368	-0.59
g01	157	1100	LA	0.921059455	-0.214	0.368	-0.59
g01	157	1200	LA	0.925372417	-0.214	0.368	-0.59
g01	157	1300	LA	0.918918449	-0.214	0.368	-0.59
g01	157	1400	LA	0.911835307	-0.214	0.368	-0.59
g01	157	1500	LA	0.909377448	-0.214	0.368	-0.59
g01	157	1600	LA	0.90264854	-0.214	0.368	-0.59
g01	157	1700	LA	0.890491583	-0.214	0.368	-0.59
g01	157	1800	LA	0.886455486	-0.214	0.368	-0.59
g01	158	-100	LA	1	0.379	-0.033	-0.981
g01	158	0	LA	0.992526527	0.379	-0.033	-0.981
g01	158	100	LA	0.981913965	0.379	-0.033	-0.981
g01	158	200	LA	0.973588489	0.379	-0.033	-0.981
g01	158	300	LA	0.980272318	0.379	-0.033	-0.981
g01	158	400	LA	0.992454409	0.379	-0.033	-0.981
g01	158	500	LA	0.976132194	0.379	-0.033	-0.981
g01	158	600	LA	0.983958951	0.379	-0.033	-0.981
g01	158	700	LA	1.00713686	0.379	-0.033	-0.981
g01	158	800	LA	1.024395126	0.379	-0.033	-0.981
g01	158	900	LA	1.022322467	0.379	-0.033	-0.981
g01	158	1000	LA	1.029478599	0.379	-0.033	-0.981
g01	158	1100	LA	1.038047067	0.379	-0.033	-0.981
g01	158	1200	LA	1.037183772	0.379	-0.033	-0.981
g01	158	1300	LA	1.041461891	0.379	-0.033	-0.981
g01	158	1400	LA	1.05004292	0.379	-0.033	-0.981
g01	158	1500	LA	1.050349235	0.379	-0.033	-0.981
g01	158	1600	LA	1.047505523	0.379	-0.033	-0.981
g01	158	1700	LA	1.037158725	0.379	-0.033	-0.981
g01	158	1800	LA	1.030602895	0.379	-0.033	-0.981
g01	159	-100	LA	1	-0.23	-0.002	-0.878
g01	159	0	LA	0.995166184	-0.23	-0.002	-0.878
g01	159	100	LA	0.992041094	-0.23	-0.002	-0.878
g01	159	200	LA	0.996634678	-0.23	-0.002	-0.878
g01	159	300	LA	1.007796781	-0.23	-0.002	-0.878
g01	159	400	LA	1.009219283	-0.23	-0.002	-0.878
g01	159	500	LA	1.013183732	-0.23	-0.002	-0.878
g01	159	600	LA	1.040106885	-0.23	-0.002	-0.878
g01	159	700	LA	1.073810119	-0.23	-0.002	-0.878
g01	159	800	LA	1.0881472	-0.23	-0.002	-0.878
g01	159	900	LA	1.092490945	-0.23	-0.002	-0.878
g01	159	1000	LA	1.108024474	-0.23	-0.002	-0.878
g01	159	1100	LA	1.119077672	-0.23	-0.002	-0.878
g01	159	1200	LA	1.127866445	-0.23	-0.002	-0.878
g01	159	1300	LA	1.129440336	-0.23	-0.002	-0.878
g01	159	1400	LA	1.131348064	-0.23	-0.002	-0.878
g01	159	1500	LA	1.143777711	-0.23	-0.002	-0.878
g01	159	1600	LA	1.144457955	-0.23	-0.002	-0.878
g01	159	1700	LA	1.139047107	-0.23	-0.002	-0.878
g01	159	1800	LA	1.132358023	-0.23	-0.002	-0.878
g01	160	-100	LA	1	-0.515	0.708	-0.351
g01	160	0	LA	0.992479416	-0.515	0.708	-0.351
g01	160	100	LA	0.993364429	-0.515	0.708	-0.351
g01	160	200	LA	0.995521389	-0.515	0.708	-0.351
g01	160	300	LA	0.994666356	-0.515	0.708	-0.351
g01	160	400	LA	0.995906719	-0.515	0.708	-0.351
g01	160	500	LA	1.006632965	-0.515	0.708	-0.351
g01	160	600	LA	1.028185282	-0.515	0.708	-0.351
g01	160	700	LA	1.061522878	-0.515	0.708	-0.351
g01	160	800	LA	1.088344097	-0.515	0.708	-0.351
g01	160	900	LA	1.100784853	-0.515	0.708	-0.351
g01	160	1000	LA	1.114563416	-0.515	0.708	-0.351
g01	160	1100	LA	1.125090532	-0.515	0.708	-0.351
g01	160	1200	LA	1.152111985	-0.515	0.708	-0.351
g01	160	1300	LA	1.175225255	-0.515	0.708	-0.351
g01	160	1400	LA	1.181210668	-0.515	0.708	-0.351
g01	160	1500	LA	1.185621389	-0.515	0.708	-0.351
g01	160	1600	LA	1.186458159	-0.515	0.708	-0.351
g01	160	1700	LA	1.179595555	-0.515	0.708	-0.351
g01	160	1800	LA	1.180624933	-0.515	0.708	-0.351
g01	161	-100	LA	1	-0.088	0.223	-0.299
g01	161	0	LA	0.983885327	-0.088	0.223	-0.299
g01	161	100	LA	0.967172661	-0.088	0.223	-0.299
g01	161	200	LA	0.95237151	-0.088	0.223	-0.299
g01	161	300	LA	0.94832899	-0.088	0.223	-0.299
g01	161	400	LA	0.945867151	-0.088	0.223	-0.299
g01	161	500	LA	0.93566331	-0.088	0.223	-0.299
g01	161	600	LA	0.934725853	-0.088	0.223	-0.299
g01	161	700	LA	0.944968563	-0.088	0.223	-0.299
g01	161	800	LA	0.955134944	-0.088	0.223	-0.299
g01	161	900	LA	0.963504567	-0.088	0.223	-0.299
g01	161	1000	LA	0.957693078	-0.088	0.223	-0.299
g01	161	1100	LA	0.944454023	-0.088	0.223	-0.299
g01	161	1200	LA	0.937701841	-0.088	0.223	-0.299
g01	161	1300	LA	0.932285778	-0.088	0.223	-0.299
g01	161	1400	LA	0.931028721	-0.088	0.223	-0.299
g01	161	1500	LA	0.910254302	-0.088	0.223	-0.299
g01	161	1600	LA	0.889658768	-0.088	0.223	-0.299
g01	161	1700	LA	0.874883769	-0.088	0.223	-0.299
g01	161	1800	LA	0.869233481	-0.088	0.223	-0.299
g01	162	-100	LA	1	-0.116	0.276	1.401
g01	162	0	LA	0.998550478	-0.116	0.276	1.401
g01	162	100	LA	1.004853914	-0.116	0.276	1.401
g01	162	200	LA	1.011312138	-0.116	0.276	1.401
g01	162	300	LA	1.012253973	-0.116	0.276	1.401
g01	162	400	LA	0.995648546	-0.116	0.276	1.401
g01	162	500	LA	0.978429269	-0.116	0.276	1.401
g01	162	600	LA	0.970695906	-0.116	0.276	1.401
g01	162	700	LA	0.967420154	-0.116	0.276	1.401
g01	162	800	LA	0.959780357	-0.116	0.276	1.401
g01	162	900	LA	0.964971069	-0.116	0.276	1.401
g01	162	1000	LA	0.951327765	-0.116	0.276	1.401
g01	162	1100	LA	0.931701415	-0.116	0.276	1.401
g01	162	1200	LA	0.917023797	-0.116	0.276	1.401
g01	162	1300	LA	0.902141828	-0.116	0.276	1.401
g01	162	1400	LA	0.887821819	-0.116	0.276	1.401
g01	162	1500	LA	0.865875614	-0.116	0.276	1.401
g01	162	1600	LA	0.842708188	-0.116	0.276	1.401
g01	162	1700	LA	0.827870897	-0.116	0.276	1.401
g01	162	1800	LA	0.805596111	-0.116	0.276	1.401
g01	163	-100	LA	1	-0.573	0.584	-0.484
g01	163	0	LA	0.987084715	-0.573	0.584	-0.484
g01	163	100	LA	0.98046177	-0.573	0.584	-0.484
g01	163	200	LA	0.971350146	-0.573	0.584	-0.484
g01	163	300	LA	0.960696175	-0.573	0.584	-0.484
g01	163	400	LA	0.960656416	-0.573	0.584	-0.484
g01	163	500	LA	0.967707933	-0.573	0.584	-0.484
g01	163	600	LA	0.985827935	-0.573	0.584	-0.484
g01	163	700	LA	1.013440802	-0.573	0.584	-0.484
g01	163	800	LA	1.032978837	-0.573	0.584	-0.484
g01	163	900	LA	1.039733023	-0.573	0.584	-0.484
g01	163	1000	LA	1.044614239	-0.573	0.584	-0.484
g01	163	1100	LA	1.044692246	-0.573	0.584	-0.484
g01	163	1200	LA	1.02482774	-0.573	0.584	-0.484
g01	163	1300	LA	1.025186276	-0.573	0.584	-0.484
g01	163	1400	LA	1.032203354	-0.573	0.584	-0.484
g01	163	1500	LA	1.038657967	-0.573	0.584	-0.484
g01	163	1600	LA	1.033674484	-0.573	0.584	-0.484
g01	163	1700	LA	1.020550528	-0.573	0.584	-0.484
g01	163	1800	LA	1.022281062	-0.573	0.584	-0.484
g01	164	-100	LA	1	-1.615	0.361	-0.646
g01	164	0	LA	1.024786902	-1.615	0.361	-0.646
g01	164	100	LA	1.051106777	-1.615	0.361	-0.646
g01	164	200	LA	1.088225685	-1.615	0.361	-0.646
g01	164	300	LA	1.119462063	-1.615	0.361	-0.646
g01	164	400	LA	1.145632468	-1.615	0.361	-0.646
g01	164	500	LA	1.140103402	-1.615	0.361	-0.646
g01	164	600	LA	1.140551544	-1.615	0.361	-0.646
g01	164	700	LA	1.154645042	-1.615	0.361	-0.646
g01	164	800	LA	1.167806037	-1.615	0.361	-0.646
g01	164	900	LA	1.188296827	-1.615	0.361	-0.646
g01	164	1000	LA	1.182423406	-1.615	0.361	-0.646
g01	164	1100	LA	1.167723159	-1.615	0.361	-0.646
g01	164	1200	LA	1.159811514	-1.615	0.361	-0.646
g01	164	1300	LA	1.154437698	-1.615	0.361	-0.646
g01	164	1400	LA	1.159292062	-1.615	0.361	-0.646
g01	164	1500	LA	1.169524868	-1.615	0.361	-0.646
g01	164	1600	LA	1.18000862	-1.615	0.361	-0.646
g01	164	1700	LA	1.185806981	-1.615	0.361	-0.646
g01	164	1800	LA	1.189241033	-1.615	0.361	-0.646
g01	165	-100	LA	1	1.135	0.259	1.006
g01	165	0	LA	0.992839903	1.135	0.259	1.006
g01	165	100	LA	0.9952992	1.135	0.259	1.006
g01	165	200	LA	0.99045071	1.135	0.259	1.006
g01	165	300	LA	0.995274375	1.135	0.259	1.006
g01	165	400	LA	0.998265078	1.135	0.259	1.006
g01	165	500	LA	0.973557134	1.135	0.259	1.006
g01	165	600	LA	0.978930034	1.135	0.259	1.006
g01	165	700	LA	0.986363151	1.135	0.259	1.006
g01	165	800	LA	1.00147143	1.135	0.259	1.006
g01	165	900	LA	0.996515204	1.135	0.259	1.006
g01	165	1000	LA	0.997512327	1.135	0.259	1.006
g01	165	1100	LA	0.997256838	1.135	0.259	1.006
g01	165	1200	LA	0.988613152	1.135	0.259	1.006
g01	165	1300	LA	0.975603025	1.135	0.259	1.006
g01	165	1400	LA	0.967199562	1.135	0.259	1.006
g01	165	1500	LA	0.95817664	1.135	0.259	1.006
g01	165	1600	LA	0.936400072	1.135	0.259	1.006
g01	165	1700	LA	0.92064538	1.135	0.259	1.006
g01	165	1800	LA	0.917060441	1.135	0.259	1.006
g01	166	-100	LA	1	-0.429	0.321	1.465
g01	166	0	LA	0.99097772	-0.429	0.321	1.465
g01	166	100	LA	0.98113351	-0.429	0.321	1.465
g01	166	200	LA	0.9727211	-0.429	0.321	1.465
g01	166	300	LA	0.971165571	-0.429	0.321	1.465
g01	166	400	LA	0.953915033	-0.429	0.321	1.465
g01	166	500	LA	0.936216595	-0.429	0.321	1.465
g01	166	600	LA	0.942093113	-0.429	0.321	1.465
g01	166	700	LA	0.957745276	-0.429	0.321	1.465
g01	166	800	LA	0.969406702	-0.429	0.321	1.465
g01	166	900	LA	0.983487206	-0.429	0.321	1.465
g01	166	1000	LA	0.98073531	-0.429	0.321	1.465
g01	166	1100	LA	0.980115184	-0.429	0.321	1.465
g01	166	1200	LA	0.968171224	-0.429	0.321	1.465
g01	166	1300	LA	0.967867514	-0.429	0.321	1.465
g01	166	1400	LA	0.962420535	-0.429	0.321	1.465
g01	166	1500	LA	0.963650815	-0.429	0.321	1.465
g01	166	1600	LA	0.966771554	-0.429	0.321	1.465
g01	166	1700	LA	0.965405721	-0.429	0.321	1.465
g01	166	1800	LA	0.958279792	-0.429	0.321	1.465
g01	167	-100	LA	1	-0.573	0.516	0.015
g01	167	0	LA	0.991840145	-0.573	0.516	0.015
g01	167	100	LA	0.983291386	-0.573	0.516	0.015
g01	167	200	LA	0.974653906	-0.573	0.516	0.015
g01	167	300	LA	0.970369196	-0.573	0.516	0.015
g01	167	400	LA	0.971607967	-0.573	0.516	0.015
g01	167	500	LA	0.979011087	-0.573	0.516	0.015
g01	167	600	LA	0.988686799	-0.573	0.516	0.015
g01	167	700	LA	0.996713779	-0.573	0.516	0.015
g01	167	800	LA	1.002098777	-0.573	0.516	0.015
g01	167	900	LA	1.003450064	-0.573	0.516	0.015
g01	167	1000	LA	0.993954525	-0.573	0.516	0.015
g01	167	1100	LA	0.981021366	-0.573	0.516	0.015
g01	167	1200	LA	0.978852105	-0.573	0.516	0.015
g01	167	1300	LA	0.985272922	-0.573	0.516	0.015
g01	167	1400	LA	0.989758594	-0.573	0.516	0.015
g01	167	1500	LA	1.000037621	-0.573	0.516	0.015
g01	167	1600	LA	1.015571265	-0.573	0.516	0.015
g01	167	1700	LA	1.02258141	-0.573	0.516	0.015
g01	167	1800	LA	1.030526156	-0.573	0.516	0.015
g01	168	-100	LA	1	0.088	0.084	-0.93
g01	168	0	LA	0.991498241	0.088	0.084	-0.93
g01	168	100	LA	0.983657605	0.088	0.084	-0.93
g01	168	200	LA	0.975945107	0.088	0.084	-0.93
g01	168	300	LA	0.987654685	0.088	0.084	-0.93
g01	168	400	LA	0.989131075	0.088	0.084	-0.93
g01	168	500	LA	0.994784422	0.088	0.084	-0.93
g01	168	600	LA	1.008308582	0.088	0.084	-0.93
g01	168	700	LA	1.028341629	0.088	0.084	-0.93
g01	168	800	LA	1.054723077	0.088	0.084	-0.93
g01	168	900	LA	1.085542833	0.088	0.084	-0.93
g01	168	1000	LA	1.110946373	0.088	0.084	-0.93
g01	168	1100	LA	1.127063906	0.088	0.084	-0.93
g01	168	1200	LA	1.130863504	0.088	0.084	-0.93
g01	168	1300	LA	1.137313986	0.088	0.084	-0.93
g01	168	1400	LA	1.158516836	0.088	0.084	-0.93
g01	168	1500	LA	1.162937067	0.088	0.084	-0.93
g01	168	1600	LA	1.145825024	0.088	0.084	-0.93
g01	168	1700	LA	1.119348654	0.088	0.084	-0.93
g01	168	1800	LA	1.098005277	0.088	0.084	-0.93
g01	169	-100	LA	1	-1.703	0.706	-0.299
g01	169	0	LA	0.993424711	-1.703	0.706	-0.299
g01	169	100	LA	1.00291919	-1.703	0.706	-0.299
g01	169	200	LA	1.008162052	-1.703	0.706	-0.299
g01	169	300	LA	1.020617315	-1.703	0.706	-0.299
g01	169	400	LA	1.030820166	-1.703	0.706	-0.299
g01	169	500	LA	1.028308497	-1.703	0.706	-0.299
g01	169	600	LA	1.026819326	-1.703	0.706	-0.299
g01	169	700	LA	1.039506839	-1.703	0.706	-0.299
g01	169	800	LA	1.059045491	-1.703	0.706	-0.299
g01	169	900	LA	1.068234118	-1.703	0.706	-0.299
g01	169	1000	LA	1.072730864	-1.703	0.706	-0.299
g01	169	1100	LA	1.060305115	-1.703	0.706	-0.299
g01	169	1200	LA	1.045832852	-1.703	0.706	-0.299
g01	169	1300	LA	1.028279143	-1.703	0.706	-0.299
g01	169	1400	LA	1.024677364	-1.703	0.706	-0.299
g01	169	1500	LA	1.018250846	-1.703	0.706	-0.299
g01	169	1600	LA	1.01630949	-1.703	0.706	-0.299
g01	169	1700	LA	1.03975343	-1.703	0.706	-0.299
g01	169	1800	LA	1.045806316	-1.703	0.706	-0.299
g01	170	-100	LA	1	-0.684	1.062	0.055
g01	170	0	LA	0.976517608	-0.684	1.062	0.055
g01	170	100	LA	0.961553341	-0.684	1.062	0.055
g01	170	200	LA	0.95375962	-0.684	1.062	0.055
g01	170	300	LA	0.959877976	-0.684	1.062	0.055
g01	170	400	LA	0.947146313	-0.684	1.062	0.055
g01	170	500	LA	0.926136419	-0.684	1.062	0.055
g01	170	600	LA	0.936412503	-0.684	1.062	0.055
g01	170	700	LA	0.935677682	-0.684	1.062	0.055
g01	170	800	LA	0.966747806	-0.684	1.062	0.055
g01	170	900	LA	0.973725743	-0.684	1.062	0.055
g01	170	1000	LA	0.981887087	-0.684	1.062	0.055
g01	170	1100	LA	0.991670749	-0.684	1.062	0.055
g01	170	1200	LA	0.972860667	-0.684	1.062	0.055
g01	170	1300	LA	0.947733783	-0.684	1.062	0.055
g01	170	1400	LA	0.92805332	-0.684	1.062	0.055
g01	170	1500	LA	0.917011465	-0.684	1.062	0.055
g01	170	1600	LA	0.905082468	-0.684	1.062	0.055
g01	170	1700	LA	0.910554692	-0.684	1.062	0.055
g01	170	1800	LA	0.914823373	-0.684	1.062	0.055
g01	171	-100	LA	1	-0.33	0.574	1.637
g01	171	0	LA	0.993851848	-0.33	0.574	1.637
g01	171	100	LA	0.984276146	-0.33	0.574	1.637
g01	171	200	LA	0.977130702	-0.33	0.574	1.637
g01	171	300	LA	0.97737409	-0.33	0.574	1.637
g01	171	400	LA	0.983838365	-0.33	0.574	1.637
g01	171	500	LA	0.979643918	-0.33	0.574	1.637
g01	171	600	LA	0.964211756	-0.33	0.574	1.637
g01	171	700	LA	0.967379531	-0.33	0.574	1.637
g01	171	800	LA	0.967967404	-0.33	0.574	1.637
g01	171	900	LA	0.966118706	-0.33	0.574	1.637
g01	171	1000	LA	0.96640934	-0.33	0.574	1.637
g01	171	1100	LA	0.943000346	-0.33	0.574	1.637
g01	171	1200	LA	0.8967287	-0.33	0.574	1.637
g01	171	1300	LA	0.868705006	-0.33	0.574	1.637
g01	171	1400	LA	0.836929374	-0.33	0.574	1.637
g01	171	1500	LA	0.838521022	-0.33	0.574	1.637
g01	171	1600	LA	0.843635927	-0.33	0.574	1.637
g01	171	1700	LA	0.834809128	-0.33	0.574	1.637
g01	171	1800	LA	0.84005491	-0.33	0.574	1.637
g01	172	-100	LA	1	-0.187	0.345	-0.565
g01	172	0	LA	0.987064149	-0.187	0.345	-0.565
g01	172	100	LA	0.971832794	-0.187	0.345	-0.565
g01	172	200	LA	0.964437572	-0.187	0.345	-0.565
g01	172	300	LA	0.962882134	-0.187	0.345	-0.565
g01	172	400	LA	0.971327866	-0.187	0.345	-0.565
g01	172	500	LA	0.984345878	-0.187	0.345	-0.565
g01	172	600	LA	0.998729461	-0.187	0.345	-0.565
g01	172	700	LA	1.010015313	-0.187	0.345	-0.565
g01	172	800	LA	1.018187053	-0.187	0.345	-0.565
g01	172	900	LA	1.030476429	-0.187	0.345	-0.565
g01	172	1000	LA	1.031246385	-0.187	0.345	-0.565
g01	172	1100	LA	1.024513656	-0.187	0.345	-0.565
g01	172	1200	LA	1.014749638	-0.187	0.345	-0.565
g01	172	1300	LA	1.010542433	-0.187	0.345	-0.565
g01	172	1400	LA	1.011345057	-0.187	0.345	-0.565
g01	172	1500	LA	1.010475696	-0.187	0.345	-0.565
g01	172	1600	LA	1.01119394	-0.187	0.345	-0.565
g01	172	1700	LA	1.009232496	-0.187	0.345	-0.565
g01	172	1800	LA	1.002471177	-0.187	0.345	-0.565
g01	173	-100	LA	1	-0.052	0.288	-0.907
g01	173	0	LA	0.994959888	-0.052	0.288	-0.907
g01	173	100	LA	0.989860281	-0.052	0.288	-0.907
g01	173	200	LA	0.991037336	-0.052	0.288	-0.907
g01	173	300	LA	0.998478585	-0.052	0.288	-0.907
g01	173	400	LA	1.007305344	-0.052	0.288	-0.907
g01	173	500	LA	1.015677795	-0.052	0.288	-0.907
g01	173	600	LA	1.010815583	-0.052	0.288	-0.907
g01	173	700	LA	1.018859392	-0.052	0.288	-0.907
g01	173	800	LA	1.037321937	-0.052	0.288	-0.907
g01	173	900	LA	1.053080965	-0.052	0.288	-0.907
g01	173	1000	LA	1.043476747	-0.052	0.288	-0.907
g01	173	1100	LA	1.042941441	-0.052	0.288	-0.907
g01	173	1200	LA	1.026347291	-0.052	0.288	-0.907
g01	173	1300	LA	1.020362629	-0.052	0.288	-0.907
g01	173	1400	LA	1.008393237	-0.052	0.288	-0.907
g01	173	1500	LA	1.007866535	-0.052	0.288	-0.907
g01	173	1600	LA	1.01185753	-0.052	0.288	-0.907
g01	173	1700	LA	1.017704941	-0.052	0.288	-0.907
g01	173	1800	LA	1.018375852	-0.052	0.288	-0.907
g01	174	-100	LA	1	-0.584	0.438	0.237
g01	174	0	LA	0.982639933	-0.584	0.438	0.237
g01	174	100	LA	0.97237911	-0.584	0.438	0.237
g01	174	200	LA	0.973251886	-0.584	0.438	0.237
g01	174	300	LA	0.981376238	-0.584	0.438	0.237
g01	174	400	LA	0.977022756	-0.584	0.438	0.237
g01	174	500	LA	0.964330258	-0.584	0.438	0.237
g01	174	600	LA	0.963977081	-0.584	0.438	0.237
g01	174	700	LA	0.963575113	-0.584	0.438	0.237
g01	174	800	LA	0.973270618	-0.584	0.438	0.237
g01	174	900	LA	0.968396027	-0.584	0.438	0.237
g01	174	1000	LA	0.949933577	-0.584	0.438	0.237
g01	174	1100	LA	0.936445408	-0.584	0.438	0.237
g01	174	1200	LA	0.933848393	-0.584	0.438	0.237
g01	174	1300	LA	0.922127899	-0.584	0.438	0.237
g01	174	1400	LA	0.893701908	-0.584	0.438	0.237
g01	174	1500	LA	0.87788418	-0.584	0.438	0.237
g01	174	1600	LA	0.874660939	-0.584	0.438	0.237
g01	174	1700	LA	0.85141159	-0.584	0.438	0.237
g01	174	1800	LA	0.815512208	-0.584	0.438	0.237
g01	175	-100	LA	1	-1.281	0.184	-0.15
g01	175	0	LA	1.007037604	-1.281	0.184	-0.15
g01	175	100	LA	1.023411997	-1.281	0.184	-0.15
g01	175	200	LA	1.043752918	-1.281	0.184	-0.15
g01	175	300	LA	1.059182744	-1.281	0.184	-0.15
g01	175	400	LA	1.065211855	-1.281	0.184	-0.15
g01	175	500	LA	1.072722829	-1.281	0.184	-0.15
g01	175	600	LA	1.084985581	-1.281	0.184	-0.15
g01	175	700	LA	1.168170093	-1.281	0.184	-0.15
g01	175	800	LA	1.162634013	-1.281	0.184	-0.15
g01	175	900	LA	1.15819973	-1.281	0.184	-0.15
g01	175	1000	LA	1.153705359	-1.281	0.184	-0.15
g01	175	1100	LA	1.141452212	-1.281	0.184	-0.15
g01	175	1200	LA	1.194346847	-1.281	0.184	-0.15
g01	175	1300	LA	1.168642053	-1.281	0.184	-0.15
g01	175	1400	LA	1.180409784	-1.281	0.184	-0.15
g01	175	1500	LA	1.19578055	-1.281	0.184	-0.15
g01	175	1600	LA	1.156876099	-1.281	0.184	-0.15
g01	175	1700	LA	1.113141423	-1.281	0.184	-0.15
g01	175	1800	LA	1.109640663	-1.281	0.184	-0.15
g01	176	-100	LA	1	-0.096	0.233	-0.9
g01	176	0	LA	0.985829684	-0.096	0.233	-0.9
g01	176	100	LA	0.962003807	-0.096	0.233	-0.9
g01	176	200	LA	0.947324055	-0.096	0.233	-0.9
g01	176	300	LA	0.942369213	-0.096	0.233	-0.9
g01	176	400	LA	0.937309892	-0.096	0.233	-0.9
g01	176	500	LA	0.929058604	-0.096	0.233	-0.9
g01	176	600	LA	0.936747964	-0.096	0.233	-0.9
g01	176	700	LA	0.954017225	-0.096	0.233	-0.9
g01	176	800	LA	0.97079083	-0.096	0.233	-0.9
g01	176	900	LA	0.976919806	-0.096	0.233	-0.9
g01	176	1000	LA	0.982084514	-0.096	0.233	-0.9
g01	176	1100	LA	0.979716107	-0.096	0.233	-0.9
g01	176	1200	LA	0.978046092	-0.096	0.233	-0.9
g01	176	1300	LA	0.96919733	-0.096	0.233	-0.9
g01	176	1400	LA	0.974030675	-0.096	0.233	-0.9
g01	176	1500	LA	0.987690421	-0.096	0.233	-0.9
g01	176	1600	LA	0.993786677	-0.096	0.233	-0.9
g01	176	1700	LA	1.000017041	-0.096	0.233	-0.9
g01	176	1800	LA	1.01221351	-0.096	0.233	-0.9
g01	177	-100	LA	1	-1.487	0.426	-0.615
g01	177	0	LA	0.983291738	-1.487	0.426	-0.615
g01	177	100	LA	0.95994455	-1.487	0.426	-0.615
g01	177	200	LA	0.941815579	-1.487	0.426	-0.615
g01	177	300	LA	0.929866113	-1.487	0.426	-0.615
g01	177	400	LA	0.925799331	-1.487	0.426	-0.615
g01	177	500	LA	0.923953582	-1.487	0.426	-0.615
g01	177	600	LA	0.916665771	-1.487	0.426	-0.615
g01	177	700	LA	0.925527632	-1.487	0.426	-0.615
g01	177	800	LA	0.933433142	-1.487	0.426	-0.615
g01	177	900	LA	0.957338423	-1.487	0.426	-0.615
g01	177	1000	LA	0.946711957	-1.487	0.426	-0.615
g01	177	1100	LA	0.930458383	-1.487	0.426	-0.615
g01	177	1200	LA	0.919068096	-1.487	0.426	-0.615
g01	177	1300	LA	0.89981937	-1.487	0.426	-0.615
g01	177	1400	LA	0.884937162	-1.487	0.426	-0.615
g01	177	1500	LA	0.886210893	-1.487	0.426	-0.615
g01	177	1600	LA	0.910695531	-1.487	0.426	-0.615
g01	177	1700	LA	0.918996425	-1.487	0.426	-0.615
g01	177	1800	LA	0.904611334	-1.487	0.426	-0.615
g01	178	-100	LA	1	0.231	0.14	-0.838
g01	178	0	LA	0.990096848	0.231	0.14	-0.838
g01	178	100	LA	0.982363892	0.231	0.14	-0.838
g01	178	200	LA	0.97919977	0.231	0.14	-0.838
g01	178	300	LA	0.977036148	0.231	0.14	-0.838
g01	178	400	LA	0.976298059	0.231	0.14	-0.838
g01	178	500	LA	0.98260765	0.231	0.14	-0.838
g01	178	600	LA	0.979012884	0.231	0.14	-0.838
g01	178	700	LA	0.99475973	0.231	0.14	-0.838
g01	178	800	LA	1.01521835	0.231	0.14	-0.838
g01	178	900	LA	1.021404824	0.231	0.14	-0.838
g01	178	1000	LA	1.020068577	0.231	0.14	-0.838
g01	178	1100	LA	1.016128535	0.231	0.14	-0.838
g01	178	1200	LA	1.031852177	0.231	0.14	-0.838
g01	178	1300	LA	1.044357033	0.231	0.14	-0.838
g01	178	1400	LA	1.046321048	0.231	0.14	-0.838
g01	178	1500	LA	1.035723602	0.231	0.14	-0.838
g01	178	1600	LA	1.021939991	0.231	0.14	-0.838
g01	178	1700	LA	1.005989358	0.231	0.14	-0.838
g01	178	1800	LA	1.000674273	0.231	0.14	-0.838
g01	179	-100	LA	1	-0.182	0.034	-1.124
g01	179	0	LA	1.005183485	-0.182	0.034	-1.124
g01	179	100	LA	1.007152547	-0.182	0.034	-1.124
g01	179	200	LA	1.0099745	-0.182	0.034	-1.124
g01	179	300	LA	1.025384115	-0.182	0.034	-1.124
g01	179	400	LA	1.029480331	-0.182	0.034	-1.124
g01	179	500	LA	1.021930659	-0.182	0.034	-1.124
g01	179	600	LA	1.021657907	-0.182	0.034	-1.124
g01	179	700	LA	1.038131725	-0.182	0.034	-1.124
g01	179	800	LA	1.03377387	-0.182	0.034	-1.124
g01	179	900	LA	1.012077893	-0.182	0.034	-1.124
g01	179	1000	LA	0.996292311	-0.182	0.034	-1.124
g01	179	1100	LA	0.998403806	-0.182	0.034	-1.124
g01	179	1200	LA	1.007516741	-0.182	0.034	-1.124
g01	179	1300	LA	1.002317975	-0.182	0.034	-1.124
g01	179	1400	LA	0.997194	-0.182	0.034	-1.124
g01	179	1500	LA	0.987945105	-0.182	0.034	-1.124
g01	179	1600	LA	0.974542178	-0.182	0.034	-1.124
g01	179	1700	LA	0.951870549	-0.182	0.034	-1.124
g01	179	1800	LA	0.944360932	-0.182	0.034	-1.124
g01	180	-100	LA	1	0.644	0.112	-0.834
g01	180	0	LA	0.993108307	0.644	0.112	-0.834
g01	180	100	LA	0.990144426	0.644	0.112	-0.834
g01	180	200	LA	1.001504802	0.644	0.112	-0.834
g01	180	300	LA	1.013070563	0.644	0.112	-0.834
g01	180	400	LA	1.012020805	0.644	0.112	-0.834
g01	180	500	LA	1.004242498	0.644	0.112	-0.834
g01	180	600	LA	1.015634173	0.644	0.112	-0.834
g01	180	700	LA	1.034412562	0.644	0.112	-0.834
g01	180	800	LA	1.052351164	0.644	0.112	-0.834
g01	180	900	LA	1.048314502	0.644	0.112	-0.834
g01	180	1000	LA	1.041055297	0.644	0.112	-0.834
g01	180	1100	LA	1.038461155	0.644	0.112	-0.834
g01	180	1200	LA	1.041426859	0.644	0.112	-0.834
g01	180	1300	LA	1.049330521	0.644	0.112	-0.834
g01	180	1400	LA	1.055444748	0.644	0.112	-0.834
g01	180	1500	LA	1.062365388	0.644	0.112	-0.834
g01	180	1600	LA	1.065010241	0.644	0.112	-0.834
g01	180	1700	LA	1.075553525	0.644	0.112	-0.834
g01	180	1800	LA	1.078731651	0.644	0.112	-0.834
g02	121	-100	HA	1	-0.295	-0.929	0.568
g02	121	0	HA	0.995661474	-0.295	-0.929	0.568
g02	121	100	HA	0.991504148	-0.295	-0.929	0.568
g02	121	200	HA	0.993171741	-0.295	-0.929	0.568
g02	121	300	HA	0.999029905	-0.295	-0.929	0.568
g02	121	400	HA	1.001946754	-0.295	-0.929	0.568
g02	121	500	HA	1.007029648	-0.295	-0.929	0.568
g02	121	600	HA	1.012947557	-0.295	-0.929	0.568
g02	121	700	HA	1.030304182	-0.295	-0.929	0.568
g02	121	800	HA	1.032373522	-0.295	-0.929	0.568
g02	121	900	HA	1.041198543	-0.295	-0.929	0.568
g02	121	1000	HA	1.048562347	-0.295	-0.929	0.568
g02	121	1100	HA	1.047350178	-0.295	-0.929	0.568
g02	121	1200	HA	1.03542365	-0.295	-0.929	0.568
g02	121	1300	HA	1.025662486	-0.295	-0.929	0.568
g02	121	1400	HA	1.025359759	-0.295	-0.929	0.568
g02	121	1500	HA	1.027450644	-0.295	-0.929	0.568
g02	121	1600	HA	1.034568456	-0.295	-0.929	0.568
g02	121	1700	HA	1.038564615	-0.295	-0.929	0.568
g02	121	1800	HA	1.037486607	-0.295	-0.929	0.568
g02	122	-100	HA	1	1.507	1.943	1.109
g02	122	0	HA	0.995089288	1.507	1.943	1.109
g02	122	100	HA	0.990294423	1.507	1.943	1.109
g02	122	200	HA	0.996859711	1.507	1.943	1.109
g02	122	300	HA	1.002153496	1.507	1.943	1.109
g02	122	400	HA	1.002595917	1.507	1.943	1.109
g02	122	500	HA	1.00199333	1.507	1.943	1.109
g02	122	600	HA	1.002177198	1.507	1.943	1.109
g02	122	700	HA	1.003882892	1.507	1.943	1.109
g02	122	800	HA	0.999964083	1.507	1.943	1.109
g02	122	900	HA	0.991173386	1.507	1.943	1.109
g02	122	1000	HA	0.977044859	1.507	1.943	1.109
g02	122	1100	HA	0.967377545	1.507	1.943	1.109
g02	122	1200	HA	0.96008071	1.507	1.943	1.109
g02	122	1300	HA	0.952170189	1.507	1.943	1.109
g02	122	1400	HA	0.951775651	1.507	1.943	1.109
g02	122	1500	HA	0.96133383	1.507	1.943	1.109
g02	122	1600	HA	0.975725081	1.507	1.943	1.109
g02	122	1700	HA	0.987520187	1.507	1.943	1.109
g02	122	1800	HA	0.997960399	1.507	1.943	1.109
g02	123	-100	HA	1	1.141	-1.744	-0.318
g02	123	0	HA	1.001543002	1.141	-1.744	-0.318
g02	123	100	HA	1.008992929	1.141	-1.744	-0.318
g02	123	200	HA	1.010366205	1.141	-1.744	-0.318
g02	123	300	HA	1.009657704	1.141	-1.744	-0.318
g02	123	400	HA	1.013433526	1.141	-1.744	-0.318
g02	123	500	HA	1.017135849	1.141	-1.744	-0.318
g02	123	600	HA	1.026511899	1.141	-1.744	-0.318
g02	123	700	HA	1.047708572	1.141	-1.744	-0.318
g02	123	800	HA	1.073097156	1.141	-1.744	-0.318
g02	123	900	HA	1.095187906	1.141	-1.744	-0.318
g02	123	1000	HA	1.111529176	1.141	-1.744	-0.318
g02	123	1100	HA	1.118160532	1.141	-1.744	-0.318
g02	123	1200	HA	1.108749557	1.141	-1.744	-0.318
g02	123	1300	HA	1.101540279	1.141	-1.744	-0.318
g02	123	1400	HA	1.093678953	1.141	-1.744	-0.318
g02	123	1500	HA	1.090559913	1.141	-1.744	-0.318
g02	123	1600	HA	1.093210159	1.141	-1.744	-0.318
g02	123	1700	HA	1.102594449	1.141	-1.744	-0.318
g02	123	1800	HA	1.110934731	1.141	-1.744	-0.318
g02	124	-100	HA	1	1.115	1.424	1.53
g02	124	0	HA	1.016117029	1.115	1.424	1.53
g02	124	100	HA	1.031168647	1.115	1.424	1.53
g02	124	200	HA	1.045724787	1.115	1.424	1.53
g02	124	300	HA	1.048368156	1.115	1.424	1.53
g02	124	400	HA	1.026341594	1.115	1.424	1.53
g02	124	500	HA	1.012466626	1.115	1.424	1.53
g02	124	600	HA	1.020112519	1.115	1.424	1.53
g02	124	700	HA	1.029626359	1.115	1.424	1.53
g02	124	800	HA	1.039423963	1.115	1.424	1.53
g02	124	900	HA	1.050156027	1.115	1.424	1.53
g02	124	1000	HA	1.040433579	1.115	1.424	1.53
g02	124	1100	HA	1.024388091	1.115	1.424	1.53
g02	124	1200	HA	1.006774554	1.115	1.424	1.53
g02	124	1300	HA	1.003772612	1.115	1.424	1.53
g02	124	1400	HA	1.01156791	1.115	1.424	1.53
g02	124	1500	HA	1.012901815	1.115	1.424	1.53
g02	124	1600	HA	1.018354709	1.115	1.424	1.53
g02	124	1700	HA	1.023011529	1.115	1.424	1.53
g02	124	1800	HA	1.028346747	1.115	1.424	1.53
g02	125	-100	HA	1	-0.371	-0.44	2.005
g02	125	0	HA	0.994483347	-0.371	-0.44	2.005
g02	125	100	HA	0.997456766	-0.371	-0.44	2.005
g02	125	200	HA	1.0068868	-0.371	-0.44	2.005
g02	125	300	HA	1.007178794	-0.371	-0.44	2.005
g02	125	400	HA	0.996262465	-0.371	-0.44	2.005
g02	125	500	HA	0.996231777	-0.371	-0.44	2.005
g02	125	600	HA	1.00605984	-0.371	-0.44	2.005
g02	125	700	HA	1.012585759	-0.371	-0.44	2.005
g02	125	800	HA	1.01854912	-0.371	-0.44	2.005
g02	125	900	HA	1.023033973	-0.371	-0.44	2.005
g02	125	1000	HA	1.020673845	-0.371	-0.44	2.005
g02	125	1100	HA	1.014030973	-0.371	-0.44	2.005
g02	125	1200	HA	1.002842733	-0.371	-0.44	2.005
g02	125	1300	HA	0.98417647	-0.371	-0.44	2.005
g02	125	1400	HA	0.968326059	-0.371	-0.44	2.005
g02	125	1500	HA	0.955858077	-0.371	-0.44	2.005
g02	125	1600	HA	0.941620996	-0.371	-0.44	2.005
g02	125	1700	HA	0.927802741	-0.371	-0.44	2.005
g02	125	1800	HA	0.92433238	-0.371	-0.44	2.005
g02	126	-100	HA	1	0.759	-1.343	-1.004
g02	126	0	HA	1.003633306	0.759	-1.343	-1.004
g02	126	100	HA	1.005482705	0.759	-1.343	-1.004
g02	126	200	HA	1.01182827	0.759	-1.343	-1.004
g02	126	300	HA	1.017131738	0.759	-1.343	-1.004
g02	126	400	HA	1.017160942	0.759	-1.343	-1.004
g02	126	500	HA	1.020805505	0.759	-1.343	-1.004
g02	126	600	HA	1.02879882	0.759	-1.343	-1.004
g02	126	700	HA	1.045600839	0.759	-1.343	-1.004
g02	126	800	HA	1.062114196	0.759	-1.343	-1.004
g02	126	900	HA	1.063877078	0.759	-1.343	-1.004
g02	126	1000	HA	1.065213065	0.759	-1.343	-1.004
g02	126	1100	HA	1.071447376	0.759	-1.343	-1.004
g02	126	1200	HA	1.083094479	0.759	-1.343	-1.004
g02	126	1300	HA	1.098178805	0.759	-1.343	-1.004
g02	126	1400	HA	1.102548594	0.759	-1.343	-1.004
g02	126	1500	HA	1.108224886	0.759	-1.343	-1.004
g02	126	1600	HA	1.108703883	0.759	-1.343	-1.004
g02	126	1700	HA	1.102152331	0.759	-1.343	-1.004
g02	126	1800	HA	1.082196621	0.759	-1.343	-1.004
g02	127	-100	HA	1	-0.751	-0.682	1.697
g02	127	0	HA	0.992063195	-0.751	-0.682	1.697
g02	127	100	HA	0.990758434	-0.751	-0.682	1.697
g02	127	200	HA	0.991944831	-0.751	-0.682	1.697
g02	127	300	HA	0.991109267	-0.751	-0.682	1.697
g02	127	400	HA	0.986774076	-0.751	-0.682	1.697
g02	127	500	HA	0.99106847	-0.751	-0.682	1.697
g02	127	600	HA	0.9988155	-0.751	-0.682	1.697
g02	127	700	HA	1.011339175	-0.751	-0.682	1.697
g02	127	800	HA	1.015126097	-0.751	-0.682	1.697
g02	127	900	HA	1.013403419	-0.751	-0.682	1.697
g02	127	1000	HA	1.011846521	-0.751	-0.682	1.697
g02	127	1100	HA	1.005860081	-0.751	-0.682	1.697
g02	127	1200	HA	0.995682978	-0.751	-0.682	1.697
g02	127	1300	HA	0.980715358	-0.751	-0.682	1.697
g02	127	1400	HA	0.952440899	-0.751	-0.682	1.697
g02	127	1500	HA	0.929371776	-0.751	-0.682	1.697
g02	127	1600	HA	0.921514257	-0.751	-0.682	1.697
g02	127	1700	HA	0.922615027	-0.751	-0.682	1.697
g02	127	1800	HA	0.930947611	-0.751	-0.682	1.697
g02	128	-100	HA	1	-0.002	-1.138	-0.361
g02	128	0	HA	0.984768232	-0.002	-1.138	-0.361
g02	128	100	HA	0.985469897	-0.002	-1.138	-0.361
g02	128	200	HA	0.997197284	-0.002	-1.138	-0.361
g02	128	300	HA	1.015818967	-0.002	-1.138	-0.361
g02	128	400	HA	1.02548161	-0.002	-1.138	-0.361
g02	128	500	HA	1.026520837	-0.002	-1.138	-0.361
g02	128	600	HA	1.026590113	-0.002	-1.138	-0.361
g02	128	700	HA	1.031922433	-0.002	-1.138	-0.361
g02	128	800	HA	1.03922449	-0.002	-1.138	-0.361
g02	128	900	HA	1.040420415	-0.002	-1.138	-0.361
g02	128	1000	HA	1.04904311	-0.002	-1.138	-0.361
g02	128	1100	HA	1.062092338	-0.002	-1.138	-0.361
g02	128	1200	HA	1.063030893	-0.002	-1.138	-0.361
g02	128	1300	HA	1.058791182	-0.002	-1.138	-0.361
g02	128	1400	HA	1.055751556	-0.002	-1.138	-0.361
g02	128	1500	HA	1.039097642	-0.002	-1.138	-0.361
g02	128	1600	HA	1.015539892	-0.002	-1.138	-0.361
g02	128	1700	HA	0.995369169	-0.002	-1.138	-0.361
g02	128	1800	HA	0.982755612	-0.002	-1.138	-0.361
g02	129	-100	HA	1	0.164	-0.321	1.696
g02	129	0	HA	0.998975942	0.164	-0.321	1.696
g02	129	100	HA	1.014440233	0.164	-0.321	1.696
g02	129	200	HA	1.046027255	0.164	-0.321	1.696
g02	129	300	HA	1.076893882	0.164	-0.321	1.696
g02	129	400	HA	1.079047217	0.164	-0.321	1.696
g02	129	500	HA	1.064722122	0.164	-0.321	1.696
g02	129	600	HA	1.060704063	0.164	-0.321	1.696
g02	129	700	HA	1.064387594	0.164	-0.321	1.696
g02	129	800	HA	1.071873629	0.164	-0.321	1.696
g02	129	900	HA	1.080714616	0.164	-0.321	1.696
g02	129	1000	HA	1.07382202	0.164	-0.321	1.696
g02	129	1100	HA	1.06370182	0.164	-0.321	1.696
g02	129	1200	HA	1.056580744	0.164	-0.321	1.696
g02	129	1300	HA	1.059661294	0.164	-0.321	1.696
g02	129	1400	HA	1.063766284	0.164	-0.321	1.696
g02	129	1500	HA	1.070095193	0.164	-0.321	1.696
g02	129	1600	HA	1.071462716	0.164	-0.321	1.696
g02	129	1700	HA	1.07132159	0.164	-0.321	1.696
g02	129	1800	HA	1.065145513	0.164	-0.321	1.696
g02	130	-100	HA	1	0.687	0.275	1.303
g02	130	0	HA	1.016796733	0.687	0.275	1.303
g02	130	100	HA	1.023799626	0.687	0.275	1.303
g02	130	200	HA	1.028923058	0.687	0.275	1.303
g02	130	300	HA	1.034570377	0.687	0.275	1.303
g02	130	400	HA	1.03357338	0.687	0.275	1.303
g02	130	500	HA	1.038630768	0.687	0.275	1.303
g02	130	600	HA	1.05138046	0.687	0.275	1.303
g02	130	700	HA	1.074981519	0.687	0.275	1.303
g02	130	800	HA	1.092653861	0.687	0.275	1.303
g02	130	900	HA	1.109151189	0.687	0.275	1.303
g02	130	1000	HA	1.119580015	0.687	0.275	1.303
g02	130	1100	HA	1.122031766	0.687	0.275	1.303
g02	130	1200	HA	1.119862514	0.687	0.275	1.303
g02	130	1300	HA	1.116416804	0.687	0.275	1.303
g02	130	1400	HA	1.110726416	0.687	0.275	1.303
g02	130	1500	HA	1.117402236	0.687	0.275	1.303
g02	130	1600	HA	1.124556996	0.687	0.275	1.303
g02	130	1700	HA	1.127609921	0.687	0.275	1.303
g02	130	1800	HA	1.11231657	0.687	0.275	1.303
g02	131	-100	HA	1	-1.815	-0.739	2.122
g02	131	0	HA	1.008366189	-1.815	-0.739	2.122
g02	131	100	HA	1.013788762	-1.815	-0.739	2.122
g02	131	200	HA	1.022562358	-1.815	-0.739	2.122
g02	131	300	HA	1.028218327	-1.815	-0.739	2.122
g02	131	400	HA	1.025014144	-1.815	-0.739	2.122
g02	131	500	HA	1.029383835	-1.815	-0.739	2.122
g02	131	600	HA	1.049991563	-1.815	-0.739	2.122
g02	131	700	HA	1.072203036	-1.815	-0.739	2.122
g02	131	800	HA	1.076449222	-1.815	-0.739	2.122
g02	131	900	HA	1.075924849	-1.815	-0.739	2.122
g02	131	1000	HA	1.076284205	-1.815	-0.739	2.122
g02	131	1100	HA	1.076141666	-1.815	-0.739	2.122
g02	131	1200	HA	1.081985439	-1.815	-0.739	2.122
g02	131	1300	HA	1.090209518	-1.815	-0.739	2.122
g02	131	1400	HA	1.092313153	-1.815	-0.739	2.122
g02	131	1500	HA	1.086848659	-1.815	-0.739	2.122
g02	131	1600	HA	1.073336935	-1.815	-0.739	2.122
g02	131	1700	HA	1.067196847	-1.815	-0.739	2.122
g02	131	1800	HA	1.063939537	-1.815	-0.739	2.122
g02	132	-100	HA	1	-0.254	-0.798	-0.487
g02	132	0	HA	0.997870288	-0.254	-0.798	-0.487
g02	132	100	HA	0.999332409	-0.254	-0.798	-0.487
g02	132	200	HA	1.000486115	-0.254	-0.798	-0.487
g02	132	300	HA	0.986054227	-0.254	-0.798	-0.487
g02	132	400	HA	0.97742018	-0.254	-0.798	-0.487
g02	132	500	HA	0.974409153	-0.254	-0.798	-0.487
g02	132	600	HA	0.975353417	-0.254	-0.798	-0.487
g02	132	700	HA	0.981925438	-0.254	-0.798	-0.487
g02	132	800	HA	0.983423724	-0.254	-0.798	-0.487
g02	132	900	HA	0.980918932	-0.254	-0.798	-0.487
g02	132	1000	HA	0.974806113	-0.254	-0.798	-0.487
g02	132	1100	HA	0.961937265	-0.254	-0.798	-0.487
g02	132	1200	HA	0.94829343	-0.254	-0.798	-0.487
g02	132	1300	HA	0.939541833	-0.254	-0.798	-0.487
g02	132	1400	HA	0.930467521	-0.254	-0.798	-0.487
g02	132	1500	HA	0.91088301	-0.254	-0.798	-0.487
g02	132	1600	HA	0.896974245	-0.254	-0.798	-0.487
g02	132	1700	HA	0.888341469	-0.254	-0.798	-0.487
g02	132	1800	HA	0.889203202	-0.254	-0.798	-0.487
g02	133	-100	HA	1	1.15	-0.586	0.219
g02	133	0	HA	0.997152438	1.15	-0.586	0.219
g02	133	100	HA	1.001074198	1.15	-0.586	0.219
g02	133	200	HA	1.005072729	1.15	-0.586	0.219
g02	133	300	HA	1.013192456	1.15	-0.586	0.219
g02	133	400	HA	1.020776241	1.15	-0.586	0.219
g02	133	500	HA	1.026694306	1.15	-0.586	0.219
g02	133	600	HA	1.033640423	1.15	-0.586	0.219
g02	133	700	HA	1.038065086	1.15	-0.586	0.219
g02	133	800	HA	1.047787841	1.15	-0.586	0.219
g02	133	900	HA	1.058437799	1.15	-0.586	0.219
g02	133	1000	HA	1.071395449	1.15	-0.586	0.219
g02	133	1100	HA	1.071705155	1.15	-0.586	0.219
g02	133	1200	HA	1.070039202	1.15	-0.586	0.219
g02	133	1300	HA	1.061721326	1.15	-0.586	0.219
g02	133	1400	HA	1.043521368	1.15	-0.586	0.219
g02	133	1500	HA	1.027116871	1.15	-0.586	0.219
g02	133	1600	HA	1.016334717	1.15	-0.586	0.219
g02	133	1700	HA	1.007754552	1.15	-0.586	0.219
g02	133	1800	HA	1.011687726	1.15	-0.586	0.219
g02	134	-100	HA	1	-0.518	-0.442	1.283
g02	134	0	HA	0.993336039	-0.518	-0.442	1.283
g02	134	100	HA	0.987809294	-0.518	-0.442	1.283
g02	134	200	HA	0.980968545	-0.518	-0.442	1.283
g02	134	300	HA	0.983864354	-0.518	-0.442	1.283
g02	134	400	HA	1.002555868	-0.518	-0.442	1.283
g02	134	500	HA	1.016248495	-0.518	-0.442	1.283
g02	134	600	HA	1.024398896	-0.518	-0.442	1.283
g02	134	700	HA	1.030695805	-0.518	-0.442	1.283
g02	134	800	HA	1.038962442	-0.518	-0.442	1.283
g02	134	900	HA	1.042219985	-0.518	-0.442	1.283
g02	134	1000	HA	1.035221082	-0.518	-0.442	1.283
g02	134	1100	HA	1.034516468	-0.518	-0.442	1.283
g02	134	1200	HA	1.028459607	-0.518	-0.442	1.283
g02	134	1300	HA	1.02364627	-0.518	-0.442	1.283
g02	134	1400	HA	1.016718345	-0.518	-0.442	1.283
g02	134	1500	HA	1.018014223	-0.518	-0.442	1.283
g02	134	1600	HA	1.013923028	-0.518	-0.442	1.283
g02	134	1700	HA	1.014166895	-0.518	-0.442	1.283
g02	134	1800	HA	1.023206672	-0.518	-0.442	1.283
g02	135	-100	HA	1	-1.141	-0.774	0.535
g02	135	0	HA	0.996736405	-1.141	-0.774	0.535
g02	135	100	HA	0.99937925	-1.141	-0.774	0.535
g02	135	200	HA	1.001282802	-1.141	-0.774	0.535
g02	135	300	HA	1.002306166	-1.141	-0.774	0.535
g02	135	400	HA	1.01241056	-1.141	-0.774	0.535
g02	135	500	HA	1.024001704	-1.141	-0.774	0.535
g02	135	600	HA	1.033939855	-1.141	-0.774	0.535
g02	135	700	HA	1.0381639	-1.141	-0.774	0.535
g02	135	800	HA	1.036635745	-1.141	-0.774	0.535
g02	135	900	HA	1.030180209	-1.141	-0.774	0.535
g02	135	1000	HA	1.030078185	-1.141	-0.774	0.535
g02	135	1100	HA	1.038808748	-1.141	-0.774	0.535
g02	135	1200	HA	1.040739678	-1.141	-0.774	0.535
g02	135	1300	HA	1.035667614	-1.141	-0.774	0.535
g02	135	1400	HA	1.023223707	-1.141	-0.774	0.535
g02	135	1500	HA	0.99738862	-1.141	-0.774	0.535
g02	135	1600	HA	0.973893861	-1.141	-0.774	0.535
g02	135	1700	HA	0.974166221	-1.141	-0.774	0.535
g02	135	1800	HA	0.981992608	-1.141	-0.774	0.535
g02	136	-100	HA	1	-0.284	1.23	1.42
g02	136	0	HA	0.99335032	-0.284	1.23	1.42
g02	136	100	HA	0.98866256	-0.284	1.23	1.42
g02	136	200	HA	0.986103305	-0.284	1.23	1.42
g02	136	300	HA	0.980675084	-0.284	1.23	1.42
g02	136	400	HA	0.96947719	-0.284	1.23	1.42
g02	136	500	HA	0.968111177	-0.284	1.23	1.42
g02	136	600	HA	0.977903689	-0.284	1.23	1.42
g02	136	700	HA	0.994867299	-0.284	1.23	1.42
g02	136	800	HA	1.006743771	-0.284	1.23	1.42
g02	136	900	HA	1.008594994	-0.284	1.23	1.42
g02	136	1000	HA	1.007888223	-0.284	1.23	1.42
g02	136	1100	HA	1.008903764	-0.284	1.23	1.42
g02	136	1200	HA	1.007498694	-0.284	1.23	1.42
g02	136	1300	HA	1.004050088	-0.284	1.23	1.42
g02	136	1400	HA	1.005573188	-0.284	1.23	1.42
g02	136	1500	HA	1.00934678	-0.284	1.23	1.42
g02	136	1600	HA	1.016678113	-0.284	1.23	1.42
g02	136	1700	HA	1.014566429	-0.284	1.23	1.42
g02	136	1800	HA	1.018627904	-0.284	1.23	1.42
g02	137	-100	HA	1	-1.549	-0.866	0.213
g02	137	0	HA	1.003481666	-1.549	-0.866	0.213
g02	137	100	HA	1.013775613	-1.549	-0.866	0.213
g02	137	200	HA	1.025831913	-1.549	-0.866	0.213
g02	137	300	HA	1.019931784	-1.549	-0.866	0.213
g02	137	400	HA	1.017071131	-1.549	-0.866	0.213
g02	137	500	HA	1.02028952	-1.549	-0.866	0.213
g02	137	600	HA	1.032274322	-1.549	-0.866	0.213
g02	137	700	HA	1.050688817	-1.549	-0.866	0.213
g02	137	800	HA	1.063183547	-1.549	-0.866	0.213
g02	137	900	HA	1.075678277	-1.549	-0.866	0.213
g02	137	1000	HA	1.060076754	-1.549	-0.866	0.213
g02	137	1100	HA	1.071397375	-1.549	-0.866	0.213
g02	137	1200	HA	1.046582446	-1.549	-0.866	0.213
g02	137	1300	HA	1.014734837	-1.549	-0.866	0.213
g02	137	1400	HA	0.997812676	-1.549	-0.866	0.213
g02	137	1500	HA	0.991962329	-1.549	-0.866	0.213
g02	137	1600	HA	0.980509395	-1.549	-0.866	0.213
g02	137	1700	HA	0.959090492	-1.549	-0.866	0.213
g02	137	1800	HA	0.940637223	-1.549	-0.866	0.213
g02	138	-100	HA	1	-0.48	-0.938	-0.077
g02	138	0	HA	1.009521177	-0.48	-0.938	-0.077
g02	138	100	HA	1.01516238	-0.48	-0.938	-0.077
g02	138	200	HA	1.022075186	-0.48	-0.938	-0.077
g02	138	300	HA	1.018196748	-0.48	-0.938	-0.077
g02	138	400	HA	1.01107741	-0.48	-0.938	-0.077
g02	138	500	HA	1.013249858	-0.48	-0.938	-0.077
g02	138	600	HA	1.022359344	-0.48	-0.938	-0.077
g02	138	700	HA	1.040738807	-0.48	-0.938	-0.077
g02	138	800	HA	1.063430439	-0.48	-0.938	-0.077
g02	138	900	HA	1.068448372	-0.48	-0.938	-0.077
g02	138	1000	HA	1.057633929	-0.48	-0.938	-0.077
g02	138	1100	HA	1.049799263	-0.48	-0.938	-0.077
g02	138	1200	HA	1.04237679	-0.48	-0.938	-0.077
g02	138	1300	HA	1.042831114	-0.48	-0.938	-0.077
g02	138	1400	HA	1.048358863	-0.48	-0.938	-0.077
g02	138	1500	HA	1.052990268	-0.48	-0.938	-0.077
g02	138	1600	HA	1.048947195	-0.48	-0.938	-0.077
g02	138	1700	HA	1.048966196	-0.48	-0.938	-0.077
g02	138	1800	HA	1.052217114	-0.48	-0.938	-0.077
g02	139	-100	HA	1	1.202	-0.901	-0.241
g02	139	0	HA	1.003408929	1.202	-0.901	-0.241
g02	139	100	HA	1.011796829	1.202	-0.901	-0.241
g02	139	200	HA	1.022324286	1.202	-0.901	-0.241
g02	139	300	HA	1.0258201	1.202	-0.901	-0.241
g02	139	400	HA	1.027900743	1.202	-0.901	-0.241
g02	139	500	HA	1.030643649	1.202	-0.901	-0.241
g02	139	600	HA	1.034295624	1.202	-0.901	-0.241
g02	139	700	HA	1.047265207	1.202	-0.901	-0.241
g02	139	800	HA	1.066221109	1.202	-0.901	-0.241
g02	139	900	HA	1.083682992	1.202	-0.901	-0.241
g02	139	1000	HA	1.09606791	1.202	-0.901	-0.241
g02	139	1100	HA	1.096272131	1.202	-0.901	-0.241
g02	139	1200	HA	1.092538486	1.202	-0.901	-0.241
g02	139	1300	HA	1.085995562	1.202	-0.901	-0.241
g02	139	1400	HA	1.078627237	1.202	-0.901	-0.241
g02	139	1500	HA	1.076985111	1.202	-0.901	-0.241
g02	139	1600	HA	1.083096804	1.202	-0.901	-0.241
g02	139	1700	HA	1.090235697	1.202	-0.901	-0.241
g02	139	1800	HA	1.097285434	1.202	-0.901	-0.241
g02	140	-100	HA	1	-1.582	-1.382	0.673
g02	140	0	HA	1.008305447	-1.582	-1.382	0.673
g02	140	100	HA	1.013227553	-1.582	-1.382	0.673
g02	140	200	HA	1.024037144	-1.582	-1.382	0.673
g02	140	300	HA	1.03682793	-1.582	-1.382	0.673
g02	140	400	HA	1.039916718	-1.582	-1.382	0.673
g02	140	500	HA	1.042789075	-1.582	-1.382	0.673
g02	140	600	HA	1.04649762	-1.582	-1.382	0.673
g02	140	700	HA	1.064543525	-1.582	-1.382	0.673
g02	140	800	HA	1.081393842	-1.582	-1.382	0.673
g02	140	900	HA	1.088051224	-1.582	-1.382	0.673
g02	140	1000	HA	1.085873531	-1.582	-1.382	0.673
g02	140	1100	HA	1.083538617	-1.582	-1.382	0.673
g02	140	1200	HA	1.074683719	-1.582	-1.382	0.673
g02	140	1300	HA	1.061916173	-1.582	-1.382	0.673
g02	140	1400	HA	1.058959614	-1.582	-1.382	0.673
g02	140	1500	HA	1.054010964	-1.582	-1.382	0.673
g02	140	1600	HA	1.045788288	-1.582	-1.382	0.673
g02	140	1700	HA	1.048632312	-1.582	-1.382	0.673
g02	140	1800	HA	1.057364274	-1.582	-1.382	0.673
g02	141	-100	HA	1	0.161	-0.966	-1.075
g02	141	0	HA	0.993055979	0.161	-0.966	-1.075
g02	141	100	HA	0.987889406	0.161	-0.966	-1.075
g02	141	200	HA	0.976997362	0.161	-0.966	-1.075
g02	141	300	HA	0.965658029	0.161	-0.966	-1.075
g02	141	400	HA	0.945504411	0.161	-0.966	-1.075
g02	141	500	HA	0.930496264	0.161	-0.966	-1.075
g02	141	600	HA	0.933377192	0.161	-0.966	-1.075
g02	141	700	HA	0.947825932	0.161	-0.966	-1.075
g02	141	800	HA	0.959954607	0.161	-0.966	-1.075
g02	141	900	HA	0.969027907	0.161	-0.966	-1.075
g02	141	1000	HA	0.977768683	0.161	-0.966	-1.075
g02	141	1100	HA	0.984490378	0.161	-0.966	-1.075
g02	141	1200	HA	0.985164464	0.161	-0.966	-1.075
g02	141	1300	HA	0.973033214	0.161	-0.966	-1.075
g02	141	1400	HA	0.966031376	0.161	-0.966	-1.075
g02	141	1500	HA	0.967438983	0.161	-0.966	-1.075
g02	141	1600	HA	0.97195903	0.161	-0.966	-1.075
g02	141	1700	HA	0.986447383	0.161	-0.966	-1.075
g02	141	1800	HA	1.002120854	0.161	-0.966	-1.075
g02	142	-100	HA	1	0.604	-0.792	0.225
g02	142	0	HA	1.006497097	0.604	-0.792	0.225
g02	142	100	HA	1.00787943	0.604	-0.792	0.225
g02	142	200	HA	1.006939066	0.604	-0.792	0.225
g02	142	300	HA	0.98485188	0.604	-0.792	0.225
g02	142	400	HA	0.966383167	0.604	-0.792	0.225
g02	142	500	HA	0.966857067	0.604	-0.792	0.225
g02	142	600	HA	0.983494024	0.604	-0.792	0.225
g02	142	700	HA	1.013376297	0.604	-0.792	0.225
g02	142	800	HA	1.033541783	0.604	-0.792	0.225
g02	142	900	HA	1.054246395	0.604	-0.792	0.225
g02	142	1000	HA	1.063543405	0.604	-0.792	0.225
g02	142	1100	HA	1.06405475	0.604	-0.792	0.225
g02	142	1200	HA	1.058002115	0.604	-0.792	0.225
g02	142	1300	HA	1.061693323	0.604	-0.792	0.225
g02	142	1400	HA	1.064305315	0.604	-0.792	0.225
g02	142	1500	HA	1.062957403	0.604	-0.792	0.225
g02	142	1600	HA	1.063266614	0.604	-0.792	0.225
g02	142	1700	HA	1.055938328	0.604	-0.792	0.225
g02	142	1800	HA	1.05483523	0.604	-0.792	0.225
g02	143	-100	HA	1	-0.17	-1.044	2.266
g02	143	0	HA	0.994054563	-0.17	-1.044	2.266
g02	143	100	HA	0.994797198	-0.17	-1.044	2.266
g02	143	200	HA	0.995549803	-0.17	-1.044	2.266
g02	143	300	HA	0.98832518	-0.17	-1.044	2.266
g02	143	400	HA	0.969407752	-0.17	-1.044	2.266
g02	143	500	HA	0.96368286	-0.17	-1.044	2.266
g02	143	600	HA	0.967502966	-0.17	-1.044	2.266
g02	143	700	HA	0.97158338	-0.17	-1.044	2.266
g02	143	800	HA	0.974222416	-0.17	-1.044	2.266
g02	143	900	HA	0.973055385	-0.17	-1.044	2.266
g02	143	1000	HA	0.959865055	-0.17	-1.044	2.266
g02	143	1100	HA	0.944043326	-0.17	-1.044	2.266
g02	143	1200	HA	0.929675737	-0.17	-1.044	2.266
g02	143	1300	HA	0.921602789	-0.17	-1.044	2.266
g02	143	1400	HA	0.919362597	-0.17	-1.044	2.266
g02	143	1500	HA	0.930314746	-0.17	-1.044	2.266
g02	143	1600	HA	0.94502164	-0.17	-1.044	2.266
g02	143	1700	HA	0.951510177	-0.17	-1.044	2.266
g02	143	1800	HA	0.954539913	-0.17	-1.044	2.266
g02	144	-100	HA	1	-0.465	-0.646	1.7
g02	144	0	HA	1.003259298	-0.465	-0.646	1.7
g02	144	100	HA	1.004316582	-0.465	-0.646	1.7
g02	144	200	HA	1.011848187	-0.465	-0.646	1.7
g02	144	300	HA	1.017579993	-0.465	-0.646	1.7
g02	144	400	HA	1.019240404	-0.465	-0.646	1.7
g02	144	500	HA	1.018260042	-0.465	-0.646	1.7
g02	144	600	HA	1.021859683	-0.465	-0.646	1.7
g02	144	700	HA	1.028542779	-0.465	-0.646	1.7
g02	144	800	HA	1.03904255	-0.465	-0.646	1.7
g02	144	900	HA	1.053728607	-0.465	-0.646	1.7
g02	144	1000	HA	1.066934258	-0.465	-0.646	1.7
g02	144	1100	HA	1.07493888	-0.465	-0.646	1.7
g02	144	1200	HA	1.068589333	-0.465	-0.646	1.7
g02	144	1300	HA	1.063047021	-0.465	-0.646	1.7
g02	144	1400	HA	1.050674285	-0.465	-0.646	1.7
g02	144	1500	HA	1.035124821	-0.465	-0.646	1.7
g02	144	1600	HA	1.023779946	-0.465	-0.646	1.7
g02	144	1700	HA	1.028051141	-0.465	-0.646	1.7
g02	144	1800	HA	1.034521063	-0.465	-0.646	1.7
g02	145	-100	HA	1	-1.122	-0.201	2.12
g02	145	0	HA	0.986291213	-1.122	-0.201	2.12
g02	145	100	HA	0.980559517	-1.122	-0.201	2.12
g02	145	200	HA	0.983434875	-1.122	-0.201	2.12
g02	145	300	HA	0.98311897	-1.122	-0.201	2.12
g02	145	400	HA	0.974155895	-1.122	-0.201	2.12
g02	145	500	HA	0.973345084	-1.122	-0.201	2.12
g02	145	600	HA	0.978573413	-1.122	-0.201	2.12
g02	145	700	HA	0.982066683	-1.122	-0.201	2.12
g02	145	800	HA	0.982232733	-1.122	-0.201	2.12
g02	145	900	HA	0.985895229	-1.122	-0.201	2.12
g02	145	1000	HA	0.995603071	-1.122	-0.201	2.12
g02	145	1100	HA	1.001208097	-1.122	-0.201	2.12
g02	145	1200	HA	1.005088161	-1.122	-0.201	2.12
g02	145	1300	HA	1.004628883	-1.122	-0.201	2.12
g02	145	1400	HA	1.006197229	-1.122	-0.201	2.12
g02	145	1500	HA	1.006096586	-1.122	-0.201	2.12
g02	145	1600	HA	0.997510323	-1.122	-0.201	2.12
g02	145	1700	HA	0.991868825	-1.122	-0.201	2.12
g02	145	1800	HA	0.996915023	-1.122	-0.201	2.12
g02	146	-100	HA	1	-0.64	-0.737	0.752
g02	146	0	HA	1.010171144	-0.64	-0.737	0.752
g02	146	100	HA	1.020296616	-0.64	-0.737	0.752
g02	146	200	HA	1.031732021	-0.64	-0.737	0.752
g02	146	300	HA	1.0387617	-0.64	-0.737	0.752
g02	146	400	HA	1.039052773	-0.64	-0.737	0.752
g02	146	500	HA	1.03831783	-0.64	-0.737	0.752
g02	146	600	HA	1.043374843	-0.64	-0.737	0.752
g02	146	700	HA	1.044484895	-0.64	-0.737	0.752
g02	146	800	HA	1.043718251	-0.64	-0.737	0.752
g02	146	900	HA	1.032129455	-0.64	-0.737	0.752
g02	146	1000	HA	1.012488367	-0.64	-0.737	0.752
g02	146	1100	HA	0.990381999	-0.64	-0.737	0.752
g02	146	1200	HA	0.979155869	-0.64	-0.737	0.752
g02	146	1300	HA	0.978522414	-0.64	-0.737	0.752
g02	146	1400	HA	0.978991369	-0.64	-0.737	0.752
g02	146	1500	HA	0.98162226	-0.64	-0.737	0.752
g02	146	1600	HA	0.991739133	-0.64	-0.737	0.752
g02	146	1700	HA	1.005644755	-0.64	-0.737	0.752
g02	146	1800	HA	1.014132723	-0.64	-0.737	0.752
g02	147	-100	HA	1	-0.477	-0.589	1.734
g02	147	0	HA	1.012807246	-0.477	-0.589	1.734
g02	147	100	HA	1.006118765	-0.477	-0.589	1.734
g02	147	200	HA	1.000755695	-0.477	-0.589	1.734
g02	147	300	HA	0.997223928	-0.477	-0.589	1.734
g02	147	400	HA	0.993097982	-0.477	-0.589	1.734
g02	147	500	HA	0.989466992	-0.477	-0.589	1.734
g02	147	600	HA	0.990124282	-0.477	-0.589	1.734
g02	147	700	HA	1.002235189	-0.477	-0.589	1.734
g02	147	800	HA	1.029326555	-0.477	-0.589	1.734
g02	147	900	HA	1.052865453	-0.477	-0.589	1.734
g02	147	1000	HA	1.061893203	-0.477	-0.589	1.734
g02	147	1100	HA	1.064507973	-0.477	-0.589	1.734
g02	147	1200	HA	1.062924805	-0.477	-0.589	1.734
g02	147	1300	HA	1.054519059	-0.477	-0.589	1.734
g02	147	1400	HA	1.057564035	-0.477	-0.589	1.734
g02	147	1500	HA	1.065185504	-0.477	-0.589	1.734
g02	147	1600	HA	1.074743552	-0.477	-0.589	1.734
g02	147	1700	HA	1.074994783	-0.477	-0.589	1.734
g02	147	1800	HA	1.067603959	-0.477	-0.589	1.734
g02	148	-100	HA	1	1.041	-0.84	-1.008
g02	148	0	HA	0.997197447	1.041	-0.84	-1.008
g02	148	100	HA	0.99010119	1.041	-0.84	-1.008
g02	148	200	HA	0.9898858	1.041	-0.84	-1.008
g02	148	300	HA	0.995468738	1.041	-0.84	-1.008
g02	148	400	HA	1.00000135	1.041	-0.84	-1.008
g02	148	500	HA	1.003662767	1.041	-0.84	-1.008
g02	148	600	HA	1.015256274	1.041	-0.84	-1.008
g02	148	700	HA	1.031172338	1.041	-0.84	-1.008
g02	148	800	HA	1.043014842	1.041	-0.84	-1.008
g02	148	900	HA	1.047860192	1.041	-0.84	-1.008
g02	148	1000	HA	1.044524338	1.041	-0.84	-1.008
g02	148	1100	HA	1.037889091	1.041	-0.84	-1.008
g02	148	1200	HA	1.025477713	1.041	-0.84	-1.008
g02	148	1300	HA	1.033946136	1.041	-0.84	-1.008
g02	148	1400	HA	1.039025723	1.041	-0.84	-1.008
g02	148	1500	HA	1.03721431	1.041	-0.84	-1.008
g02	148	1600	HA	1.030473654	1.041	-0.84	-1.008
g02	148	1700	HA	1.024595707	1.041	-0.84	-1.008
g02	148	1800	HA	1.026115096	1.041	-0.84	-1.008
g02	149	-100	HA	1	-1.08	-0.533	-0.757
g02	149	0	HA	1.00011977	-1.08	-0.533	-0.757
g02	149	100	HA	1.008066489	-1.08	-0.533	-0.757
g02	149	200	HA	1.024666719	-1.08	-0.533	-0.757
g02	149	300	HA	1.035036636	-1.08	-0.533	-0.757
g02	149	400	HA	1.032505977	-1.08	-0.533	-0.757
g02	149	500	HA	1.029477371	-1.08	-0.533	-0.757
g02	149	600	HA	1.038515184	-1.08	-0.533	-0.757
g02	149	700	HA	1.046532785	-1.08	-0.533	-0.757
g02	149	800	HA	1.052691696	-1.08	-0.533	-0.757
g02	149	900	HA	1.053445782	-1.08	-0.533	-0.757
g02	149	1000	HA	1.049328705	-1.08	-0.533	-0.757
g02	149	1100	HA	1.048603515	-1.08	-0.533	-0.757
g02	149	1200	HA	1.052629284	-1.08	-0.533	-0.757
g02	149	1300	HA	1.058962386	-1.08	-0.533	-0.757
g02	149	1400	HA	1.062102668	-1.08	-0.533	-0.757
g02	149	1500	HA	1.054738726	-1.08	-0.533	-0.757
g02	149	1600	HA	1.041273241	-1.08	-0.533	-0.757
g02	149	1700	HA	1.03787984	-1.08	-0.533	-0.757
g02	149	1800	HA	1.036481643	-1.08	-0.533	-0.757
g02	150	-100	HA	1	-0.295	-0.756	0.595
g02	150	0	HA	0.997883864	-0.295	-0.756	0.595
g02	150	100	HA	0.99571964	-0.295	-0.756	0.595
g02	150	200	HA	0.997492193	-0.295	-0.756	0.595
g02	150	300	HA	0.998334785	-0.295	-0.756	0.595
g02	150	400	HA	1.000411426	-0.295	-0.756	0.595
g02	150	500	HA	1.009617859	-0.295	-0.756	0.595
g02	150	600	HA	1.023442454	-0.295	-0.756	0.595
g02	150	700	HA	1.037375954	-0.295	-0.756	0.595
g02	150	800	HA	1.044161512	-0.295	-0.756	0.595
g02	150	900	HA	1.041380417	-0.295	-0.756	0.595
g02	150	1000	HA	1.027501297	-0.295	-0.756	0.595
g02	150	1100	HA	1.001124054	-0.295	-0.756	0.595
g02	150	1200	HA	0.98638228	-0.295	-0.756	0.595
g02	150	1300	HA	0.978866515	-0.295	-0.756	0.595
g02	150	1400	HA	0.977229014	-0.295	-0.756	0.595
g02	150	1500	HA	0.981983492	-0.295	-0.756	0.595
g02	150	1600	HA	0.98564364	-0.295	-0.756	0.595
g02	150	1700	HA	0.988514302	-0.295	-0.756	0.595
g02	150	1800	HA	0.989064043	-0.295	-0.756	0.595
g02	151	-100	LA	1	-1.903	0.642	1.133
g02	151	0	LA	1.012851714	-1.903	0.642	1.133
g02	151	100	LA	1.007565716	-1.903	0.642	1.133
g02	151	200	LA	1.00219738	-1.903	0.642	1.133
g02	151	300	LA	1.003423788	-1.903	0.642	1.133
g02	151	400	LA	1.002255281	-1.903	0.642	1.133
g02	151	500	LA	1.012715637	-1.903	0.642	1.133
g02	151	600	LA	1.023653354	-1.903	0.642	1.133
g02	151	700	LA	1.030503839	-1.903	0.642	1.133
g02	151	800	LA	1.038726013	-1.903	0.642	1.133
g02	151	900	LA	1.043890794	-1.903	0.642	1.133
g02	151	1000	LA	1.050597121	-1.903	0.642	1.133
g02	151	1100	LA	1.036113912	-1.903	0.642	1.133
g02	151	1200	LA	1.006197783	-1.903	0.642	1.133
g02	151	1300	LA	1.00855887	-1.903	0.642	1.133
g02	151	1400	LA	1.005513702	-1.903	0.642	1.133
g02	151	1500	LA	1.007421211	-1.903	0.642	1.133
g02	151	1600	LA	1.007702109	-1.903	0.642	1.133
g02	151	1700	LA	1.003395175	-1.903	0.642	1.133
g02	151	1800	LA	0.993459116	-1.903	0.642	1.133
g02	152	-100	LA	1	-0.251	0.403	-0.639
g02	152	0	LA	0.997096182	-0.251	0.403	-0.639
g02	152	100	LA	0.996251677	-0.251	0.403	-0.639
g02	152	200	LA	1.004709498	-0.251	0.403	-0.639
g02	152	300	LA	1.01630519	-0.251	0.403	-0.639
g02	152	400	LA	1.023157976	-0.251	0.403	-0.639
g02	152	500	LA	1.022550805	-0.251	0.403	-0.639
g02	152	600	LA	1.034455232	-0.251	0.403	-0.639
g02	152	700	LA	1.050983208	-0.251	0.403	-0.639
g02	152	800	LA	1.067256929	-0.251	0.403	-0.639
g02	152	900	LA	1.076452131	-0.251	0.403	-0.639
g02	152	1000	LA	1.082359572	-0.251	0.403	-0.639
g02	152	1100	LA	1.076462576	-0.251	0.403	-0.639
g02	152	1200	LA	1.063223	-0.251	0.403	-0.639
g02	152	1300	LA	1.054171839	-0.251	0.403	-0.639
g02	152	1400	LA	1.045103649	-0.251	0.403	-0.639
g02	152	1500	LA	1.05109351	-0.251	0.403	-0.639
g02	152	1600	LA	1.029287276	-0.251	0.403	-0.639
g02	152	1700	LA	1.010015822	-0.251	0.403	-0.639
g02	152	1800	LA	1.013060084	-0.251	0.403	-0.639
g02	153	-100	LA	1	-0.592	0.486	-0.361
g02	153	0	LA	0.998837058	-0.592	0.486	-0.361
g02	153	100	LA	0.998872826	-0.592	0.486	-0.361
g02	153	200	LA	0.9948304	-0.592	0.486	-0.361
g02	153	300	LA	0.990277923	-0.592	0.486	-0.361
g02	153	400	LA	0.986746461	-0.592	0.486	-0.361
g02	153	500	LA	0.994660146	-0.592	0.486	-0.361
g02	153	600	LA	1.007333588	-0.592	0.486	-0.361
g02	153	700	LA	1.02317414	-0.592	0.486	-0.361
g02	153	800	LA	1.042205759	-0.592	0.486	-0.361
g02	153	900	LA	1.054368336	-0.592	0.486	-0.361
g02	153	1000	LA	1.046914903	-0.592	0.486	-0.361
g02	153	1100	LA	1.027742236	-0.592	0.486	-0.361
g02	153	1200	LA	1.014717427	-0.592	0.486	-0.361
g02	153	1300	LA	1.012051748	-0.592	0.486	-0.361
g02	153	1400	LA	1.008337262	-0.592	0.486	-0.361
g02	153	1500	LA	1.008382687	-0.592	0.486	-0.361
g02	153	1600	LA	1.008849827	-0.592	0.486	-0.361
g02	153	1700	LA	0.999226067	-0.592	0.486	-0.361
g02	153	1800	LA	0.987536689	-0.592	0.486	-0.361
g02	154	-100	LA	1	0.518	-0.02	-0.523
g02	154	0	LA	1.006797233	0.518	-0.02	-0.523
g02	154	100	LA	1.010169616	0.518	-0.02	-0.523
g02	154	200	LA	1.017869565	0.518	-0.02	-0.523
g02	154	300	LA	1.02261902	0.518	-0.02	-0.523
g02	154	400	LA	1.015623937	0.518	-0.02	-0.523
g02	154	500	LA	1.018064518	0.518	-0.02	-0.523
g02	154	600	LA	1.03076239	0.518	-0.02	-0.523
g02	154	700	LA	1.044845769	0.518	-0.02	-0.523
g02	154	800	LA	1.047855469	0.518	-0.02	-0.523
g02	154	900	LA	1.043795843	0.518	-0.02	-0.523
g02	154	1000	LA	1.036592618	0.518	-0.02	-0.523
g02	154	1100	LA	1.029389394	0.518	-0.02	-0.523
g02	154	1200	LA	1.001077097	0.518	-0.02	-0.523
g02	154	1300	LA	1.008690394	0.518	-0.02	-0.523
g02	154	1400	LA	1.01323181	0.518	-0.02	-0.523
g02	154	1500	LA	1.013957992	0.518	-0.02	-0.523
g02	154	1600	LA	1.000287072	0.518	-0.02	-0.523
g02	154	1700	LA	0.98945593	0.518	-0.02	-0.523
g02	154	1800	LA	0.975648243	0.518	-0.02	-0.523
g02	155	-100	LA	1	-0.155	0.278	-0.624
g02	155	0	LA	1.01736543	-0.155	0.278	-0.624
g02	155	100	LA	1.026615638	-0.155	0.278	-0.624
g02	155	200	LA	1.034703849	-0.155	0.278	-0.624
g02	155	300	LA	1.038549555	-0.155	0.278	-0.624
g02	155	400	LA	1.038024003	-0.155	0.278	-0.624
g02	155	500	LA	1.043777877	-0.155	0.278	-0.624
g02	155	600	LA	1.047993001	-0.155	0.278	-0.624
g02	155	700	LA	1.051033883	-0.155	0.278	-0.624
g02	155	800	LA	1.057804529	-0.155	0.278	-0.624
g02	155	900	LA	1.06417742	-0.155	0.278	-0.624
g02	155	1000	LA	1.070204821	-0.155	0.278	-0.624
g02	155	1100	LA	1.076755048	-0.155	0.278	-0.624
g02	155	1200	LA	1.071013497	-0.155	0.278	-0.624
g02	155	1300	LA	1.063215678	-0.155	0.278	-0.624
g02	155	1400	LA	1.054377459	-0.155	0.278	-0.624
g02	155	1500	LA	1.051394328	-0.155	0.278	-0.624
g02	155	1600	LA	1.042414824	-0.155	0.278	-0.624
g02	155	1700	LA	1.042397051	-0.155	0.278	-0.624
g02	155	1800	LA	1.039921296	-0.155	0.278	-0.624
g02	156	-100	LA	1	0.078	-0.22	-1.463
g02	156	0	LA	0.998141549	0.078	-0.22	-1.463
g02	156	100	LA	0.99438487	0.078	-0.22	-1.463
g02	156	200	LA	0.991265036	0.078	-0.22	-1.463
g02	156	300	LA	0.988479614	0.078	-0.22	-1.463
g02	156	400	LA	0.992523474	0.078	-0.22	-1.463
g02	156	500	LA	0.994514003	0.078	-0.22	-1.463
g02	156	600	LA	0.997284158	0.078	-0.22	-1.463
g02	156	700	LA	1.000863189	0.078	-0.22	-1.463
g02	156	800	LA	1.004403688	0.078	-0.22	-1.463
g02	156	900	LA	1.008932665	0.078	-0.22	-1.463
g02	156	1000	LA	1.008281398	0.078	-0.22	-1.463
g02	156	1100	LA	0.999356172	0.078	-0.22	-1.463
g02	156	1200	LA	0.999570503	0.078	-0.22	-1.463
g02	156	1300	LA	0.998180718	0.078	-0.22	-1.463
g02	156	1400	LA	0.999784886	0.078	-0.22	-1.463
g02	156	1500	LA	0.996167649	0.078	-0.22	-1.463
g02	156	1600	LA	0.992596747	0.078	-0.22	-1.463
g02	156	1700	LA	0.978272337	0.078	-0.22	-1.463
g02	156	1800	LA	0.970458087	0.078	-0.22	-1.463
g02	157	-100	LA	1	-0.214	0.368	-0.59
g02	157	0	LA	1.004744559	-0.214	0.368	-0.59
g02	157	100	LA	1.017579523	-0.214	0.368	-0.59
g02	157	200	LA	1.027375927	-0.214	0.368	-0.59
g02	157	300	LA	1.0326073	-0.214	0.368	-0.59
g02	157	400	LA	1.035633712	-0.214	0.368	-0.59
g02	157	500	LA	1.037862476	-0.214	0.368	-0.59
g02	157	600	LA	1.038909293	-0.214	0.368	-0.59
g02	157	700	LA	1.046119334	-0.214	0.368	-0.59
g02	157	800	LA	1.052370651	-0.214	0.368	-0.59
g02	157	900	LA	1.059585658	-0.214	0.368	-0.59
g02	157	1000	LA	1.070217611	-0.214	0.368	-0.59
g02	157	1100	LA	1.083215504	-0.214	0.368	-0.59
g02	157	1200	LA	1.096731495	-0.214	0.368	-0.59
g02	157	1300	LA	1.096480202	-0.214	0.368	-0.59
g02	157	1400	LA	1.087195086	-0.214	0.368	-0.59
g02	157	1500	LA	1.081452751	-0.214	0.368	-0.59
g02	157	1600	LA	1.059674131	-0.214	0.368	-0.59
g02	157	1700	LA	1.061154437	-0.214	0.368	-0.59
g02	157	1800	LA	1.063789531	-0.214	0.368	-0.59
g02	158	-100	LA	1	0.379	-0.033	-0.981
g02	158	0	LA	0.99549772	0.379	-0.033	-0.981
g02	158	100	LA	0.987389921	0.379	-0.033	-0.981
g02	158	200	LA	0.983683514	0.379	-0.033	-0.981
g02	158	300	LA	0.986126741	0.379	-0.033	-0.981
g02	158	400	LA	0.987313155	0.379	-0.033	-0.981
g02	158	500	LA	0.992387705	0.379	-0.033	-0.981
g02	158	600	LA	1.00214378	0.379	-0.033	-0.981
g02	158	700	LA	1.020092242	0.379	-0.033	-0.981
g02	158	800	LA	1.030041857	0.379	-0.033	-0.981
g02	158	900	LA	1.029964712	0.379	-0.033	-0.981
g02	158	1000	LA	1.019288104	0.379	-0.033	-0.981
g02	158	1100	LA	1.012404664	0.379	-0.033	-0.981
g02	158	1200	LA	1.003002438	0.379	-0.033	-0.981
g02	158	1300	LA	0.997753877	0.379	-0.033	-0.981
g02	158	1400	LA	0.989799142	0.379	-0.033	-0.981
g02	158	1500	LA	0.984621958	0.379	-0.033	-0.981
g02	158	1600	LA	0.984445549	0.379	-0.033	-0.981
g02	158	1700	LA	0.988622303	0.379	-0.033	-0.981
g02	158	1800	LA	0.985592009	0.379	-0.033	-0.981
g02	159	-100	LA	1	-0.23	-0.002	-0.878
g02	159	0	LA	1.010913682	-0.23	-0.002	-0.878
g02	159	100	LA	1.012901986	-0.23	-0.002	-0.878
g02	159	200	LA	1.009376718	-0.23	-0.002	-0.878
g02	159	300	LA	1.015208922	-0.23	-0.002	-0.878
g02	159	400	LA	1.023791271	-0.23	-0.002	-0.878
g02	159	500	LA	1.030264296	-0.23	-0.002	-0.878
g02	159	600	LA	1.040557744	-0.23	-0.002	-0.878
g02	159	700	LA	1.049796702	-0.23	-0.002	-0.878
g02	159	800	LA	1.063296974	-0.23	-0.002	-0.878
g02	159	900	LA	1.077724807	-0.23	-0.002	-0.878
g02	159	1000	LA	1.078070942	-0.23	-0.002	-0.878
g02	159	1100	LA	1.063135042	-0.23	-0.002	-0.878
g02	159	1200	LA	1.042166784	-0.23	-0.002	-0.878
g02	159	1300	LA	1.028206987	-0.23	-0.002	-0.878
g02	159	1400	LA	1.019447884	-0.23	-0.002	-0.878
g02	159	1500	LA	1.021005871	-0.23	-0.002	-0.878
g02	159	1600	LA	1.017861338	-0.23	-0.002	-0.878
g02	159	1700	LA	1.017391434	-0.23	-0.002	-0.878
g02	159	1800	LA	1.013236886	-0.23	-0.002	-0.878
g02	160	-100	LA	1	-0.515	0.708	-0.351
g02	160	0	LA	0.988910326	-0.515	0.708	-0.351
g02	160	100	LA	0.989717031	-0.515	0.708	-0.351
g02	160	200	LA	0.993048775	-0.515	0.708	-0.351
g02	160	300	LA	0.996195037	-0.515	0.708	-0.351
g02	160	400	LA	0.998957425	-0.515	0.708	-0.351
g02	160	500	LA	1.004690732	-0.515	0.708	-0.351
g02	160	600	LA	1.018870675	-0.515	0.708	-0.351
g02	160	700	LA	1.038168651	-0.515	0.708	-0.351
g02	160	800	LA	1.057673148	-0.515	0.708	-0.351
g02	160	900	LA	1.070504935	-0.515	0.708	-0.351
g02	160	1000	LA	1.07927794	-0.515	0.708	-0.351
g02	160	1100	LA	1.084446504	-0.515	0.708	-0.351
g02	160	1200	LA	1.086820152	-0.515	0.708	-0.351
g02	160	1300	LA	1.084404494	-0.515	0.708	-0.351
g02	160	1400	LA	1.079975031	-0.515	0.708	-0.351
g02	160	1500	LA	1.074369016	-0.515	0.708	-0.351
g02	160	1600	LA	1.07002803	-0.515	0.708	-0.351
g02	160	1700	LA	1.073703353	-0.515	0.708	-0.351
[truncated: 36,321 more rows]
